# Supplementary material for: The Neglected Role of GSDMD C‐Terminal in Counteracting Type I Interferon Signaling
Source: Adv Sci (Weinh). 2025 Jun 20;12(33):e05255. doi: 10.1002/advs.202505255 (PMC12412611; doi:10.1002/advs.202505255)
Supplement: Supplementary file 2 — Supplemental Table 1 [file ADVS-12-e05255-s001.xlsx]

## Sheet: Supplemental tables 6 All ident
Peptide Groups Peptide Group ID	Checked	Tags	Confidence	PSM Ambiguity	Sequence	Annotated Sequence	Modifications	Modifications (all possible sites)	Qvality PEP	Qvality q-value	SVM_Score	# Protein Groups	# Proteins	# PSMs	Master Protein Accessions	Positions in Master Proteins	Modifications in Master Proteins (all Sites)	Modifications in Master Proteins	Master Protein Descriptions	Protein Accessions	# Missed Cleavages	Theo. MH+ [Da]	Sequence Length	Abundances (Scaled): F2: Sample	Abundances (Normalized): F2: Sample	Abundance: F2: Sample	Abundances Count: F2: Sample	Quan Info	Confidence (by Search Engine): Sequest HT	Charge (by Search Engine): Sequest HT	DeltaScore (by Search Engine): Sequest HT	DeltaCn (by Search Engine): Sequest HT	Rank (by Search Engine): Sequest HT	Search Engine Rank (by Search Engine): Sequest HT	Concatenated Rank (by Search Engine): Sequest HT	m/z [Da] (by Search Engine): Sequest HT	DeltaM [ppm] (by Search Engine): Sequest HT	Deltam/z [Da] (by Search Engine): Sequest HT	RT [min] (by Search Engine): Sequest HT	Percolator q-Value (by Search Engine): Sequest HT	Percolator PEP (by Search Engine): Sequest HT	Percolator SVMScore (by Search Engine): Sequest HT	XCorr (by Search Engine): Sequest HT	Top Apex RT [min]
3	FALSE		High	Unambiguous	AAAAAAALQAK	[K].AAAAAAALQAK.[S]			0.00121536	0.00190862	1.082	1	5	1	P36578	P36578 [354-364]			60S ribosomal protein L4 OS=Homo sapiens OX=9606 GN=RPL4 PE=1 SV=5	P36578; Q59GY2; B4DMJ6; H3BU31; H3BM89	0	956.552	11	100	598202	598202	1		High	2	0.4786	0	1	1	1	478.778	-4.33	-0.00207	13.3692	0.001585	0.0004999	1.082	2.8	13.37
14298	FALSE		High	Unambiguous	QEYDESGPSIVHR	[K].QEYDESGPSIVHR.[K]			0.000201009	0.00190862	1.476	1	26	2	Q53G99	Q53G99 [360-372]			Beta actin variant (Fragment) OS=Homo sapiens OX=9606 PE=2 SV=1	A5A3E0; A0A2R8YFE2; V9HVZ7; Q53G99; Q9BYX7; Q6PJ43; Q53GK6; P0CG39; P60709; B4E335; I3L4N8; Q8WVW5; Q53G76; Q96DE1; A0A6Q8PFE4; B4E3A4; Q96FU6; Q6S8J3; B4DVQ0; B4DW52; P0CG38; A0A804GS07; P63261; L0R5C4; B3KWQ3; B7ZAP6	0	1516.7	13					NoQuanValues	High	3	0.7708	0	1	1	1	506.241	3.76	0.0019	14.0896	0.001585	6.88e-05	1.476	3.97
14299	FALSE		High	Unambiguous	QEYEQLIAK	[R].QEYEQLIAK.[N]			0.00239989	0.00190862	0.933	1	2	1	P35527	P35527 [328-336]			Keratin, type I cytoskeletal 9 OS=Homo sapiens OX=9606 GN=KRT9 PE=1 SV=3	P35527; K7EQQ3	0	1121.58	9	100	10696994	10696994	1		High	2	0.6507	0	1	1	1	561.296	0.1	6e-05	17.5462	0.001585	0.00106	0.933	3.35	17.6
14311	FALSE		High	Unambiguous	QFSSFEK	[K].QFSSFEK.[R]			0.145798	0.00886541	0.022	1	6	2	O95786	O95786 [852-858]			Antiviral innate immune response receptor RIG-I OS=Homo sapiens OX=9606 GN=RIGI PE=1 SV=2	B3KN51; B3KWW1; A0A7P0T9I8; A0A7P0TB70; A2A376; O95786	0	872.415	7	100	129759800	129759800	1		High	2	0.3867	0	1	1	1	436.71	-3.09	-0.00135	14.9044	0.006574	0.1007	0.022	1.81	14.86
14313	FALSE		High	Unambiguous	QFSSSYLSR	[R].QFSSSYLSR.[S]			0.0122861	0.00190862	0.575	1	1	1	P35527	P35527 [5-13]			Keratin, type I cytoskeletal 9 OS=Homo sapiens OX=9606 GN=KRT9 PE=1 SV=3	P35527	0	1074.52	9	100	2668401	2668401	1		High	2	0.5709	0	1	1	1	537.765	1.55	0.00083	16.7733	0.001585	0.006426	0.575	2.61	16.79
14316	FALSE		High	Unambiguous	QFYINVER	[RK].QFYINVER.[E]			0.0699083	0.00496921	0.19	1	17	1	A8K7F6	A8K7F6 [248-255]			RNA helicase OS=Homo sapiens OX=9606 PE=2 SV=1	Q59F68; B4DNH2; A8K7F6; J3KSZ0; P60842; J3KTB5; J3KTN0; J3QS69; E7EQG2; Q96B07; J3KT12; Q14240; B4DJX6; A8K088; J3QL43; B4DKP9; Q9NZE6	0	1068.55	8	100	926899	926899	1		High	2	0.5707	0	1	1	1	534.78	5.12	0.00274	20.6626	0.003731	0.04429	0.19	1.84	20.68
14378	FALSE		High	Unambiguous	QGVDADINGLR	[R].QGVDADINGLR.[Q]			0.000204715	0.00190862	1.472	1	2	1	P35527	P35527 [251-261]			Keratin, type I cytoskeletal 9 OS=Homo sapiens OX=9606 GN=KRT9 PE=1 SV=3	P35527; K7EQQ3	0	1157.59	11	100	10768609	10768609	1		High	2	0.644	0	1	1	1	579.299	0.68	0.0004	17.968	0.001585	7.03e-05	1.472	3.82	18.01
14398	FALSE		High	Unambiguous	QHPYNMIMFNYLDQK	[K].QHPYNMIMFNYLDQK.[L]			3.13262e-05	0.00190862	1.883	1	5	2	O95786	O95786 [380-394]			Antiviral innate immune response receptor RIG-I OS=Homo sapiens OX=9606 GN=RIGI PE=1 SV=2	B3KWW1; A0A7P0TB70; A2A376; B4DWT9; O95786	0	1941.9	15	100	6303476	6303476	1		High	2	0.6044	0	1	1	1	971.45	-3.52	-0.00342	25.0304	0.001585	8.829e-06	1.883	4.12	25.03
14399	FALSE		High	Unambiguous	QHPYNMIMFNYLDQK	[K].QHPYNMIMFNYLDQK.[L]	1xOxidation [M6]	1xOxidation [M6]	0.000998668	0.00190862	1.125	1	5	1	O95786	O95786 [380-394]	O95786 1xOxidation [M385]	O95786 1xOxidation [M385]	Antiviral innate immune response receptor RIG-I OS=Homo sapiens OX=9606 GN=RIGI PE=1 SV=2	B3KWW1; A0A7P0TB70; A2A376; B4DWT9; O95786	0	1957.89	15	100	6.86111e+06	6.86111e+06	1		High	3	0.2857	0	1	1	1	653.304	2.08	0.00136	22.741	0.001585	0.000404	1.125	4.97	22.77
14400	FALSE		High	Unambiguous	QHPYNMIMFNYLDQK	[K].QHPYNMIMFNYLDQK.[L]	2xOxidation [M6; M8]	2xOxidation [M6; M8]	0.00022739	0.00190862	1.449	1	5	2	O95786	O95786 [380-394]	O95786 2xOxidation [M385; M387]	O95786 2xOxidation [M385; M387]	Antiviral innate immune response receptor RIG-I OS=Homo sapiens OX=9606 GN=RIGI PE=1 SV=2	B3KWW1; A0A7P0TB70; A2A376; B4DWT9; O95786	0	1973.89	15	100	14437406	14437406	1		High	3	0.68	0	1	1	1	658.635	0.51	0.00034	20.7741	0.001585	7.896e-05	1.449	3	20.71
14457	FALSE		High	Unambiguous	QLELESQK	[R].QLELESQK.[R]	1xGG [K8]	1xGG [K8]	0.160096	0.00886541	0	1	4	1	E5RI94	E5RI94 [375-382]	E5RI94 1xGG [K382]	E5RI94 1xGG [K382]	TBC1 domain family member 31 OS=Homo sapiens OX=9606 GN=TBC1D31 PE=1 SV=1	E5RI94; E7EWW7; Q96DN5; E7ERK7	0	1088.56	8	100	6.82098e+06	6.82098e+06	1		High	2	0.0485	0	1	1	1	544.784	2.44	0.00133	16.9557	0.006574	0.1117	0	2.06	16.96
14463	FALSE		High	Unambiguous	QIFHPEQLITGK	[R].QIFHPEQLITGK.[E]			0.0152855	0.00190862	0.527	1	31	4	B3KT06	B3KT06 [50-61]			Tubulin alpha chain OS=Homo sapiens OX=9606 PE=2 SV=1	P0DPH8; B7Z1K5; F5H5D3; C9K0S6; F8VRZ4; C9J2C0; Q53GA7; F8VS66; C9JJQ8; Q7Z3M3; F8VQQ4; A8JZY9; Q6PEY2; B3KT06; A0A7P0T945; Q71U36; A0A7P0TA31; Q9NY65; C9JEV8; C9JQ00; P68363; Q6QMJ5; B3KPS3; Q8N532; F8VWV9; C9JDL2; Q9BQE3; F8VVB9; Q9H853; F8VX09; P68366	0	1410.77	12	100	3850903	3850903	1		High	3	0.523	0	1	1	1	470.929	-0.85	-0.0004	21.9055	0.001585	0.008189	0.527	2.39	21.84
14464	FALSE		High	Unambiguous	QIFLGGVDK	[K].QIFLGGVDK.[HR]			0.00704617	0.00190862	0.697	2	5	4	Q6I9V5; P05141	Q6I9V5 [97-105]; P05141 [97-105]			ADP/ATP translocase OS=Homo sapiens OX=9606 GN=SLC25A6 PE=2 SV=1;ADP/ATP translocase 2 OS=Homo sapiens OX=9606 GN=SLC25A5 PE=1 SV=7	Q6I9V5; Q59EI9; P05141; Q6NVC0; O75961	0	976.546	9	100	876904	876904	1	NotUnique	High	2	0.2694	0	1	1	1	488.78	6.78	0.00331	20.6663	0.001585	0.00349	0.697	1.93	20.66
14465	FALSE		High	Unambiguous	QIFLGGVDKR	[K].QIFLGGVDKR.[T]			0.0364913	0.00456424	0.335	1	2	1	P05141	P05141 [97-106]			ADP/ATP translocase 2 OS=Homo sapiens OX=9606 GN=SLC25A5 PE=1 SV=7	P05141; Q6NVC0	1	1132.65	10	100	893202	893202	1		High	3	0.4478	0	1	1	1	378.22	-1.71	-0.00065	17.7045	0.00358	0.02147	0.335	2.3	17.7
14489	FALSE		High	Unambiguous	QINWTVLYR	[R].QINWTVLYR.[R]			0.0161428	0.00190862	0.515	1	3	1	V9HW01	V9HW01 [48-56]			Epididymis secretory protein Li 310 OS=Homo sapiens OX=9606 GN=HEL-S-310 PE=2 SV=1	V9HW01; C9JXB8; C9JNW5	0	1192.65	9	100	710687	710687	1		High	2	0.451	0	1	1	1	596.828	1.59	0.00095	25.2316	0.001585	0.008715	0.515	2.04	25.2
14503	FALSE		High	Unambiguous	QISNLQQSISDAEQR	[K].QISNLQQSISDAEQR.[G]			1.00004e-05	0.00190862	2.133	1	7	1	H6VRF8	H6VRF8 [418-432]			Keratin, type II cytoskeletal 1 OS=Homo sapiens OX=9606 GN=KRT1 PE=3 SV=1	H6VRF8; H6VRG0; P04264; H6VRG3; H6VRF9; H6VRG2; H6VRG1	0	1716.85	15	100	8607884	8607884	1		High	2	0.7538	0	1	1	1	858.929	-0.71	-0.00061	18.7727	0.001585	2.506e-06	2.133	4.63	18.81
14508	FALSE		High	Unambiguous	QITVNDLPVGR	[R].QITVNDLPVGR.[S]			0.0307371	0.00357933	0.373	1	6	1	B2R4P2	B2R4P2 [141-151]			cDNA, FLJ92164, highly similar to Homo sapiens peroxiredoxin 1 (PRDX1), mRNA OS=Homo sapiens OX=9606 PE=2 SV=1	B4DF70; B2R4P2; Q06830; P32119; A0A0A0MRQ5; A0A0A0MSI0	0	1211.67	11					NoQuanValues	High	2	0.5965	0	1	1	1	606.343	4.01	0.00243	21.0824	0.002829	0.01776	0.373	2.85
14547	FALSE		High	Unambiguous	QMVIDVLHPGK	[K].QMVIDVLHPGK.[A]			0.0321581	0.00357933	0.363	1	4	1	A0A2R8Y849	A0A2R8Y849 [22-32]			40S ribosomal protein S24 OS=Homo sapiens OX=9606 GN=RPS24 PE=1 SV=1	A0A2R8Y849; E7ETK0; P62847; A0A2R8YD14	0	1236.68	11	100	1.69262e+06	1.69262e+06	1		High	3	0.4254	0	1	1	1	412.896	-3.18	-0.00131	21.64	0.002829	0.01861	0.363	1.34	21.65
14553	FALSE		High	Unambiguous	QNCSHDWGIHVK	[R].QNCSHDWGIHVK.[Y]	1xCarbamidomethyl [C3]	1xCarbamidomethyl [C3]	0.00290716	0.00190862	0.891	1	6	5	O95786	O95786 [867-878]	O95786 1xCarbamidomethyl [C869]	O95786 1xCarbamidomethyl [C869]	Antiviral innate immune response receptor RIG-I OS=Homo sapiens OX=9606 GN=RIGI PE=1 SV=2	B3KN51; B3KWW1; A0A7P0T9I8; A0A7P0TB70; A2A376; O95786	0	1480.68	12	100	38277204	38277204	2		High	3	0.7532	0	1	1	1	494.23	0.6	0.0003	14.2828	0.001585	0.001311	0.891	3.08	14.29
14554	FALSE		High	Unambiguous	QNCSHDWGIHVK	[R].QNCSHDWGIHVK.[Y]	1xCarbamidomethyl [C3]; 1xGG [K12]	1xCarbamidomethyl [C3]; 1xGG [K12]	0.0633813	0.00496921	0.212	1	6	1	O95786	O95786 [867-878]	O95786 1xCarbamidomethyl [C869]; 1xGG [K878]	O95786 1xCarbamidomethyl [C869]; 1xGG [K878]	Antiviral innate immune response receptor RIG-I OS=Homo sapiens OX=9606 GN=RIGI PE=1 SV=2	B3KN51; B3KWW1; A0A7P0T9I8; A0A7P0TB70; A2A376; O95786	0	1594.72	12	100	2.24229e+06	2.24229e+06	1		High	3	0.652	0	1	1	1	532.24	-7.33	-0.0039	13.7331	0.003731	0.03972	0.212	2.73	13.78
14572	FALSE		High	Unambiguous	QNRPIPQWIR	[K].QNRPIPQWIR.[M]			0.0165892	0.00190862	0.509	1	2	1	P62891	P62891 [19-28]			60S ribosomal protein L39 OS=Homo sapiens OX=9606 GN=RPL39 PE=1 SV=2	P62891; Q59GN2	0	1307.73	10	100	12741304	12741304	1		High	3	0.6233	0	1	1	1	436.583	1.28	0.00056	18.688	0.001585	0.008986	0.509	2.92	18.73
14707	FALSE		High	Unambiguous	QSLEASLAETEGR	[K].QSLEASLAETEGR.[Y]			2.92519e-05	0.00190862	1.898	1	2	1	A0A1B0GVI3	A0A1B0GVI3 [387-399]			Keratin, type I cytoskeletal 10 OS=Homo sapiens OX=9606 GN=KRT10 PE=1 SV=2	A0A1B0GVI3; P13645	0	1390.68	13	100	5947179	5947179	1		High	2	0.7163	0	1	1	1	695.843	-1.41	-0.00098	18.6155	0.001585	8.211e-06	1.898	3.49	18.64
14712	FALSE		High	Unambiguous	QSLPPGLAVK	[K].QSLPPGLAVK.[E]			0.0334924	0.00357933	0.354	1	1	3	P63173	P63173 [58-67]			60S ribosomal protein L38 OS=Homo sapiens OX=9606 GN=RPL38 PE=1 SV=2	P63173	0	1009.6	10	100	8925575	8925575	1		High	2	0.5887	0	1	1	1	505.306	0.59	0.0003	19.3407	0.002829	0.01952	0.354	2.48	19.33
14754	FALSE		High	Unambiguous	QSVEADINGLR	[R].QSVEADINGLR.[RK]			0.134393	0.00582921	0.041	1	8	1	A0A1B0GVI3	A0A1B0GVI3 [246-256]			Keratin, type I cytoskeletal 10 OS=Homo sapiens OX=9606 GN=KRT10 PE=1 SV=2	A0A1B0GVI3; A1A4E9; Q2M2I5; P13645; K7ERE3; A8K2H9; K7EMD9; P13646	0	1201.62	11	100	3.41815e+06	3.41815e+06	1		High	2	0.4163	0	1	1	1	601.308	-6.42	-0.00386	18.5389	0.004348	0.09181	0.041	2.21	18.48
14147	FALSE		High	Unambiguous	QAYTQFGGK	[K].QAYTQFGGK.[R]			0.0802216	0.00496921	0.159	1	11	1	H0YL69	H0YL69 [119-127]			Proteasome subunit alpha type (Fragment) OS=Homo sapiens OX=9606 GN=PSMA4 PE=1 SV=1	H0YL69; H0YLC2; H0YKT8; H0YN18; H0YKS0; H0YMZ1; H0YMV3; B2RDG0; H0YMI6; H0YMA1; P25789	0	999.489	9	100	697182	697182	1		High	2	0.5556	0	1	1	1	500.246	-5.52	-0.00276	13.6901	0.003731	0.05157	0.159	1.98	13.69
14138	FALSE		High	Unambiguous	QAVDVSPLR	[R].QAVDVSPLR.[R]			0.016817	0.00190862	0.506	1	5	2	M0R0R2	M0R0R2 [158-166]			40S ribosomal protein S5 OS=Homo sapiens OX=9606 GN=RPS5 PE=1 SV=1	M0R0R2; M0R0F0; P46782; M0QZN2; Q53G25	0	984.547	9	100	2.64087e+06	2.64087e+06	1		High	2	0.5507	0	1	1	1	492.778	2.43	0.00119	17.5249	0.001585	0.009125	0.506	2.76	17.52
14129	FALSE		High	Unambiguous	QASPNIVIALAGNK	[R].QASPNIVIALAGNK.[A]			0.0162164	0.00190862	0.514	1	4	1	A0A024R1U4	A0A024R1U4 [122-135]			RAB5C, member RAS oncogene family, isoform CRA_a OS=Homo sapiens OX=9606 GN=RAB5C PE=4 SV=1	K7ERQ8; K7ENY4; A0A024R1U4; K7ERI8	0	1395.8	14					NoQuanValues	High	2	0.4185	0	1	1	1	698.403	2.47	0.00172	24.2703	0.001585	0.00876	0.514	1.84
14049	FALSE		High	Unambiguous	QAFAPFGPIK	[R].QAFAPFGPIK.[S]			0.018417	0.00190862	0.486	1	13	1	A0A0J9YYL3	A0A0J9YYL3 [93-102]			Poly(U)-binding-splicing factor PUF60 (Fragment) OS=Homo sapiens OX=9606 GN=PUF60 PE=1 SV=1	A0A0J9YYL3; A0A0J9YVP6; A0A0J9YXX5; A0A0J9YXJ8; E9PQ56; E9PL19; A0A0J9YVR6; A0A0J9YWM1; H0YEM1; E9PMU7; H0YCP8; E9PN18; Q9UHX1	0	1075.59	10	100	146821568	146821568	1		High	2	0.5463	0	1	1	1	538.302	2.83	0.00152	24.08	0.001585	0.01009	0.486	2.27	24.18
13646	FALSE		High	Unambiguous	NLDLDSIIAEVK	[R].NLDLDSIIAEVK.[A]			0.00422696	0.00190862	0.809	3	19	1	P35908; B2R853; P13647	P35908 [342-353]; B2R853 [327-338]; P13647 [332-343]			Keratin, type II cytoskeletal 2 epidermal OS=Homo sapiens OX=9606 GN=KRT2 PE=1 SV=2;cDNA, FLJ93744, highly similar to Homo sapiens keratin 6E (KRT6E), mRNA OS=Homo sapiens OX=9606 PE=2 SV=1;Keratin, type II cytoskeletal 5 OS=Homo sapiens OX=9606 GN=KRT5 PE=1 SV=3	Q5XKE5; P35908; B4E1T1; B2R853; B4DL32; P04259; A0A0S2Z428; O95678; B4DKV4; P48668; B4DRY0; B4DWU6; H0YIN9; A8K2I0; H6VRG2; B4DRR0; H0YI76; P13647; B4DRU6	0	1329.73	12	100	2.46379e+06	2.46379e+06	1	NotUnique	High	2	0.7329	0	1	1	1	665.369	2.81	0.00187	25.8602	0.001585	0.001981	0.809	2.77	25.85
13647	FALSE		High	Unambiguous	NLDIERPTYTNLNR	[R].NLDIERPTYTNLNR.[L]			0.000554062	0.00190862	1.254	1	23	2	B3KT06	B3KT06 [181-194]			Tubulin alpha chain OS=Homo sapiens OX=9606 PE=2 SV=1	P0DPH8; B7Z1K5; F5H5D3; C9J2C0; Q53GA7; Q7Z3M3; F8VQQ4; A8JZY9; Q6PEY2; Q9UQM3; B3KT06; A0A7P0T945; Q71U36; C9JDS9; A0A7P0TA31; Q9NY65; P68363; B3KPS3; Q9BQE3; B4DQK4; B4DDU2; F8VVB9; P68366	0	1718.88	14	100	6.48773e+06	6.48773e+06	1		High	3	0.4893	0	1	1	1	573.634	2.89	0.00166	18.3283	0.001585	0.00021	1.254	3.27	18.36
13656	FALSE		High	Unambiguous	NLEVGIR	[K].NLEVGIR.[K]			0.0795141	0.00496921	0.161	1	1	1	Q9UNZ5	Q9UNZ5 [52-58]			Leydig cell tumor 10 kDa protein homolog OS=Homo sapiens OX=9606 GN=C19orf53 PE=1 SV=1	Q9UNZ5	0	800.462	7	100	4.55353e+06	4.55353e+06	1		High	2	0.2604	0	1	1	1	400.734	-0.96	-0.00038	17.6695	0.003731	0.05112	0.161	1.92	17.65
13680	FALSE		High	Unambiguous	NLLLAGAK	[R].NLLLAGAK.[V]			0.0880247	0.00496921	0.138	1	3	1	Q5H9P4	Q5H9P4 [679-686]			Uncharacterized protein DKFZp686M19106 (Fragment) OS=Homo sapiens OX=9606 GN=DKFZp686M19106 PE=4 SV=1	Q5H9P4; Q9P2R3; B3KPZ0	0	799.504	8	100	612636	612636	1		High	2	0.2935	0	1	1	1	400.256	2.29	0.00092	19.5147	0.003731	0.05708	0.138	1.84	19.52
13681	FALSE		High	Unambiguous	NIILEEGK	[K].NIILEEGK.[E]			0.137313	0.00582921	0.036	1	8	1	V9HWI5	V9HWI5 [46-53]			Cofilin-1 OS=Homo sapiens OX=9606 GN=HEL-S-15 PE=2 SV=1	E9PQB7; E9PK25; V9HWI5; B4E112; G3V1A4; E9PLJ3; E9PP50; E9PS23	0	915.515	8	100	5136642	5136642	1		High	2	0.1438	0	1	1	1	458.262	2.59	0.00119	17.5108	0.004348	0.094	0.036	1.53	17.6
13721	FALSE		High	Unambiguous	NIVEAAAVR	[R].NIVEAAAVR.[D]			0.0272029	0.00357933	0.4	1	4	1	Q76N57	Q76N57 [6-14]			40S ribosomal protein S26 (Fragment) OS=Homo sapiens OX=9606 PE=3 SV=1	Q76N57; Q75MH1; A0A024RB14; Q5JNZ5	0	942.537	9	100	1.95511e+06	1.95511e+06	1		High	2	0.5336	0	1	1	1	471.772	-0.01	-1e-05	16.3305	0.002829	0.01552	0.4	2.23	16.36
13726	FALSE		High	Unambiguous	NLYIISVK	[K].NLYIISVK.[G]			0.0199857	0.00190862	0.468	1	6	4	P62829	P62829 [36-43]			60S ribosomal protein L23 OS=Homo sapiens OX=9606 GN=RPL23 PE=1 SV=1	C9JD32; J3KT29; A4D142; P62829; B9ZVP7; Q9BTQ7	0	949.572	8	100	15100820	15100820	1		High	2	0.6636	0	1	1	1	475.289	-1.99	-0.00094	23.1618	0.001585	0.01103	0.468	2.14	23.18
13737	FALSE		High	Unambiguous	NMQDMVEDYR	[K].NMQDMVEDYR.[N]	1xOxidation [M5]	1xOxidation [M5]	0.0144735	0.00190862	0.539	1	7	1	H6VRF8	H6VRF8 [258-267]	H6VRF8 1xOxidation [M262]	H6VRF8 1xOxidation [M262]	Keratin, type II cytoskeletal 1 OS=Homo sapiens OX=9606 GN=KRT1 PE=3 SV=1	H6VRF8; H6VRG0; P04264; H6VRG3; H6VRF9; H6VRG2; H6VRG1	0	1316.52	10	100	537788	537788	1		High	2	0.513	0	1	1	1	658.767	1.42	0.00093	15.1381	0.001585	0.007693	0.539	1.54	15.12
13738	FALSE		High	Unambiguous	NMQDMVEDYR	[K].NMQDMVEDYR.[N]	2xOxidation [M2; M5]	2xOxidation [M2; M5]	0.0388688	0.00456424	0.321	1	7	1	H6VRF8	H6VRF8 [258-267]	H6VRF8 2xOxidation [M259; M262]	H6VRF8 2xOxidation [M259; M262]	Keratin, type II cytoskeletal 1 OS=Homo sapiens OX=9606 GN=KRT1 PE=3 SV=1	H6VRF8; H6VRG0; P04264; H6VRG3; H6VRF9; H6VRG2; H6VRG1	0	1332.52	10	100	599439	599439	1		High	2	0.7969	0	1	1	1	666.763	-0.15	-0.0001	12.0081	0.00358	0.02302	0.321	1.92	12.01
13740	FALSE		High	Unambiguous	NMSVHLSPCFR	[K].NMSVHLSPCFR.[D-]	1xCarbamidomethyl [C9]	1xCarbamidomethyl [C9]	0.108199	0.00496921	0.091	1	3	1	P62280	P62280 [108-118]	P62280 1xCarbamidomethyl [C116]	P62280 1xCarbamidomethyl [C116]	40S ribosomal protein S11 OS=Homo sapiens OX=9606 GN=RPS11 PE=1 SV=3	M0R1H5; P62280; M0QZC5	0	1347.63	11	100	541270	541270	1		High	3	0.5101	0	1	1	1	449.884	4.8	0.00216	19.1819	0.003731	0.07196	0.091	1.98	19.18
13741	FALSE		High	Unambiguous	NMSVHLSPCFR	[K].NMSVHLSPCFR.[D-]	1xCarbamidomethyl [C9]; 1xOxidation [M2]	1xCarbamidomethyl [C9]; 1xOxidation [M2]	0.0457051	0.00456424	0.285	1	3	1	P62280	P62280 [108-118]	P62280 1xCarbamidomethyl [C116]; 1xOxidation [M109]	P62280 1xCarbamidomethyl [C116]; 1xOxidation [M109]	40S ribosomal protein S11 OS=Homo sapiens OX=9606 GN=RPS11 PE=1 SV=3	M0R1H5; P62280; M0QZC5	0	1363.62	11	100	682088	682088	1		High	3	0.4973	0	1	1	1	455.214	1.79	0.00081	16.7758	0.00358	0.02758	0.285	1.83	16.75
14761	FALSE		High	Unambiguous	QTATQLLK	[R].QTATQLLK.[L]			0.0371555	0.00456424	0.331	1	2	1	Q5T8U3	Q5T8U3 [117-124]			60S ribosomal protein L7a (Fragment) OS=Homo sapiens OX=9606 GN=RPL7A PE=1 SV=1	Q5T8U3; P62424	0	902.531	8	100	830922	830922	1		High	2	0.2912	0	1	1	1	451.769	0.54	0.00024	15.7389	0.00358	0.02188	0.331	1.82	15.76
13755	FALSE		High	Unambiguous	NNKGPMEAATLFLK	[K].NNKGPMEAATLFLK.[F]	1xOxidation [M6]	1xOxidation [M6]	0.00444458	0.00190862	0.798	1	4	1	O95786	O95786 [46-59]	O95786 1xOxidation [M51]	O95786 1xOxidation [M51]	Antiviral innate immune response receptor RIG-I OS=Homo sapiens OX=9606 GN=RIGI PE=1 SV=2	A0A7P0T9I8; O95786; Q3B797; A0A7P0Z442	1	1549.8	14	100	3.02068e+06	3.02068e+06	1		High	3	0.7054	0	1	1	1	517.277	7.42	0.00383	20.5801	0.001585	0.002091	0.798	3.53	20.68
13810	FALSE		High	Unambiguous	NQVALNPQNTVFDAK	[K].NQVALNPQNTVFDAK.[R]			3.06189e-05	0.00190862	1.888	1	9	1	A0A0G2JIW1	A0A0G2JIW1 [58-72]			Heat shock 70 kDa protein 1B OS=Homo sapiens OX=9606 GN=HSPA1B PE=1 SV=1	B4DNX1; B4E1T6; A0A0G2JIW1; B4DFN9; B4DNT8; P0DMV9; B4E388; A0A1U9X7W4; Q59EJ3	0	1658.85	15	100	1.62091e+06	1.62091e+06	1		High	2	0.6647	0	1	1	1	829.926	-3.27	-0.00271	21.1414	0.001585	8.621e-06	1.888	3.37	21.18
13820	FALSE		High	Unambiguous	NREPVQLETLSIR	[K].NREPVQLETLSIR.[G]			0.00143253	0.00190862	1.046	1	3	1	P62314	P62314 [49-61]			Small nuclear ribonucleoprotein Sm D1 OS=Homo sapiens OX=9606 GN=SNRPD1 PE=1 SV=1	P62314; Q7Z5A3; J3QLI9	1	1554.86	13	100	698125	698125	1		High	3	0.6958	0	1	1	1	518.96	4.19	0.00217	20.4735	0.001585	0.0006002	1.046	2.86	20.49
13894	FALSE		High	Unambiguous	NTDEALDYICK	[K].NTDEALDYICK.[L]	1xCarbamidomethyl [C10]	1xCarbamidomethyl [C10]	0.00526209	0.00190862	0.761	1	5	1	O95786	O95786 [419-429]	O95786 1xCarbamidomethyl [C428]	O95786 1xCarbamidomethyl [C428]	Antiviral innate immune response receptor RIG-I OS=Homo sapiens OX=9606 GN=RIGI PE=1 SV=2	B3KWW1; A0A7P0TB70; A2A376; B4DWT9; O95786	0	1341.6	11	100	75139744	75139744	1		High	2	0.8127	0	1	1	1	671.303	0.24	0.00016	19.6039	0.001585	0.002518	0.761	3.31	19.68
13908	FALSE		High	Unambiguous	NTIICAPTGCGK	[K].NTIICAPTGCGK.[T]	2xCarbamidomethyl [C5; C10]	2xCarbamidomethyl [C5; C10]	0.000315927	0.00190862	1.377	1	5	1	O95786	O95786 [259-270]	O95786 2xCarbamidomethyl [C263; C268]	O95786 2xCarbamidomethyl [C263; C268]	Antiviral innate immune response receptor RIG-I OS=Homo sapiens OX=9606 GN=RIGI PE=1 SV=2	B3KWW1; A0A7P0TB70; A2A376; B4DWT9; O95786	0	1291.61	12	100	50210336	50210336	1		High	2	0.7313	0	1	1	1	646.31	-1.07	-0.00069	16.1762	0.001585	0.0001132	1.377	3.2	16.24
13955	FALSE		High	Unambiguous	NVIEAVYSR	[R].NVIEAVYSR.[L]			0.0525279	0.00456424	0.254	1	7	1	Q4J6C0	Q4J6C0 [361-369]			protein-serine/threonine phosphatase (Fragment) OS=Homo sapiens OX=9606 GN=PPM1B PE=2 SV=1	Q4J6C0; C9JIR6; A0A3B3IS24; B8ZZF0; B3KP90; A8K599; O75688	0	1050.56	9	100	2.11339e+06	2.11339e+06	1		High	2	0.5305	0	1	1	1	525.78	-5.74	-0.00302	18.8436	0.00358	0.03222	0.254	2.13	18.86
13962	FALSE		High	Unambiguous	NVPVITGSK	[R].NVPVITGSK.[D]			0.122746	0.00582921	0.062	1	7	1	Q53FV0	Q53FV0 [75-83]			Prohibitin (Fragment) OS=Homo sapiens OX=9606 PE=2 SV=1	Q53FV0; Q6PUJ7; E7ESE2; P35232; C9JW96; Q6FHP5; E9PCW0	0	914.531	9	100	596366	596366	1		High	2	0.4821	0	1	1	1	457.771	3.62	0.00166	15.8033	0.004348	0.08284	0.062	1.95	15.8
13963	FALSE		High	Unambiguous	NVQDAIADAEQR	[K].NVQDAIADAEQR.[G]			0.0032143	0.00190862	0.869	1	1	1	P35908	P35908 [419-430]			Keratin, type II cytoskeletal 2 epidermal OS=Homo sapiens OX=9606 GN=KRT2 PE=1 SV=2	P35908	0	1329.64	12	100	2.69926e+06	2.69926e+06	1		High	2	0.8017	0	1	1	1	665.322	-1.86	-0.00124	17.1157	0.001585	0.001464	0.869	3.48	17.08
13981	FALSE		High	Unambiguous	NWIEGNPK	[K].NWIEGNPK.[L]			0.0734119	0.00496921	0.179	1	7	5	O95786	O95786 [645-652]			Antiviral innate immune response receptor RIG-I OS=Homo sapiens OX=9606 GN=RIGI PE=1 SV=2	B3KN51; B3KWW1; A0A7P0T9I8; A0A7P0TB70; A2A376; B4DWT9; O95786	0	957.479	8	100	101600744	101600744	1		High	2	0.3758	0	1	1	1	479.242	-2.1	-0.00101	16.0776	0.003731	0.04674	0.179	1.57	16.04
13989	FALSE		High	Unambiguous	NYQLELALPAMK	[R].NYQLELALPAMK.[G]			0.000181793	0.00190862	1.498	1	5	1	O95786	O95786 [245-256]			Antiviral innate immune response receptor RIG-I OS=Homo sapiens OX=9606 GN=RIGI PE=1 SV=2	B3KWW1; A0A7P0TB70; A2A376; B4DWT9; O95786	0	1390.74	12	100	18917598	18917598	1		High	2	0.7714	0	1	1	1	695.872	-2.13	-0.00148	25.5957	0.001585	6.156e-05	1.498	3.15	25.58
13990	FALSE		High	Unambiguous	NYQLELALPAMK	[R].NYQLELALPAMK.[G]	1xOxidation [M11]	1xOxidation [M11]	1.94812e-05	0.00190862	1.987	1	5	2	O95786	O95786 [245-256]	O95786 1xOxidation [M255]	O95786 1xOxidation [M255]	Antiviral innate immune response receptor RIG-I OS=Homo sapiens OX=9606 GN=RIGI PE=1 SV=2	B3KWW1; A0A7P0TB70; A2A376; B4DWT9; O95786	0	1406.73	12	100	95931960	95931960	1		High	2	0.7071	0	1	1	1	703.87	-1.76	-0.00124	24.249	0.001585	5.233e-06	1.987	3.38	24.22
13996	FALSE		High	Unambiguous	NYSPYYNTIDDLK	[K].NYSPYYNTIDDLK.[D]			0.00033069	0.00190862	1.367	1	1	2	P35527	P35527 [200-212]			Keratin, type I cytoskeletal 9 OS=Homo sapiens OX=9606 GN=KRT9 PE=1 SV=3	P35527	0	1605.74	13	100	4674481	4674481	1		High	2	0.7355	0	1	1	1	803.377	2.54	0.00204	21.8352	0.001585	0.000119	1.367	3.63	21.86
13805	FALSE		High	Unambiguous	NQILNLTTDNANILLQIDNAR	[K].NQILNLTTDNANILLQIDNAR.[L]			9.30164e-07	0.00190862	2.653	1	2	1	A0A1B0GVI3	A0A1B0GVI3 [208-228]			Keratin, type I cytoskeletal 10 OS=Homo sapiens OX=9606 GN=KRT10 PE=1 SV=2	A0A1B0GVI3; P13645	0	2367.26	21	100	3.63335e+06	3.63335e+06	1		High	3	0.7572	0	1	1	1	789.762	3.26	0.00257	25.8038	0.001585	1.822e-07	2.653	5.52	25.8
14771	FALSE		High	Unambiguous	QTLLFSATMPK	[R].QTLLFSATMPK.[K]	1xOxidation [M9]	1xOxidation [M9]	0.135554	0.00582921	0.039	1	3	1	Q9UJV9	Q9UJV9 [370-380]	Q9UJV9 1xOxidation [M378]	Q9UJV9 1xOxidation [M378]	Probable ATP-dependent RNA helicase DDX41 OS=Homo sapiens OX=9606 GN=DDX41 PE=1 SV=2	Q9UJV9; B3KRK2; Q53HI2	0	1252.66	11					NoQuanValues	High	2	0.3679	0	1	1	1	626.835	1.23	0.00077	21.8222	0.004348	0.09265	0.039	1.06
14806	FALSE		High	Unambiguous	QTVAVGVIK	[R].QTVAVGVIK.[NA]			0.0190985	0.00190862	0.478	1	44	3	Q53HQ7	Q53HQ7 [431-439]			Elongation factor 1-alpha (Fragment) OS=Homo sapiens OX=9606 PE=2 SV=1	Q05639; Q53HQ7; A0A4D5RA52; Q53HR1; A0A087WVQ9; Q6IPT9; A0A7I2V659; Q96CD8; Q53GA1; Q96RE1; A8K9C4; A0A4D5RBD4; B4DV42; Q53G89; Q6P4C9; A0A4D5RAE2; Q96C29; Q6P082; Q53HM9; Q53G85; Q16577; Q6IPS9; Q2F837; Q14222; A0A4D5RAB6; A0A2U3TZH3; A0A4D5RBL9; B4DNE0; A0A4D5RA59; B4E2C5; A0A4D5RAN2; Q6IPN6; Q9NZS6; A0A4D5RAC9; Q504Z0; A0A4D5RBH1; Q53HR5; A0A4D5RBE6; Q53GE9; Q5VTE0; Q96EB3; Q8IUB0; A0A4D5RAC7;…	0	914.567	9	100	4.15487e+06	4.15487e+06	1		High	2	0.4699	0	1	1	1	457.788	2.83	0.00129	17.7271	0.001585	0.0105	0.478	2.49	17.76
14820	FALSE		High	Unambiguous	QVHPDTGISSK	[K].QVHPDTGISSK.[A]			0.00131948	0.00190862	1.064	1	20	2	Q16778	Q16778 [48-58]			Histone H2B type 2-E OS=Homo sapiens OX=9606 GN=H2BC21 PE=1 SV=3	Q16778; Q5QNW6; Q99879; P33778; A0A024QZZ7; Q96A08; B4DR52; Q93079; O60814; Q99880; I6L9F7; B2R4S9; Q0D2M2; P57053; Q8N257; P06899; P23527; U3KQK0; Q99877; A8K9J7	0	1168.6	11	100	1.08926e+06	1.08926e+06	1		High	3	0.5847	0	1	1	1	390.204	2.77	0.00108	10.3944	0.001585	0.0005469	1.064	2.36	10.38
15565	FALSE		High	Unambiguous	SGSALELSVENVK	[K].SGSALELSVENVK.[N]			0.00201762	0.00190862	0.971	1	7	1	Q4J6C0	Q4J6C0 [91-103]			protein-serine/threonine phosphatase (Fragment) OS=Homo sapiens OX=9606 GN=PPM1B PE=2 SV=1	Q4J6C0; C9JIR6; A0A3B3IS24; B8ZZF0; B3KP90; A8K599; O75688	0	1332.7	13	100	1.34759e+06	1.34759e+06	1		High	2	0.5093	0	1	1	1	666.855	2.21	0.00148	20.9964	0.001585	0.0008739	0.971	2.16	20.97
15575	FALSE		High	Unambiguous	SGSTAVGVMISPK	[R].SGSTAVGVMISPK.[H]			0.12435	0.00582921	0.059	1	7	1	Q4J6C0	Q4J6C0 [130-142]			protein-serine/threonine phosphatase (Fragment) OS=Homo sapiens OX=9606 GN=PPM1B PE=2 SV=1	Q4J6C0; C9JIR6; A0A3B3IS24; B8ZZF0; B3KP90; A8K599; O75688	0	1233.65	13					NoQuanValues	High	2	0.4115	0	1	1	1	617.329	0.01	0	19.3206	0.004348	0.08406	0.059	2.43
15579	FALSE		High	Unambiguous	SGSVYEPLK	[R].SGSVYEPLK.[S]			0.0219842	0.00190862	0.447	1	7	1	A0A8V8TNH3	A0A8V8TNH3 [18-26]			Phosphorylase b kinase regulatory subunit beta OS=Homo sapiens OX=9606 GN=PHKB PE=4 SV=1	A0A8V8TNH3; H3BQ89; I3L3F2; Q93100; A0A8Q3WM21; B4DQ16; H3BV13	0	979.509	9	100	330433	330433	1		High	2	0.2563	0	1	1	1	490.259	2.15	0.00105	16.3656	0.001585	0.01222	0.447	1.99	16.35
15583	FALSE		High	Unambiguous	SGVGNIFIK	[K].SGVGNIFIK.[N]			0.0383468	0.00456424	0.324	1	19	1	A0A7I2V649	A0A7I2V649 [96-104]			Polyadenylate-binding protein 1 OS=Homo sapiens OX=9606 GN=PABPC1 PE=1 SV=1	A0A7I2V649; A0A7I2YQE4; E5RGH3; A0A6Q8JFV4; A0A024R9E2; A0A6Q8JFT6; B4DM75; E5RJB9; E7EQV3; B3KT93; A0A7I2YQ90; H0YAR2; A0A7I2V4N4; B4DZW4; E5RH24; P11940; Q4VXU2; A0A7I2YQ88; Q96DU9	0	934.536	9	100	756312	756312	1		High	2	0.2532	0	1	1	1	467.772	0.53	0.00025	21.853	0.00358	0.02267	0.324	1.58	21.86
15585	FALSE		High	Unambiguous	SGVSLAALK	[R].SGVSLAALK.[K]			0.0122303	0.00190862	0.576	1	6	2	P16403	P16403 [55-63]			Histone H1.2 OS=Homo sapiens OX=9606 GN=H1-2 PE=1 SV=2	Q4VB24; B2R984; P16402; A3R0T8; P16403; A3R0T7	0	845.509	9	100	54968560	54968560	1		High	2	0.3913	0	1	1	1	423.259	1.31	0.00055	19.6908	0.001585	0.006407	0.576	2.07	19.8
15586	FALSE		High	Unambiguous	SGVSLAALKK	[R].SGVSLAALKK.[A]			0.00877005	0.00190862	0.649	1	6	2	P16403	P16403 [55-64]			Histone H1.2 OS=Homo sapiens OX=9606 GN=H1-2 PE=1 SV=2	Q4VB24; B2R984; P16402; A3R0T8; P16403; A3R0T7	1	973.604	10	100	1.53166e+06	1.53166e+06	1		High	2	0.3739	0	1	1	1	487.305	-0.64	-0.00031	16.0242	0.001585	0.004436	0.649	1.15	16.04
15620	FALSE		High	Unambiguous	SKAEAESLYQSK	[K].SKAEAESLYQSK.[Y]			3.02022e-05	0.00190862	1.891	1	7	1	H6VRF8	H6VRF8 [365-376]			Keratin, type II cytoskeletal 1 OS=Homo sapiens OX=9606 GN=KRT1 PE=3 SV=1	H6VRF8; H6VRG0; P04264; H6VRG3; H6VRF9; H6VRG2; H6VRG1	1	1340.67	12	100	5.65663e+06	5.65663e+06	1		High	2	0.7074	0	1	1	1	670.836	-3.45	-0.00231	11.2895	0.001585	8.48e-06	1.891	3.76	11.32
15621	FALSE		High	Unambiguous	SKAEAESLYQSK	[K].SKAEAESLYQSK.[Y]	1xGG [K2]	1xGG [K2]	0.0619827	0.00496921	0.217	1	7	1	H6VRF8	H6VRF8 [365-376]	H6VRF8 1xGG [K366]	H6VRF8 1xGG [K366]	Keratin, type II cytoskeletal 1 OS=Homo sapiens OX=9606 GN=KRT1 PE=3 SV=1	H6VRF8; H6VRG0; P04264; H6VRG3; H6VRF9; H6VRG2; H6VRG1	1	1454.71	12	100	375731	375731	1		High	2	0.4528	0	1	1	1	727.861	2.03	0.00148	14.1694	0.003731	0.03873	0.217	2.12	14.18
15624	FALSE		High	Unambiguous	SKEEAEALYHSK	[R].SKEEAEALYHSK.[Y]			5.88354e-05	0.00190862	1.745	1	1	1	P35908	P35908 [363-374]			Keratin, type II cytoskeletal 2 epidermal OS=Homo sapiens OX=9606 GN=KRT2 PE=1 SV=2	P35908	1	1391.68	12	100	2.70711e+06	2.70711e+06	1		High	3	0.637	0	1	1	1	464.564	-2.52	-0.00117	10.5611	0.001585	1.773e-05	1.745	4.49	10.57
15625	FALSE		High	Unambiguous	SKEEAEALYHSK	[R].SKEEAEALYHSK.[Y]	1xGG [K12]	1xGG [K12]	0.00614505	0.00190862	0.727	1	1	1	P35908	P35908 [363-374]	P35908 1xGG [K374]	P35908 1xGG [K374]	Keratin, type II cytoskeletal 2 epidermal OS=Homo sapiens OX=9606 GN=KRT2 PE=1 SV=2	P35908	1	1505.72	12	100	615558	615558	1		High	3	0.5663	0	1	1	1	502.581	2.85	0.00143	10.4133	0.001585	0.002994	0.727	2.49	10.42
15643	FALSE		High	Unambiguous	SKITVTSEVPFSK	[K].SKITVTSEVPFSK.[R-]			0.000656065	0.00190862	1.217	1	8	1	Q7Z4W8	Q7Z4W8 [68-80]			Heparin-binding protein HBp15 OS=Homo sapiens OX=9606 PE=1 SV=1	K7EMH1; K7ELC4; Q7Z4W8; K7EP65; K7ERI7; P35268; K7EKS7; K7EJT5	1	1422.78	13					NoQuanValues	High	2	0.6667	0	1	1	1	711.895	-0.24	-0.00017	18.5998	0.001585	0.0002538	1.217	3.63
15557	FALSE		High	Unambiguous	SGNTGIATTFINK	[R].SGNTGIATTFINK.[A]			0.00184153	0.00190862	0.991	1	2	1	Q9UJV9	Q9UJV9 [526-538]			Probable ATP-dependent RNA helicase DDX41 OS=Homo sapiens OX=9606 GN=DDX41 PE=1 SV=2	Q9UJV9; B3KRK2	0	1323.69	13					NoQuanValues	High	2	0.4575	0	1	1	1	662.351	4.01	0.00266	20.1107	0.001585	0.0007903	0.991	2.47
15679	FALSE		High	Unambiguous	SLDLDSIIAEVK	[R].SLDLDSIIAEVK.[A]			0.00205481	0.00190862	0.967	1	6	1	H6VRF8	H6VRF8 [344-355]			Keratin, type II cytoskeletal 1 OS=Homo sapiens OX=9606 GN=KRT1 PE=3 SV=1	H6VRF8; H6VRG0; P04264; H6VRG3; H6VRF9; H6VRG1	0	1302.72	12					NoQuanValues	High	2	0.534	0	1	1	1	651.862	1.04	0.00068	25.8688	0.001585	0.0008936	0.967	3.09
15790	FALSE		High	Unambiguous	SLNNQFASFIDK	[K].SLNNQFASFIDK.[V]			0.00197208	0.00190862	0.976	1	7	1	H6VRF8	H6VRF8 [186-197]			Keratin, type II cytoskeletal 1 OS=Homo sapiens OX=9606 GN=KRT1 PE=3 SV=1	H6VRF8; H6VRG0; P04264; H6VRG3; H6VRF9; H6VRG2; H6VRG1	0	1383.69	12	100	29773880	29773880	1		High	2	0.6492	0	1	1	1	692.351	2.88	0.002	24.2898	0.001585	0.0008537	0.976	3.05	24.35
15829	FALSE		High	Unambiguous	SLQAFQDYIR	[R].SLQAFQDYIR.[K]			0.00230327	0.00190862	0.942	1	5	4	O95786	O95786 [8-17]			Antiviral innate immune response receptor RIG-I OS=Homo sapiens OX=9606 GN=RIGI PE=1 SV=2	A0A7P0T9I8; O95786; Q3B797; A0A7P0Z442; A0A7P0Z425	0	1240.63	10	100	148207184	148207184	1		High	2	0.585	0	1	1	1	620.819	-1.06	-0.00066	23.5178	0.001585	0.001012	0.942	2.53	23.43
15860	FALSE		High	Unambiguous	SISISVAGGGGGFGAAGGFGGR	[K].SISISVAGGGGGFGAAGGFGGR.[G]			9.51651e-07	0.00190862	2.648	1	1	4	P35908	P35908 [71-92]			Keratin, type II cytoskeletal 2 epidermal OS=Homo sapiens OX=9606 GN=KRT2 PE=1 SV=2	P35908	0	1838.91	22	100	5.85036e+06	5.85036e+06	2		High	2	0.8065	0	1	1	1	919.964	3.69	0.00339	24.0904	0.001585	1.876e-07	2.648	5.27	24.08
15861	FALSE		High	Unambiguous	SISISVAR	[K].SISISVAR.[G]			0.0743965	0.00496921	0.176	1	7	1	H6VRF8	H6VRF8 [75-82]			Keratin, type II cytoskeletal 1 OS=Homo sapiens OX=9606 GN=KRT1 PE=3 SV=1	H6VRF8; H6VRG0; P04264; H6VRG3; H6VRF9; H6VRG2; H6VRG1	0	832.489	8	100	32963812	32963812	1		High	2	0.5148	0	1	1	1	416.749	1.45	0.0006	17.7621	0.003731	0.04726	0.176	1.69	17.75
15883	FALSE		High	Unambiguous	SLVGLGGTK	[R].SLVGLGGTK.[S]			0.107727	0.00496921	0.092	1	1	1	P35908	P35908 [62-70]			Keratin, type II cytoskeletal 2 epidermal OS=Homo sapiens OX=9606 GN=KRT2 PE=1 SV=2	P35908	0	831.493	9	100	10400337	10400337	1		High	2	0.351	0	1	1	1	416.251	2.63	0.0011	17.5598	0.003731	0.07151	0.092	2.08	17.6
15888	FALSE		High	Unambiguous	SLVNLGGSK	[R].SLVNLGGSK.[S]			0.00519055	0.00190862	0.764	1	6	2	H6VRF8	H6VRF8 [66-74]			Keratin, type II cytoskeletal 1 OS=Homo sapiens OX=9606 GN=KRT1 PE=3 SV=1	H6VRF8; H6VRG0; P04264; H6VRG3; H6VRG2; H6VRG1	0	874.499	9	100	36102121	36102121	2		High	1	0.3894	0	1	1	1	874.501	1.45	0.00127	17.7504	0.001585	0.002484	0.764	2.26	17.71
15889	FALSE		High	Unambiguous	SLVNLGGSKSISISVAR	[R].SLVNLGGSKSISISVAR.[G]	1xGG [K9]	1xGG [K9]	2.73327e-06	0.00190862	2.417	1	6	2	H6VRF8	H6VRF8 [66-82]	H6VRF8 1xGG [K74]	H6VRF8 1xGG [K74]	Keratin, type II cytoskeletal 1 OS=Homo sapiens OX=9606 GN=KRT1 PE=3 SV=1	H6VRF8; H6VRG0; P04264; H6VRG3; H6VRG2; H6VRG1	1	1802.01	17	100	1.59611e+06	1.59611e+06	1		High	3	0.7146	0	1	1	1	601.343	0.91	0.00055	22.1876	0.001585	6.008e-07	2.417	5.01	22.19
15899	FALSE		High	Unambiguous	SLYGLGGSK	[R].SLYGLGGSK.[R]			0.0595405	0.00496921	0.226	1	11	1	B2R853	B2R853 [60-68]			cDNA, FLJ93744, highly similar to Homo sapiens keratin 6E (KRT6E), mRNA OS=Homo sapiens OX=9606 PE=2 SV=1	B2R853; P04259; A0A0S2Z428; B4DKV4; P48668; B4DRY0; A0A0S2Z427; B4DWU6; A8K2I0; B4DRR0; B4DRU6	0	881.473	9					NoQuanValues	High	2	0.4474	0	1	1	1	441.242	5.24	0.00231	17.4948	0.003731	0.0369	0.226	1.9
15900	FALSE		High	Unambiguous	SLYNLGGSK	[R].SLYNLGGSK.[R]			0.0433044	0.00456424	0.297	1	2	1	P13647	P13647 [64-72]			Keratin, type II cytoskeletal 5 OS=Homo sapiens OX=9606 GN=KRT5 PE=1 SV=3	F8VV57; P13647	0	938.494	9	100	1.48937e+06	1.48937e+06	1		High	2	0.2949	0	1	1	1	469.751	-0.36	-0.00017	17.1872	0.00358	0.02601	0.297	1.56	17.2
15943	FALSE		High	Unambiguous	SNLGSVVLQLK	[R].SNLGSVVLQLK.[K]			0.0231088	0.00190862	0.436	1	2	1	B4E0S6	B4E0S6 [494-504]			RNA helicase OS=Homo sapiens OX=9606 PE=2 SV=1	B4E0S6; O43143	0	1157.69	11	100	1.09268e+06	1.09268e+06	1		High	2	0.6107	0	1	1	1	579.348	0.45	0.00026	24.2484	0.001585	0.01293	0.436	2.8	24.24
15963	FALSE		High	Unambiguous	SNWPPEITFGGGTK	[R].SNWPPEITFGGGTK.[V]			0.135554	0.00582921	0.039	1	1	1	A0A5C2GJF5	A0A5C2GJF5 [92-105]			IG c675_light_IGKV3-11_IGKJ4 (Fragment) OS=Homo sapiens OX=9606 PE=2 SV=1	A0A5C2GJF5	0	1490.73	14	100	8710346	8710346	1		High	2	0.2437	0	1	1	1	745.87	3.89	0.0029	24.9829	0.004348	0.09254	0.039	1.19	25.45
15758	FALSE		High	Unambiguous	SLLEGEGSSGGGGR	[R].SLLEGEGSSGGGGR.[G]			0.00375396	0.00190862	0.835	1	2	1	A0A1B0GVI3	A0A1B0GVI3 [451-464]			Keratin, type I cytoskeletal 10 OS=Homo sapiens OX=9606 GN=KRT10 PE=1 SV=2	A0A1B0GVI3; P13645	0	1262.6	14	100	7708509	7708509	1		High	2	0.6978	0	1	1	1	631.802	-0.81	-0.00051	14.3799	0.001585	0.001736	0.835	2.78	14.43
13636	FALSE		High	Unambiguous	NKYEDEINKR	[KR].NKYEDEINKR.[T]	1xGG [K2]	1xGG [K2]	0.0168936	0.00190862	0.505	3	24	1	H6VRF8; B2R853; P13647	H6VRF8 [268-277]; B2R853 [251-260]; P13647 [256-265]	H6VRF8 1xGG [K269]; B2R853 1xGG [K252]; P13647 1xGG [K257]	H6VRF8 1xGG [K269]; B2R853 1xGG [K252]; P13647 1xGG [K257]	Keratin, type II cytoskeletal 1 OS=Homo sapiens OX=9606 GN=KRT1 PE=3 SV=1;cDNA, FLJ93744, highly similar to Homo sapiens keratin 6E (KRT6E), mRNA OS=Homo sapiens OX=9606 PE=2 SV=1;Keratin, type II cytoskeletal 5 OS=Homo sapiens OX=9606 GN=KRT5 PE=1 SV=3	Q969I0; F8W0C6; H6VRF8; H6VRG0; B4E1T1; B2R853; P04264; B4DL32; P04259; A0A0S2Z428; H6VRG3; P48668; H6VRF9; F8VUG2; B4DWU6; A8K2I0; H6VRG2; B4DRR0; F8VP67; F8W1U3; P05787; H6VRG1; P13647; B4DRU6	2	1422.7	10	100	588797	588797	1	NotUnique	High	3	0.4877	0	1	1	1	474.904	0.71	0.00034	11.9355	0.001585	0.009156	0.505	2.03	11.94
15525	FALSE		High	Unambiguous	SGGGGGGGLGSGGSIR	[R].SGGGGGGGLGSGGSIR.[S]			8.84014e-06	0.00190862	2.16	1	1	1	P35527	P35527 [14-29]			Keratin, type I cytoskeletal 9 OS=Homo sapiens OX=9606 GN=KRT9 PE=1 SV=3	P35527	0	1232.6	16	100	10938168	10938168	1		High	2	0.677	0	1	1	1	616.803	0.5	0.00031	12.3328	0.001585	2.186e-06	2.16	5.14	12.38
15522	FALSE		High	Unambiguous	SGGGFSSGSAGIINYQR	[R].SGGGFSSGSAGIINYQR.[R]			1.966e-05	0.00190862	1.985	1	7	1	H6VRF8	H6VRF8 [13-29]			Keratin, type II cytoskeletal 1 OS=Homo sapiens OX=9606 GN=KRT1 PE=3 SV=1	H6VRF8; H6VRG0; P04264; H6VRG3; H6VRF9; H6VRG2; H6VRG1	0	1657.79	17	100	3.49533e+06	3.49533e+06	1		High	2	0.7325	0	1	1	1	829.403	3.01	0.00249	19.4046	0.001585	5.294e-06	1.985	4.15	19.43
14823	FALSE		High	Unambiguous	QVLDNLTMEK	[R].QVLDNLTMEK.[S]			0.0636647	0.00496921	0.211	1	2	1	P35527	P35527 [262-271]			Keratin, type I cytoskeletal 9 OS=Homo sapiens OX=9606 GN=KRT9 PE=1 SV=3	P35527; K7EQQ3	0	1190.61	10					NoQuanValues	High	2	0.5625	0	1	1	1	595.807	-1.38	-0.00082	19.8255	0.003731	0.03984	0.211	2.24
14824	FALSE		High	Unambiguous	QVLDNLTMEK	[R].QVLDNLTMEK.[S]	1xOxidation [M8]	1xOxidation [M8]	0.00535901	0.00190862	0.757	1	2	1	P35527	P35527 [262-271]	P35527 1xOxidation [M269]	P35527 1xOxidation [M269]	Keratin, type I cytoskeletal 9 OS=Homo sapiens OX=9606 GN=KRT9 PE=1 SV=3	P35527; K7EQQ3	0	1206.6	10	100	3.65021e+06	3.65021e+06	1		High	2	0.5643	0	1	1	1	603.806	0.32	0.00019	17.6947	0.001585	0.002573	0.757	2.41	17.73
14832	FALSE		High	Unambiguous	QVNITVQK	[R].QVNITVQK.[K]			0.158746	0.00886541	0.002	1	3	1	Q9P035	Q9P035 [77-84]			Very-long-chain (3R)-3-hydroxyacyl-CoA dehydratase 3 OS=Homo sapiens OX=9606 GN=HACD3 PE=1 SV=2	Q9P035; H3BS72; H3BPZ1	0	929.541	8	100	283975	283975	1		High	2	0.2061	0	1	1	1	465.275	0.48	0.00022	14.2173	0.006574	0.1105	0.002	1.65	14.21
14893	FALSE		High	Unambiguous	RAGELTEDEVER	[K].RAGELTEDEVER.[V]			4.35235e-05	0.00190862	1.811	1	1	3	P62269	P62269 [55-66]			40S ribosomal protein S18 OS=Homo sapiens OX=9606 GN=RPS18 PE=1 SV=3	P62269	1	1403.68	12	100	5.11113e+06	5.11113e+06	2		High	2	0.5587	0	1	1	1	702.341	-0.31	-0.00022	12.0364	0.001585	1.27e-05	1.811	3.49	12.06
14928	FALSE		High	Unambiguous	RDNYVPEVSALDQEIIEVDPDTK	[R].RDNYVPEVSALDQEIIEVDPDTK.[E]			2.58582e-05	0.00190862	1.925	1	4	1	H3BNC9	H3BNC9 [530-552]			40S ribosomal protein S17 OS=Homo sapiens OX=9606 PE=3 SV=2	H0YN88; H3BNC9; A0A075B716; P08708	1	2645.29	23					NoQuanValues	High	3	0.555	0	1	1	1	882.435	-1.82	-0.0016	25.4126	0.001585	7.149e-06	1.925	4.09
14937	FALSE		High	Unambiguous	RDYLHYIR	[R].RDYLHYIR.[K]			0.0436957	0.00456424	0.295	1	3	1	P62280	P62280 [90-97]			40S ribosomal protein S11 OS=Homo sapiens OX=9606 GN=RPS11 PE=1 SV=3	M0R1H5; P62280; M0QZC5	1	1135.6	8	100	1.5643e+06	1.5643e+06	1		High	3	0.0808	0	1	1	1	379.206	1.61	0.00061	15.5951	0.00358	0.02623	0.295	2.97	15.6
14972	FALSE		High	Unambiguous	RFVNVVPTFGK	[R].RFVNVVPTFGK.[K]			0.0764042	0.00496921	0.17	1	2	2	P62861	P62861 [115-125]			FAU ubiquitin-like and ribosomal protein S30 OS=Homo sapiens OX=9606 GN=FAU PE=1 SV=2	P62861; E9PR30	1	1263.72	11	100	3.40679e+06	3.40679e+06	1		High	2	0.505	0	1	1	1	632.365	1.24	0.00078	21.2548	0.003731	0.04871	0.17	3.03	21.26
15019	FALSE		High	Unambiguous	RHPDYSVVLLLR	[R].RHPDYSVVLLLR.[L]			0.00378839	0.00190862	0.833	1	11	1	P02768	P02768 [361-372]			Albumin OS=Homo sapiens OX=9606 GN=ALB PE=1 SV=2	P02768; Q56G89; A0A0C4DGB6; H0YA55; B4DPR2; F6KPG5; D6RHD5; C9JKR2; A8K9P0; B4DPP6; B7WNR0	1	1467.84	12	100	583029	583029	1		High	3	0.6623	0	1	1	1	489.952	-1.74	-0.00085	22.87	0.001585	0.001759	0.833	3.79	22.87
15030	FALSE		High	Unambiguous	RLESIATTLVSHK	[R].RLESIATTLVSHK.[A]			0.000903206	0.00190862	1.147	1	3	2	Q5H9P4	Q5H9P4 [23-35]			Uncharacterized protein DKFZp686M19106 (Fragment) OS=Homo sapiens OX=9606 GN=DKFZp686M19106 PE=4 SV=1	Q5H9P4; Q9P2R3; B3KPZ0	1	1454.83	13	100	870850	870850	1		High	3	0.5381	0	1	1	1	485.616	-0.3	-0.00015	17.9516	0.001585	0.0003611	1.147	3.81	17.95
15032	FALSE		High	Unambiguous	RLFEYILLYK	[K].RLFEYILLYK.[D]			0.0884139	0.00496921	0.137	1	3	2	Q96J80	Q96J80 [210-219]			Mammalian ependymin-related protein 1 OS=Homo sapiens OX=9606 GN=MERP1 PE=2 SV=1	Q96J80; A4D1W8; Q9UM22	1	1357.79	10	100	23959396	23959396	2		High	3	0.327	0	1	1	1	453.267	-1.98	-0.00089	18.6108	0.003731	0.05748	0.137	1.59	18.29
15042	FALSE		High	Unambiguous	RLIYKVSNR	[R].RLIYKVSNR.[DEGH]			0.130965	0.00582921	0.047	6	48	1	A0A5C2GH22; A0A5C2G7A5; A0A5C2FT87; A0A5C2G4P0; A0A5C2FVP2; A0A109PS54	A0A5C2GH22 [51-59]; A0A5C2G7A5 [51-59]; A0A5C2FT87 [51-59]; A0A5C2G4P0 [51-59]; A0A5C2FVP2 [51-59]; A0A109PS54 [51-59]			IG c1145_light_IGKV2-30_IGKJ3 (Fragment) OS=Homo sapiens OX=9606 PE=2 SV=1;IGL c3575_light_IGKV2-30_IGKJ4 (Fragment) OS=Homo sapiens OX=9606 PE=2 SV=1;IGL c191_light_IGKV2-30_IGKJ2 (Fragment) OS=Homo sapiens OX=9606 PE=2 SV=1;IGL c1243_light_IGKV2-30_IGKJ4 (Fragment) OS=Homo sapiens OX=9606 PE=2 SV=1;IGL c150_light_IGKV2-30_IGKJ4 (Fragment) OS=Homo sapiens OX=9606 PE=2 SV=1;GCT-A8 light chain var…	A0A5C2GKY7; A0A5C2FZV7; A0A5C2G0H9; A0A5C2FY13; A0A5C2GAM0; A0A5C2G472; A0A5C2FXW8; A0A5C2GX58; A0A5C2GH22; A0A5C2G9I7; A0A5C2G7A5; A0A5C2GK21; A0A5C2GUG4; A0A5C2G1L4; A0A5C2GH12; A0A5C2GIQ1; A0A5C2G1G8; A0A5C2FT87; A0A5C2G7U9; A0A5C2FVD9; A0A5C2GPC1; A0A5C2G4P0; A0A5C2G1W6; A0A5C2G2V8; A0A5C2GFI8; A0A5C2G892; A0A5C2GHW5; A0A5C2G2T9; A0A5C2GTX8; A0A5C2FW63; A0A5C2FVC6; A0A5C2GCD2; Q9UL80; A0A5C2G…	2	1148.69	9	100	2.66407e+06	2.66407e+06	1	NotUnique	High	2	0.408	0	1	1	1	574.847	-3.21	-0.00184	21.493	0.004348	0.08902	0.047	1.74	21.52
15523	FALSE		High	Unambiguous	SGGGGGGGGCGGGGGVSSLR	[R].SGGGGGGGGCGGGGGVSSLR.[I]	1xCarbamidomethyl [C10]	1xCarbamidomethyl [C10]	0.00978375	0.00190862	0.625	1	2	1	A0A1B0GVI3	A0A1B0GVI3 [16-35]	A0A1B0GVI3 1xCarbamidomethyl [C25]	A0A1B0GVI3 1xCarbamidomethyl [C25]	Keratin, type I cytoskeletal 10 OS=Homo sapiens OX=9606 GN=KRT10 PE=1 SV=2	A0A1B0GVI3; P13645	0	1549.68	20	100	306901	306901	1		High	2	0.7869	0	1	1	1	775.343	1.35	0.00105	11.9238	0.001585	0.004999	0.625	2.44	11.94
15105	FALSE		High	Unambiguous	RPLFLAPDFDR	[K].RPLFLAPDFDR.[W]			0.0734119	0.00496921	0.179	1	3	1	Q9P035	Q9P035 [99-109]			Very-long-chain (3R)-3-hydroxyacyl-CoA dehydratase 3 OS=Homo sapiens OX=9606 GN=HACD3 PE=1 SV=2	Q9P035; H3BS72; H3BPZ1	0	1346.72	11	100	335483	335483	1		High	3	0.5676	0	1	1	1	449.578	-0.6	-0.00027	23.5344	0.003731	0.04669	0.179	1.85	23.52
15206	FALSE		High	Unambiguous	RVNQAIWLLCTGAR	[R].RVNQAIWLLCTGAR.[E]	1xCarbamidomethyl [C10]	1xCarbamidomethyl [C10]	0.0122303	0.00190862	0.576	1	5	1	M0R0R2	M0R0R2 [167-180]	M0R0R2 1xCarbamidomethyl [C176]	M0R0R2 1xCarbamidomethyl [C176]	40S ribosomal protein S5 OS=Homo sapiens OX=9606 GN=RPS5 PE=1 SV=1	M0R0R2; M0R0F0; P46782; M0QZN2; Q53G25	1	1657.9	14					NoQuanValues	High	3	0.7091	0	1	1	1	553.303	0.17	9e-05	23.5517	0.001585	0.006404	0.576	3.61
15263	FALSE		High	Unambiguous	SALALAIK	[K].SALALAIK.[V]			0.0592751	0.00496921	0.227	1	9	2	H0YL69	H0YL69 [188-195]			Proteasome subunit alpha type (Fragment) OS=Homo sapiens OX=9606 GN=PSMA4 PE=1 SV=1	H0YL69; H0YKT8; H0YN18; H0YKS0; H0YMZ1; B2RDG0; H0YMI6; H0YMA1; P25789	0	786.508	8	100	1.98115e+06	1.98115e+06	1		High	2	0.5309	0	1	1	2	393.758	1.7	0.00067	21.1049	0.003731	0.03679	0.227	1.94	21.09
15267	FALSE		High	Unambiguous	SAINEVVTR	[R].SAINEVVTR.[E]			0.00637345	0.00190862	0.719	1	7	2	H7C2W9	H7C2W9 [3-11]			60S ribosomal protein L31 (Fragment) OS=Homo sapiens OX=9606 GN=RPL31 PE=1 SV=1	H7C2W9; B8ZZK4; P62899; B7Z4C8; C9JU56; B7Z4E3; B2R4C1	0	988.542	9	100	18578060	18578060	1		High	2	0.5127	0	1	1	1	494.775	0.48	0.00024	15.5994	0.001585	0.003119	0.719	2.75	15.65
15306	FALSE		High	Unambiguous	SAVTALWGK	[K].SAVTALWGK.[V]			0.0911845	0.00496921	0.13	1	50	1	C8C504	C8C504 [10-18]			Beta-globin OS=Homo sapiens OX=9606 GN=HBB PE=3 SV=1	Q0Z944; Q3Y9I8; Q4TZM4; A0A2R8Y7R2; E9M263; O95412; A0A2R3Z0D6; Q9UP81; F8W6P5; J7LKS8; C8C504; Q14473; B3VL05; Q8IZI0; Q8IUL9; A0A0J9YWK4; A0A1B4WRL5; Q9BWU5; B3VL17; E9NGZ5; Q3LR79; B2M1S6; Q7Z7B3; Q6V0K9; P68871; Q14484; Q9BWV6; A9YUX2; Q9GZL9; A0A481SHK9; Q7Z2K5; B5ANL9; B3VL31; Q4JLR8; Q9UBV6; B3VL12; D5FZW3; Q9H1I6; Q52MT0; Q9BXA2; Q9HAR8; B3VL86; Q4TWB7; Q14477; A1YZ08; A0A2S1CVU8; Q6J1Z7;…	0	932.52	9					NoQuanValues	High	2	0.3582	0	1	1	1	466.763	-0.36	-0.00017	21.6899	0.003731	0.05944	0.13	1.34
15310	FALSE		High	Unambiguous	SAYNVYVAER	[R].SAYNVYVAER.[F]			0.00389357	0.00190862	0.827	1	4	1	E5KSX8	E5KSX8 [160-169]			Mitochondrial transcription factor A OS=Homo sapiens OX=9606 PE=4 SV=1	E5KSX8; Q6LES8; E5KSU5; H7BYN3	0	1171.57	10					NoQuanValues	High	2	0.6867	0	1	1	1	586.29	-0.49	-0.00029	16.8422	0.001585	0.001806	0.827	2.49
15346	FALSE		High	Unambiguous	SDGALLLGASSLSGR	[R].SDGALLLGASSLSGR.[C]			3.4502e-06	0.00190862	2.366	1	2	1	A0A024R0H7	A0A024R0H7 [38-52]			Testis tissue sperm-binding protein Li 44a OS=Homo sapiens OX=9606 GN=WDR77 PE=2 SV=1	A0A024R0H7; B4DJP0	0	1403.75	15	100	11701330	11701330	1		High	2	0.7203	0	1	1	1	702.379	1.55	0.00109	23.7995	0.001585	7.744e-07	2.366	4.72	23.85
15358	FALSE		High	Unambiguous	SDLLLSGR	[R].SDLLLSGR.[DV]			0.0408434	0.00456424	0.31	1	6	1	O14744	O14744 [69-76]			Protein arginine N-methyltransferase 5 OS=Homo sapiens OX=9606 GN=PRMT5 PE=1 SV=4	G3V580; G3V2L6; C9JSX3; B2RDD7; O14744; G3V5L5	0	860.484	8	100	12788020	12788020	1		High	2	0.3468	0	1	1	1	430.746	0.63	0.00027	19.1585	0.00358	0.02432	0.31	2.48	19.19
15393	FALSE		High	Unambiguous	SEDSAVYYCAR	[R].SEDSAVYYCAR.[GED]	1xCarbamidomethyl [C9]	1xCarbamidomethyl [C9]	0.0106199	0.00190862	0.607	1	4	1	A0A7S5EYK3	A0A7S5EYK3 [88-98]	A0A7S5EYK3 1xCarbamidomethyl [C96]	A0A7S5EYK3 1xCarbamidomethyl [C96]	IGH c3288_heavy_IGHV1-69_IGHD2-15_IGHJ3 (Fragment) OS=Homo sapiens OX=9606 PE=2 SV=1	A0A7S5EYK3; A0A5C2GTV5; A0A5C2G8A6; A0A7S5C530	0	1320.55	11	100	5.99648e+06	5.99648e+06	1		High	2	0.2935	0	1	1	1	660.776	-5.33	-0.00352	14.6256	0.001585	0.005471	0.607	2.93	14.67
15415	FALSE		High	Unambiguous	SEITELR	[K].SEITELR.[R]			0.0802216	0.00496921	0.159	1	2	1	A0A1B0GVI3	A0A1B0GVI3 [363-369]			Keratin, type I cytoskeletal 10 OS=Homo sapiens OX=9606 GN=KRT10 PE=1 SV=2	A0A1B0GVI3; P13645	0	847.452	7	100	6.97293e+06	6.97293e+06	1		High	2	0.1954	0	1	1	1	424.229	-0.68	-0.00029	15.376	0.003731	0.05161	0.159	1.74	15.35
15416	FALSE		High	Unambiguous	SEITELRR	[K].SEITELRR.[N]			0.0845952	0.00496921	0.147	1	2	3	A0A1B0GVI3	A0A1B0GVI3 [363-370]			Keratin, type I cytoskeletal 10 OS=Homo sapiens OX=9606 GN=KRT10 PE=1 SV=2	A0A1B0GVI3; P13645	1	1003.55	8	100	6171890	6171890	1		High	2	0.3503	0	1	1	1	502.28	-0.61	-0.00031	12.5619	0.003731	0.05469	0.147	1.97	12.55
15417	FALSE		High	Unambiguous	SEMTPEELQK	[K].SEMTPEELQK.[R]	1xOxidation [M3]	1xOxidation [M3]	0.00535901	0.00190862	0.757	1	2	1	P62316	P62316 [9-18]	P62316 1xOxidation [M11]	P62316 1xOxidation [M11]	Small nuclear ribonucleoprotein Sm D2 OS=Homo sapiens OX=9606 GN=SNRPD2 PE=1 SV=1	P62316; K7ERG4	0	1207.55	10					NoQuanValues	High	2	0.7136	0	1	1	1	604.279	-0.79	-0.00047	12.0937	0.001585	0.002574	0.757	1.99
15200	FALSE		High	Unambiguous	RVCEEIAIIPSKK	[K].RVCEEIAIIPSKK.[L]	1xCarbamidomethyl [C3]	1xCarbamidomethyl [C3]	0.000843404	0.00190862	1.162	1	5	1	H3BNC9	H3BNC9 [482-494]	H3BNC9 1xCarbamidomethyl [C484]	H3BNC9 1xCarbamidomethyl [C484]	40S ribosomal protein S17 OS=Homo sapiens OX=9606 PE=3 SV=2	H0YN88; H3BNC9; A0A075B716; H0YN73; P08708	2	1542.87	13	100	1.32028e+06	1.32028e+06	1		High	3	0.5231	0	1	1	1	514.962	2.07	0.00106	16.4657	0.001585	0.0003349	1.162	3.46	16.47
13635	FALSE		High	Unambiguous	NKYEDEINKR	[KR].NKYEDEINKR.[T]			0.00215081	0.00190862	0.957	3	24	2	H6VRF8; B2R853; P13647	H6VRF8 [268-277]; B2R853 [251-260]; P13647 [256-265]			Keratin, type II cytoskeletal 1 OS=Homo sapiens OX=9606 GN=KRT1 PE=3 SV=1;cDNA, FLJ93744, highly similar to Homo sapiens keratin 6E (KRT6E), mRNA OS=Homo sapiens OX=9606 PE=2 SV=1;Keratin, type II cytoskeletal 5 OS=Homo sapiens OX=9606 GN=KRT5 PE=1 SV=3	Q969I0; F8W0C6; H6VRF8; H6VRG0; B4E1T1; B2R853; P04264; B4DL32; P04259; A0A0S2Z428; H6VRG3; P48668; H6VRF9; F8VUG2; B4DWU6; A8K2I0; H6VRG2; B4DRR0; F8VP67; F8W1U3; P05787; H6VRG1; P13647; B4DRU6	2	1308.65	10	100	16676952	16676952	1	NotUnique	High	3	0.0719	0	1	1	1	436.892	5.06	0.00221	10.3722	0.001585	0.0009388	0.957	4.17	10.4
13620	FALSE		High	Unambiguous	NKLNDLEDALQQAK	[K].NKLNDLEDALQQAK.[E]			1.16804e-05	0.00190862	2.099	1	7	1	H6VRF8	H6VRF8 [442-455]			Keratin, type II cytoskeletal 1 OS=Homo sapiens OX=9606 GN=KRT1 PE=3 SV=1	H6VRF8; H6VRG0; P04264; H6VRG3; H6VRF9; H6VRG2; H6VRG1	1	1599.83	14	100	1.01096e+06	1.01096e+06	1		High	2	0.6424	0	1	1	1	800.42	-0.43	-0.00035	21.1754	0.001585	2.974e-06	2.099	3.44	21.2
13618	FALSE		High	Unambiguous	NKLDHYAIIK	[R].NKLDHYAIIK.[F]			0.000718813	0.00190862	1.197	1	6	1	K7EJV9	K7EJV9 [62-71]			60S ribosomal protein L23a (Fragment) OS=Homo sapiens OX=9606 GN=RPL23A PE=1 SV=1	K7EJV9; Q53RC5; H7BY10; A8MUS3; P62750; K7ERT8	1	1214.69	10	100	2309055	2309055	1		High	3	0.4392	0	1	1	1	405.567	-1.37	-0.00056	14.827	0.001585	0.0002803	1.197	4.44	14.84
10329	FALSE		High	Unambiguous	LQMEAPHIIVGTPGR	[K].LQMEAPHIIVGTPGR.[V]	1xOxidation [M3]	1xOxidation [M3]	0.000894993	0.00190862	1.149	1	14	1	A8K7F6	A8K7F6 [147-161]	A8K7F6 1xOxidation [M149]	A8K7F6 1xOxidation [M149]	RNA helicase OS=Homo sapiens OX=9606 PE=2 SV=1	Q59F68; J3QLN6; J3QR64; A8K7F6; J3KSZ0; P60842; J3QKZ9; J3KTB5; J3QS69; J3KT12; J3KS25; A8K088; J3QL43; B4E047	0	1634.87	15	100	865089	865089	1		High	3	0.6063	0	1	1	1	545.627	-0.9	-0.00049	18.2621	0.001585	0.0003579	1.149	2.87	18.27
10335	FALSE		High	Unambiguous	IQNAGGSVMIQR	[R].IQNAGGSVMIQR.[V]	1xOxidation [M9]	1xOxidation [M9]	0.132669	0.00582921	0.044	1	11	1	Q4J6C0	Q4J6C0 [180-191]	Q4J6C0 1xOxidation [M188]	Q4J6C0 1xOxidation [M188]	protein-serine/threonine phosphatase (Fragment) OS=Homo sapiens OX=9606 GN=PPM1B PE=2 SV=1	E9PKB5; Q4J6C0; C9JIR6; A0A024R6A5; A0A3B3IS24; B8ZZF0; B3KP90; A8K599; O75688; B5BUD5; B2R8E4	0	1289.66	12	100	616484	616484	1		High	2	0.3351	0	1	1	1	645.332	-5.02	-0.00324	13.4371	0.004348	0.0904	0.044	1.85	13.45
10337	FALSE		High	Unambiguous	LQPEDFATYYCQQANSFPLTFGGGTK	[R].LQPEDFATYYCQQANSFPLTFGGGTK.[V]	1xCarbamidomethyl [C11]	1xCarbamidomethyl [C11]	0.0356773	0.00456424	0.34	1	1	1	A0A5C2FXB9	A0A5C2FXB9 [78-103]	A0A5C2FXB9 1xCarbamidomethyl [C88]	A0A5C2FXB9 1xCarbamidomethyl [C88]	IGL c896_light_IGKV1-12_IGKJ4 (Fragment) OS=Homo sapiens OX=9606 PE=2 SV=1	A0A5C2FXB9	0	2940.35	26					NoneMonoisotopic	High	3	0.0746	0	1	1	1	980.793	4.75	0.00466	25.0556	0.00358	0.02095	0.34	2.01
10344	FALSE		High	Unambiguous	IQQNTFTR	[K].IQQNTFTR.[W]			0.0312979	0.00357933	0.369	1	14	1	A0A7P0NMY4	A0A7P0NMY4 [44-51]			Filamin-A OS=Homo sapiens OX=9606 GN=FLNA PE=1 SV=1	A0A7P0NMY4; A0A087WWY3; A0A804HJC2; P21333; A0A024R321; Q60FE6; A0A7I2V3E6; A0A804HK76; F8WE98; O75369; A0A804HL72; Q60FE5; Q14315; A6NDY9	0	1007.53	8	100	355993	355993	1		High	2	0.3963	0	1	1	1	504.269	4.42	0.00223	12.4633	0.002829	0.01809	0.369	1.64	12.47
10352	FALSE		High	Unambiguous	IQTQPGYANTLR	[R].IQTQPGYANTLR.[D]			0.000200093	0.00190862	1.477	1	6	1	B2RE88	B2RE88 [189-200]			Phosphate carrier protein, mitochondrial OS=Homo sapiens OX=9606 PE=2 SV=1	B2RE88; F8VVM2; Q53HC3; A0A024RBE8; Q8NCF7; Q00325	0	1361.72	12	100	1655549	1655549	1		High	2	0.513	0	1	1	1	681.362	-1.03	-0.0007	15.8896	0.001585	6.856e-05	1.477	2.69	15.91
10353	FALSE		High	Unambiguous	LQTWDEAVFR	[R].LQTWDEAVFR.[E]			0.00156952	0.00190862	1.026	1	6	2	O95786	O95786 [768-777]			Antiviral innate immune response receptor RIG-I OS=Homo sapiens OX=9606 GN=RIGI PE=1 SV=2	B3KN51; B3KWW1; A0A7P0T9I8; A0A7P0TB70; A2A376; O95786	0	1264.63	10	100	1.70529e+08	1.70529e+08	2		High	2	0.6706	0	1	1	1	632.817	-3.71	-0.00235	23.7313	0.001585	0.0006639	1.026	2.52	23.72
10368	FALSE		High	Unambiguous	IRDWYQR	[K].IRDWYQR.[Q]			0.155416	0.00886541	0.007	2	7	1	P02533; P08779	P02533 [147-153]; P08779 [149-155]			Keratin, type I cytoskeletal 14 OS=Homo sapiens OX=9606 GN=KRT14 PE=1 SV=4;Keratin, type I cytoskeletal 16 OS=Homo sapiens OX=9606 GN=KRT16 PE=1 SV=4	P02533; K7EPJ9; B4DJM5; B4E2P9; Q04695; B4DWU0; P08779	1	1036.53	7	100	603151	603151	1	NotUnique	High	2	0.3723	0	1	1	1	518.771	2.52	0.00131	13.8953	0.006574	0.1082	0.007	1.88	13.92
10369	FALSE		High	Unambiguous	LRECLPLIIFLR	[K].LRECLPLIIFLR.[N]	1xCarbamidomethyl [C4]	1xCarbamidomethyl [C4]	0.0292455	0.00357933	0.384	1	4	1	Q96IR1	Q96IR1 [18-29]	Q96IR1 1xCarbamidomethyl [C21]	Q96IR1 1xCarbamidomethyl [C21]	RPS4X protein (Fragment) OS=Homo sapiens OX=9606 GN=RPS4X PE=2 SV=2	B7Z1M6; Q96IR1; B2R491; Q53HV1	1	1542.92	12					NoQuanValues	High	3	0.6071	0	1	1	1	514.979	2.71	0.00139	25.9074	0.002829	0.01679	0.384	2.24
10380	FALSE		High	Unambiguous	IRLENEIQTYR	[K].IRLENEIQTYR.[S]			0.0144735	0.00190862	0.539	1	2	2	A0A1B0GVI3	A0A1B0GVI3 [440-450]			Keratin, type I cytoskeletal 10 OS=Homo sapiens OX=9606 GN=KRT10 PE=1 SV=2	A0A1B0GVI3; P13645	1	1434.77	11	100	6.70529e+06	6.70529e+06	1		High	3	0.6119	0	1	1	1	478.93	4.28	0.00205	17.4076	0.001585	0.007716	0.539	3.53	17.43
10383	FALSE		High	Unambiguous	LRSEIDNVK	[R].LRSEIDNVK.[K]			0.056937	0.00456424	0.236	1	7	2	H6VRF8	H6VRF8 [408-416]			Keratin, type II cytoskeletal 1 OS=Homo sapiens OX=9606 GN=KRT1 PE=3 SV=1	H6VRF8; H6VRG0; P04264; H6VRG3; H6VRF9; H6VRG2; H6VRG1	1	1073.59	9	100	5.35582e+06	5.35582e+06	2		High	3	0.3891	0	1	1	1	358.537	0.25	9e-05	11.537	0.00358	0.03524	0.236	2.21	11.57
10384	FALSE		High	Unambiguous	LRSEIDNVKK	[R].LRSEIDNVKK.[Q]			0.0279518	0.00357933	0.394	1	7	1	H6VRF8	H6VRF8 [408-417]			Keratin, type II cytoskeletal 1 OS=Homo sapiens OX=9606 GN=KRT1 PE=3 SV=1	H6VRF8; H6VRG0; P04264; H6VRG3; H6VRF9; H6VRG2; H6VRG1	2	1201.69	10	100	6.06524e+06	6.06524e+06	1		High	3	0.5113	0	1	1	1	401.236	2.65	0.00106	10.2842	0.002829	0.01596	0.394	3.54	10.29
10308	FALSE		High	Unambiguous	IQEVADELQK	[R].IQEVADELQK.[M]			0.0025235	0.00190862	0.922	1	3	1	C9JPM4	C9JPM4 [100-109]			ADP-ribosylation factor 4 (Fragment) OS=Homo sapiens OX=9606 GN=ARF4 PE=1 SV=1	C9JPM4; P18085; C9JAK5	0	1172.62	10	100	681232	681232	1		High	2	0.3617	0	1	1	1	586.811	-1.07	-0.00063	15.9746	0.001585	0.001122	0.922	1.88	15.98
10474	FALSE		High	Unambiguous	ISDTEELPEFK	[R].ISDTEELPEFK.[S]			0.0369884	0.00456424	0.332	1	3	1	A0A8V8TNH3	A0A8V8TNH3 [666-676]			Phosphorylase b kinase regulatory subunit beta OS=Homo sapiens OX=9606 GN=PHKB PE=4 SV=1	A0A8V8TNH3; Q93100; B4DDB3	0	1307.64	11	100	423432	423432	1		High	2	0.5502	0	1	1	1	654.325	4.87	0.00318	20.9544	0.00358	0.02175	0.332	2.09	20.94
10488	FALSE		High	Unambiguous	ISEQFTAMFR	[R].ISEQFTAMFR.[R]	1xOxidation [M8]	1xOxidation [M8]	0.00105012	0.00190862	1.114	2	38	2	Q8N6N5; Q6LC01	Q8N6N5 [381-390]; Q6LC01 [374-383]	Q8N6N5 1xOxidation [M388]; Q6LC01 1xOxidation [M381]	Q8N6N5 1xOxidation [M388]; Q6LC01 1xOxidation [M381]	Tubulin beta chain OS=Homo sapiens OX=9606 GN=TUBB2C PE=2 SV=1;Tubulin beta chain (Fragment) OS=Homo sapiens OX=9606 PE=2 SV=1	B4DMJ5; Q8N6N5; B4DMU8; Q6P602; Q13885; B2RBD5; Q13509; B4DE77; P04350; Q6LC01; Q96B85; B4E052; B4DQN9; Q5ST81; B4DXZ5; B4DY90; Q8IWP6; B7ZAF0; B2R6L0; O43209; Q53G92; B7Z4N1; Q96HX0; Q8IZ29; Q9BUU9; Q5JP53; A0A0B4J269; B4DJ43; B4DFH6; Q9BV28; A0A384NYT8; P07437; B3KML9; P68371; B7ZAK1; A4UCU2; Q9BVA1; A0A024QZU2	0	1245.59	10	100	2.03805e+06	2.03805e+06	1	NotUnique	High	2	0.5254	0	1	1	1	623.305	6.96	0.00433	20.4361	0.001585	0.0004255	1.114	2.95	20.47
10496	FALSE		High	Unambiguous	LSFLKPGILTGR	[K].LSFLKPGILTGR.[G]			1.63772e-05	0.00190862	2.025	1	7	6	O95786	O95786 [653-664]			Antiviral innate immune response receptor RIG-I OS=Homo sapiens OX=9606 GN=RIGI PE=1 SV=2	B3KN51; B3KWW1; A0A7P0T9I8; A0A7P0TB70; A2A376; B4DWT9; O95786	0	1301.79	12	100	429406208	429406208	2		High	2	0.4873	0	1	1	1	651.4	-0.5	-0.00033	23.7784	0.001585	4.321e-06	2.025	2.75	23.81
10497	FALSE		High	Unambiguous	LSFLKPGILTGR	[K].LSFLKPGILTGR.[G]	1xGG [K5]	1xGG [K5]	0.021009	0.00190862	0.457	1	7	1	O95786	O95786 [653-664]	O95786 1xGG [K657]	O95786 1xGG [K657]	Antiviral innate immune response receptor RIG-I OS=Homo sapiens OX=9606 GN=RIGI PE=1 SV=2	B3KN51; B3KWW1; A0A7P0T9I8; A0A7P0TB70; A2A376; B4DWT9; O95786	0	1415.84	12	100	8613230	8613230	1		High	3	0.6059	0	1	1	1	472.617	0.58	0.00027	24.5888	0.001585	0.01162	0.457	2.69	24.63
10565	FALSE		High	Unambiguous	ISLGLPVGAVINCADNTGAK	[R].ISLGLPVGAVINCADNTGAK.[N]	1xCarbamidomethyl [C13]	1xCarbamidomethyl [C13]	0.000554062	0.00190862	1.254	1	5	1	P62829	P62829 [16-35]	P62829 1xCarbamidomethyl [C28]	P62829 1xCarbamidomethyl [C28]	60S ribosomal protein L23 OS=Homo sapiens OX=9606 GN=RPL23 PE=1 SV=1	C9JD32; J3KT29; P62829; B9ZVP7; Q9BTQ7	0	1970.04	20					NoneMonoisotopic	High	2	0.7053	0	1	1	1	985.527	4.46	0.00439	25.6481	0.001585	0.0002106	1.254	3.8
10572	FALSE		High	Unambiguous	LSILYPATTGR	[K].LSILYPATTGR.[N]			0.0417732	0.00456424	0.305	1	1	1	V9HWC7	V9HWC7 [145-155]			Peroxiredoxin-6 OS=Homo sapiens OX=9606 GN=HEL-S-128m PE=2 SV=1	V9HWC7	0	1191.67	11	100	830620	830620	1		High	2	0.4323	0	1	1	1	596.341	1.55	0.00093	22.8663	0.00358	0.02492	0.305	2.29	22.83
10581	FALSE		High	Unambiguous	ISISTSGGSFR	[R].ISISTSGGSFR.[N]			0.0064908	0.00190862	0.715	1	2	1	P13647	P13647 [74-84]			Keratin, type II cytoskeletal 5 OS=Homo sapiens OX=9606 GN=KRT5 PE=1 SV=3	F8VV57; P13647	0	1111.57	11	100	3669319	3669319	1		High	2	0.59	0	1	1	1	556.292	1.51	0.00084	18.053	0.001585	0.003182	0.715	3.39	18.07
10597	FALSE		High	Unambiguous	LSNIFVIGK	[R].LSNIFVIGK.[G]			0.00965091	0.00190862	0.628	1	3	3	Q96IR1	Q96IR1 [202-210]			RPS4X protein (Fragment) OS=Homo sapiens OX=9606 GN=RPS4X PE=2 SV=2	Q96IR1; B2R491; Q53HV1	0	990.598	9	100	12081963	12081963	1		High	2	0.7233	0	1	1	1	495.803	0.68	0.00034	24.614	0.001585	0.004933	0.628	3	24.59
10615	FALSE		High	Unambiguous	LSPEQLEEVR	[R].LSPEQLEEVR.[E]			0.00430483	0.00190862	0.805	1	5	1	Q16221	Q16221 [54-63]			Phosphorylase kinase catalytic subunit PHKG2 homolog protein (Fragment) OS=Homo sapiens OX=9606 PE=2 SV=1	Q16221; J3KNN3; H3BP07; H3BTW6; P15735	0	1199.63	10					NoQuanValues	High	2	0.4095	0	1	1	1	600.319	3.23	0.00194	19.5123	0.001585	0.002019	0.805	2.1
10628	FALSE		High	Unambiguous	LSPTDNLPR	[K].LSPTDNLPR.[G]			0.147678	0.00886541	0.019	1	4	1	B4DI06	B4DI06 [194-202]			2',3'-cyclic-nucleotide 3'-phosphodiesterase OS=Homo sapiens OX=9606 PE=2 SV=1	B4DI06; A0A024R1T5; P09543; B4DFN6	0	1012.54	9	100	674688	674688	1		High	2	0.4972	0	1	1	1	506.774	-0.59	-0.0003	16.7138	0.006574	0.102	0.019	1.77	16.74
10632	FALSE		High	Unambiguous	LSPWIRPDSK	[K].LSPWIRPDSK.[V]			0.0314397	0.00357933	0.368	1	6	1	O14744	O14744 [86-95]			Protein arginine N-methyltransferase 5 OS=Homo sapiens OX=9606 GN=PRMT5 PE=1 SV=4	G3V580; G3V2L6; C9JSX3; O14744; G3V5L5; G3V2X6	0	1198.66	10	100	4.55237e+06	4.55237e+06	1		High	2	0.6192	0	1	1	1	599.834	1.92	0.00115	17.935	0.002829	0.01824	0.368	2.6	17.97
10654	FALSE		High	Unambiguous	ISRVEAEDVGVYYCMQSLDLPFTFGGGTK	[R].ISRVEAEDVGVYYCMQSLDLPFTFGGGTK.[V]	1xCarbamidomethyl [C14]	1xCarbamidomethyl [C14]	0.00403837	0.00190862	0.819	1	1	1	A0A5C2GC48	A0A5C2GC48 [80-108]	A0A5C2GC48 1xCarbamidomethyl [C93]	A0A5C2GC48 1xCarbamidomethyl [C93]	IGH + IGL c24_light_IGKV2D-29_IGKJ4 (Fragment) OS=Homo sapiens OX=9606 PE=2 SV=1	A0A5C2GC48	1	3239.54	29	100	2.15828e+06	2.15828e+06	1		High	3	0.3652	0	1	1	1	1080.51	-4.46	-0.00482	23.9895	0.001585	0.001883	0.819	2.3	24
10487	FALSE		High	Unambiguous	ISEQFTAMFR	[R].ISEQFTAMFR.[R]			0.0254163	0.00357933	0.415	2	38	1	Q8N6N5; Q6LC01	Q8N6N5 [381-390]; Q6LC01 [374-383]			Tubulin beta chain OS=Homo sapiens OX=9606 GN=TUBB2C PE=2 SV=1;Tubulin beta chain (Fragment) OS=Homo sapiens OX=9606 PE=2 SV=1	B4DMJ5; Q8N6N5; B4DMU8; Q6P602; Q13885; B2RBD5; Q13509; B4DE77; P04350; Q6LC01; Q96B85; B4E052; B4DQN9; Q5ST81; B4DXZ5; B4DY90; Q8IWP6; B7ZAF0; B2R6L0; O43209; Q53G92; B7Z4N1; Q96HX0; Q8IZ29; Q9BUU9; Q5JP53; A0A0B4J269; B4DJ43; B4DFH6; Q9BV28; A0A384NYT8; P07437; B3KML9; P68371; B7ZAK1; A4UCU2; Q9BVA1; A0A024QZU2	0	1229.6	10	100	1.41467e+06	1.41467e+06	1	NotUnique	High	2	0.498	0	1	1	1	615.306	5	0.00307	24.3548	0.002829	0.01435	0.415	2.47	24.38
10659	FALSE		High	Unambiguous	ISSLLEEQFQQGK	[K].ISSLLEEQFQQGK.[L]			0.000569455	0.00190862	1.248	1	3	1	Q5JR94	Q5JR94 [158-170]			40S ribosomal protein S8 OS=Homo sapiens OX=9606 GN=RPS8 PE=2 SV=1	Q5JR94; Q9BS10; Q5JR95	0	1506.78	13	100	1.30274e+06	1.30274e+06	1		High	2	0.6617	0	1	1	1	753.896	2.94	0.00221	21.7876	0.001585	0.0002168	1.248	3.99	21.81
10305	FALSE		High	Unambiguous	LQELESVSRDPSNENPK	[K].LQELESVSRDPSNENPK.[L]			0.00277742	0.00190862	0.901	1	5	1	O95786	O95786 [594-610]			Antiviral innate immune response receptor RIG-I OS=Homo sapiens OX=9606 GN=RIGI PE=1 SV=2	B3KWW1; A0A7P0TB70; A2A376; B4DWT9; O95786	1	1941.95	17	100	3583985	3583985	1		High	3	0.5938	0	1	1	1	647.987	-1.95	-0.00126	14.3963	0.001585	0.001249	0.901	3.57	14.41
10294	FALSE		High	Unambiguous	IQDWYDK	[K].IQDWYDK.[K]			0.100002	0.00496921	0.109	1	1	1	P35527	P35527 [185-191]			Keratin, type I cytoskeletal 9 OS=Homo sapiens OX=9606 GN=KRT9 PE=1 SV=3	P35527	0	967.452	7	100	5291958	5291958	1		High	2	0.4308	0	1	1	1	484.23	1.45	0.0007	16.6467	0.003731	0.06598	0.109	1.3	16.57
10064	FALSE		High	Unambiguous	IIVSDHVEFPVR	[R].IIVSDHVEFPVR.[Q]			0.0849699	0.00496921	0.146	1	2	1	F5H2I3	F5H2I3 [25-36]			Importin-8 (Fragment) OS=Homo sapiens OX=9606 GN=IPO8 PE=1 SV=1	F5H2I3; O15397	0	1410.77	12	100	3850903	3850903	1		High	3	0.5965	0	1	1	1	470.928	-3.89	-0.00183	21.5715	0.003731	0.05505	0.146	2.28	21.84
10065	FALSE		High	Unambiguous	LLVVTDPR	[R].LLVVTDPR.[A]			0.0606141	0.00496921	0.222	1	8	1	A0A8V8TMP3	A0A8V8TMP3 [21-28]			40S ribosomal protein SA (Fragment) OS=Homo sapiens OX=9606 GN=RPSA PE=4 SV=1	A0A8V8TMP3; A0A024R2L6; C9J9K3; A0A8V8TMX1; A0A8I5KQE6; A0A024R7P5; A0A8V8TLA4; A0A0C4DG17	0	912.551	8	100	662826	662826	1		High	2	0.3085	0	1	1	1	456.782	5.91	0.0027	19.429	0.003731	0.03769	0.222	2.01	19.44
10075	FALSE		High	Unambiguous	ILYNPLQGQK	[R].ILYNPLQGQK.[C]			0.133816	0.00582921	0.042	1	3	1	Q53FA4	Q53FA4 [219-228]			Cysteine-rich, angiogenic inducer, 61 variant (Fragment) OS=Homo sapiens OX=9606 PE=2 SV=1	Q53FA4; B4DI61; O00622	0	1173.66	10	100	632344	632344	1		High	2	0.3846	0	1	1	1	587.334	-1.76	-0.00103	21.2275	0.004348	0.09112	0.042	2.34	21.21
10092	FALSE		High	Unambiguous	LMELHGEGSSSGK	[K].LMELHGEGSSSGK.[A]	1xOxidation [M2]	1xOxidation [M2]	0.000109497	0.00190862	1.609	1	7	2	A8K4W0	A8K4W0 [228-240]	A8K4W0 1xOxidation [M229]	A8K4W0 1xOxidation [M229]	40S ribosomal protein S3a OS=Homo sapiens OX=9606 GN=RPS3A PE=2 SV=1	A8K4W0; D6RG13; H0Y9Y4; D6RAT0; P61247; D6R9B6; Q6NXR8	0	1347.62	13	100	988386	988386	1		High	3	0.6176	0	1	1	1	449.881	4.77	0.00214	10.2782	0.001585	3.526e-05	1.609	2.72	10.27
10104	FALSE		High	Unambiguous	IMNTFSVVPSPK	[R].IMNTFSVVPSPK.[V]	1xOxidation [M2]	1xOxidation [M2]	0.0138928	0.00190862	0.548	2	29	1	Q8N6N5; Q6LC01	Q8N6N5 [163-174]; Q6LC01 [156-167]	Q8N6N5 1xOxidation [M164]; Q6LC01 1xOxidation [M157]	Q8N6N5 1xOxidation [M164]; Q6LC01 1xOxidation [M157]	Tubulin beta chain OS=Homo sapiens OX=9606 GN=TUBB2C PE=2 SV=1;Tubulin beta chain (Fragment) OS=Homo sapiens OX=9606 PE=2 SV=1	Q8N6N5; G3V2A3; B2RBD5; Q13509; B4DE77; P04350; Q6LC01; M0QYM7; B4E052; Q1KSF8; B4DQN9; Q5ST81; B4DY90; Q8IWP6; B7ZAF0; Q53G92; Q8IZ29; Q9BUU9; Q5JP53; A0A0B4J269; Q9BV28; A0A384NYT8; P07437; B3KML9; P68371; B7ZAK1; Q3ZCR3; M0R042; M0R2D3	0	1335.7	12					NoneMonoisotopic	High	2	0.2264	0	1	1	1	668.354	2.89	0.00193	21.1427	0.001585	0.00737	0.548	1.59
10128	FALSE		High	Unambiguous	LNDLEDALQQAK	[K].LNDLEDALQQAK.[E]			0.000259594	0.00190862	1.42	1	7	2	H6VRF8	H6VRF8 [444-455]			Keratin, type II cytoskeletal 1 OS=Homo sapiens OX=9606 GN=KRT1 PE=3 SV=1	H6VRF8; H6VRG0; P04264; H6VRG3; H6VRF9; H6VRG2; H6VRG1	0	1357.7	12	100	11049272	11049272	1		High	2	0.7048	0	1	1	1	679.351	-1.52	-0.00103	21.3571	0.001585	9.134e-05	1.42	3.76	21.4
10129	FALSE		High	Unambiguous	LNDLEEALQQAK	[K].LNDLEEALQQAK.[E]			0.000370689	0.00190862	1.342	1	1	1	P35908	P35908 [442-453]			Keratin, type II cytoskeletal 2 epidermal OS=Homo sapiens OX=9606 GN=KRT2 PE=1 SV=2	P35908	0	1371.71	12	100	3.07517e+06	3.07517e+06	1		High	2	0.5606	0	1	1	1	686.358	-1.57	-0.00108	22.129	0.001585	0.0001348	1.342	3.71	22.16
10152	FALSE		High	Unambiguous	INISEGNCPER	[R].INISEGNCPER.[I]	1xCarbamidomethyl [C8]	1xCarbamidomethyl [C8]	0.0777716	0.00496921	0.166	1	15	1	E9PFP8	E9PFP8 [47-57]	E9PFP8 1xCarbamidomethyl [C54]	E9PFP8 1xCarbamidomethyl [C54]	Poly(rC)-binding protein 3 OS=Homo sapiens OX=9606 GN=PCBP3 PE=1 SV=1	E9PFP8; F8VZX2; F8W1G6; P57721; Q15366; F8W0G4; B4DLC0; H3BRU6; Q15365; Q5MJP6; J3QT27; B4DRD7; F8VTZ0; A0A384N6B9; F8VXH9	0	1288.6	11	100	339879	339879	1		High	2	0.6714	0	1	1	1	644.801	-0.8	-0.00052	13.8083	0.003731	0.04973	0.166	2.1	13.82
10156	FALSE		High	Unambiguous	INLWHLEITDR	[R].INLWHLEITDR.[S]			0.0132144	0.00190862	0.559	1	7	1	Q56VW8	Q56VW8 [200-210]			Serine/threonine-protein phosphatase 2A 55 kDa regulatory subunit B OS=Homo sapiens OX=9606 PE=2 SV=1	Q56VW8; Q66LE6; A0A590UJJ1; A0A590UJY3; Q6PEG1; Q6IN90; A0A140VJT0	0	1409.75	11	100	1.05314e+06	1.05314e+06	1		High	3	0.6641	0	1	1	1	470.589	-1.05	-0.00049	25.0421	0.001585	0.006962	0.559	2.59	25.03
10161	FALSE		High	Selected	INNDLLISK	[K].INNDLLISK.[V]			0.101326	0.00496921	0.106	1	3	1	C9J134	C9J134 [64-72]			Major facilitator superfamily domain-containing protein 6 (Fragment) OS=Homo sapiens OX=9606 GN=MFSD6 PE=1 SV=1	C9J134; C9JJH2; Q6ZSS7	0	1029.59	9	100	3.99542e+06	3.99542e+06	1		High	1	0	0	1	1	1	1029.59	0.64	0.00065	22.562	0.003731	0.06691	0.106	1.52	22.58
10162	FALSE		High	Unambiguous	LNNLVLFDK	[K].LNNLVLFDK.[A]			0.00337982	0.00190862	0.858	1	1	4	P62851	P62851 [44-52]			40S ribosomal protein S25 OS=Homo sapiens OX=9606 GN=RPS25 PE=1 SV=1	P62851	0	1075.61	9	100	159814582	159814582	2		High	1	0.6293	0	1	1	1	1075.61	-0.37	-0.0004	24.1793	0.001585	0.001548	0.858	3.21	24.18
10304	FALSE		High	Unambiguous	LQELESVSR	[K].LQELESVSR.[D]			0.001426	0.00190862	1.047	1	6	4	O95786	O95786 [594-602]			Antiviral innate immune response receptor RIG-I OS=Homo sapiens OX=9606 GN=RIGI PE=1 SV=2	B3KN51; B3KWW1; A0A7P0TB70; A2A376; B4DWT9; O95786	0	1060.56	9	100	333357590	333357590	2		High	1	0.2525	0	1	1	1	1060.56	-1.88	-0.00199	15.4493	0.001585	0.0005958	1.047	0.99	15.46
10163	FALSE		High	Unambiguous	LNNLVLFDK	[K].LNNLVLFDK.[A]	1xGG [K9]	1xGG [K9]	0.0240712	0.00357933	0.427	1	1	1	P62851	P62851 [44-52]	P62851 1xGG [K52]	P62851 1xGG [K52]	40S ribosomal protein S25 OS=Homo sapiens OX=9606 GN=RPS25 PE=1 SV=1	P62851	0	1189.66	9	100	696696	696696	1		High	2	0.6282	0	1	1	1	595.332	0.03	2e-05	23.585	0.002829	0.01353	0.427	2.34	23.58
10172	FALSE		High	Unambiguous	LNRLPAAGVGDMVMATVK	[R].LNRLPAAGVGDMVMATVK.[K]	2xOxidation [M12; M14]	2xOxidation [M12; M14]	0.0308764	0.00357933	0.372	1	5	1	P62829	P62829 [49-66]	P62829 2xOxidation [M60; M62]	P62829 2xOxidation [M60; M62]	60S ribosomal protein L23 OS=Homo sapiens OX=9606 GN=RPL23 PE=1 SV=1	C9JD32; J3KT29; P62829; B9ZVP7; Q9BTQ7	1	1874.98	18					NoQuanValues	High	3	0.5515	0	1	1	1	625.669	5.01	0.00313	18.1632	0.002829	0.01788	0.372	2.72
10183	FALSE		High	Unambiguous	LNVTDSVINK	[K].LNVTDSVINK.[V]			0.0452961	0.00456424	0.287	1	1	1	Q9BRS2	Q9BRS2 [125-134]			Serine/threonine-protein kinase RIO1 OS=Homo sapiens OX=9606 GN=RIOK1 PE=1 SV=2	Q9BRS2	0	1102.61	10	100	828056	828056	1		High	2	0.3695	0	1	1	1	551.81	2.05	0.00113	18.1111	0.00358	0.02723	0.287	2.03	18.11
10184	FALSE		High	Unambiguous	INVYYNEATGGK	[R].INVYYNEATGGK.[Y]			0.00173539	0.00190862	1.004	1	6	2	Q8N6N5	Q8N6N5 [47-58]			Tubulin beta chain OS=Homo sapiens OX=9606 GN=TUBB2C PE=2 SV=1	Q8N6N5; B4DNW1; Q8IWP6; Q8IZ29; B3KML9; P68371	0	1328.65	12	100	1.96432e+06	1.96432e+06	1		High	2	0.6246	0	1	1	1	664.828	0.23	0.00015	16.6282	0.001585	0.0007405	1.004	2.85	16.66
10189	FALSE		High	Unambiguous	LPAAGVGDMVMATVK	[R].LPAAGVGDMVMATVK.[K]			5.13351e-06	0.00190862	2.279	1	5	1	P62829	P62829 [52-66]			60S ribosomal protein L23 OS=Homo sapiens OX=9606 GN=RPL23 PE=1 SV=1	C9JD32; J3KT29; P62829; B9ZVP7; Q9BTQ7	0	1459.76	15					NoQuanValues	High	2	0.787	0	1	1	1	730.386	-0.49	-0.00036	25.2095	0.001585	1.2e-06	2.279	4.46
10190	FALSE		High	Unambiguous	LPAAGVGDMVMATVK	[R].LPAAGVGDMVMATVK.[K]	1xOxidation [M11]	1xOxidation [M11]	0.00782535	0.00190862	0.674	1	5	1	P62829	P62829 [52-66]	P62829 1xOxidation [M62]	P62829 1xOxidation [M62]	60S ribosomal protein L23 OS=Homo sapiens OX=9606 GN=RPL23 PE=1 SV=1	C9JD32; J3KT29; P62829; B9ZVP7; Q9BTQ7	0	1475.76	15					NoneMonoisotopic	High	2	0.1923	0	1	1	1	738.383	-0.03	-2e-05	22.5435	0.001585	0.003917	0.674	1.82
10191	FALSE		High	Unambiguous	LPAAGVGDMVMATVK	[R].LPAAGVGDMVMATVK.[K]	2xOxidation [M9; M11]	2xOxidation [M9; M11]	0.000107515	0.00190862	1.613	1	5	1	P62829	P62829 [52-66]	P62829 2xOxidation [M60; M62]	P62829 2xOxidation [M60; M62]	60S ribosomal protein L23 OS=Homo sapiens OX=9606 GN=RPL23 PE=1 SV=1	C9JD32; J3KT29; P62829; B9ZVP7; Q9BTQ7	0	1491.75	15	100	4.17342e+06	4.17342e+06	1		High	2	0.7506	0	1	1	1	746.38	-1.52	-0.00113	18.2596	0.001585	3.452e-05	1.613	3.89	18.28
10201	FALSE		High	Unambiguous	IPDWFLNR	[K].IPDWFLNR.[Q]			0.109625	0.00496921	0.088	1	2	1	P62269	P62269 [79-86]			40S ribosomal protein S18 OS=Homo sapiens OX=9606 GN=RPS18 PE=1 SV=3	P62269; J3JS69	0	1060.56	8					NoQuanValues	High	2	0.5473	0	1	1	1	530.782	0.23	0.00012	25.5443	0.003731	0.07297	0.088	2.43
10210	FALSE		High	Unambiguous	IPFDPAEMSK	[K].IPFDPAEMSK.[-]			0.00138746	0.00190862	1.053	1	6	2	O95786	O95786 [916-925]			Antiviral innate immune response receptor RIG-I OS=Homo sapiens OX=9606 GN=RIGI PE=1 SV=2	B3KN51; B3KWW1; A0A7P0T9I8; A0A7P0TB70; A2A376; O95786	0	1134.55	10	100	17027718	17027718	1		High	2	0.5021	0	1	1	1	567.779	0.4	0.00023	21.9135	0.001585	0.0005786	1.053	2.41	21.96
10211	FALSE		High	Unambiguous	IPFDPAEMSK	[K].IPFDPAEMSK.[-]	1xOxidation [M8]	1xOxidation [M8]	0.00415049	0.00190862	0.813	1	6	4	O95786	O95786 [916-925]	O95786 1xOxidation [M923]	O95786 1xOxidation [M923]	Antiviral innate immune response receptor RIG-I OS=Homo sapiens OX=9606 GN=RIGI PE=1 SV=2	B3KN51; B3KWW1; A0A7P0T9I8; A0A7P0TB70; A2A376; O95786	0	1150.54	10	100	207596048	207596048	1		High	2	0.5667	0	1	1	1	575.774	-4.17	-0.0024	19.0303	0.001585	0.001944	0.813	1.8	18.87
10252	FALSE		High	Unambiguous	LPSDVVTAVR	[K].LPSDVVTAVR.[G]			0.150218	0.00886541	0.015	1	2	1	Q59HE2	Q59HE2 [205-214]			ornithine aminotransferase (Fragment) OS=Homo sapiens OX=9606 PE=2 SV=1	Q59HE2; A0A140VJQ4	0	1056.6	10					NoQuanValues	High	2	0.2029	0	1	1	1	528.805	-1.96	-0.00103	19.303	0.006574	0.1038	0.015	2.07
10284	FALSE		High	Unambiguous	LQAEDLATYYCQQADSFPLTFGGGTK	[R].LQAEDLATYYCQQADSFPLTFGGGTK.[V]	1xCarbamidomethyl [C11]	1xCarbamidomethyl [C11]	0.12116	0.00582921	0.065	1	1	1	A0A5C2FXH1	A0A5C2FXH1 [78-103]	A0A5C2FXH1 1xCarbamidomethyl [C88]	A0A5C2FXH1 1xCarbamidomethyl [C88]	IGL c295_light_IGKV1-12_IGKJ4 (Fragment) OS=Homo sapiens OX=9606 PE=2 SV=1	A0A5C2FXH1	0	2881.33	26	100	1379994240	1379994240	1		High	3	0.0678	0	1	1	1	961.108	-9.03	-0.00867	25.089	0.004348	0.08157	0.065	1.77	24.97
10168	FALSE		High	Unambiguous	INPSAGEAFPQAVDVLLYTPGHLDPAEKVEDAHPK	[K].INPSAGEAFPQAVDVLLYTPGHLDPAEKVEDAHPK.[L]	1xGG [K35]	1xGG [K35]	0.122746	0.00582921	0.062	1	4	1	H0YBH5	H0YBH5 [42-76]	H0YBH5 1xGG [K76]	H0YBH5 1xGG [K76]	DENN domain-containing protein 3 (Fragment) OS=Homo sapiens OX=9606 GN=DENND3 PE=1 SV=1	H0YBH5; E9PF32; H0YAY3; A2RUS2	1	3839.92	35					NoQuanValues	High	3	0.0511	0	1	1	1	1280.65	6.23	0.00798	26.0787	0.004348	0.083	0.062	1.76
16002	FALSE		High	Unambiguous	SPILVATAVAAR	[K].SPILVATAVAAR.[G]			0.0345679	0.00456424	0.347	1	22	1	O00571	O00571 [492-503]			ATP-dependent RNA helicase DDX3X OS=Homo sapiens OX=9606 GN=DDX3X PE=1 SV=3	O00571; A0A2R8YDT5; A0A2R8Y645; Q5S4N1; A0A087WVZ1; A0A2R8YFS5; A0A2R8Y4A4; A0A2R8Y7T2; B4E132; A0A2R8YCW1; O15523; F6S8Q4; A0A2R8YF78; A0A2R8YFR4; A0A0D9SG12; A0A2U3TZJ9; B5BTY4; A0A0J9YVQ7; Q59GX6; A0A2R8Y5G6; A0A0D9SFB3; A0A0D9SF53	0	1168.7	12	100	410797	410797	1		High	2	0.3211	0	1	1	1	584.861	7.89	0.00461	22.5056	0.00358	0.02022	0.347	2.46	22.49
10674	FALSE		High	Unambiguous	ISSVLAGGSCR	[R].ISSVLAGGSCR.[A]	1xCarbamidomethyl [C10]	1xCarbamidomethyl [C10]	0.0614317	0.00496921	0.219	2	3	1	P02533; P08779	P02533 [31-41]; P08779 [31-41]	P02533 1xCarbamidomethyl [C40]; P08779 1xCarbamidomethyl [C40]	P02533 1xCarbamidomethyl [C40]; P08779 1xCarbamidomethyl [C40]	Keratin, type I cytoskeletal 14 OS=Homo sapiens OX=9606 GN=KRT14 PE=1 SV=4;Keratin, type I cytoskeletal 16 OS=Homo sapiens OX=9606 GN=KRT16 PE=1 SV=4	P02533; K7ENV3; P08779	0	1106.56	11	100	726041	726041	1	NotUnique	High	2	0.5433	0	1	1	1	553.784	-0.9	-0.0005	15.4327	0.003731	0.03827	0.219	2.89	15.43
10697	FALSE		High	Unambiguous	ISVYYNEATGGK	[R].ISVYYNEATGGK.[Y]			0.00179996	0.00190862	0.996	1	8	1	Q6LC01	Q6LC01 [40-51]			Tubulin beta chain (Fragment) OS=Homo sapiens OX=9606 PE=2 SV=1	B4DMJ5; B4DMU8; Q6LC01; B4DY90; B7ZAF0; Q5JP53; A0A384NYT8; P07437	0	1301.64	12	100	1.70691e+06	1.70691e+06	1		High	2	0.6376	0	1	1	1	651.326	5.33	0.00347	16.8032	0.001585	0.0007741	0.996	2.98	16.83
10990	FALSE		High	Unambiguous	LYSEDELPAEFK	[R].LYSEDELPAEFK.[L]			0.147678	0.00886541	0.019	1	1	1	Q9Y6A4	Q9Y6A4 [171-182]			Cilia- and flagella-associated protein 20 OS=Homo sapiens OX=9606 GN=CFAP20 PE=1 SV=1	Q9Y6A4	0	1440.69	12					NoQuanValues	High	2	0.3953	0	1	1	1	720.846	-3.83	-0.00276	22.2651	0.006574	0.1023	0.019	1.29
10995	FALSE		High	Unambiguous	LYTLVTYVPVTTFK	[K].LYTLVTYVPVTTFK.[INS-]			0.00193639	0.00190862	0.98	1	7	1	H7C2W9	H7C2W9 [90-103]			60S ribosomal protein L31 (Fragment) OS=Homo sapiens OX=9606 GN=RPL31 PE=1 SV=1	H7C2W9; P62899; Q76N53; B7Z4C8; C9JU56; B7Z4E3; B2R4C1	0	1644.92	14					NoQuanValues	High	2	0.7261	0	1	1	1	822.969	3.73	0.00307	25.8001	0.001585	0.0008375	0.98	3.14
11055	FALSE		High	Unambiguous	MAAMAVGGAGGSR	[-].MAAMAVGGAGGSR.[V]	1xOxidation [M4]; 1xMet-loss+Acetyl [N-Term]	1xOxidation [M4]; 1xMet-loss+Acetyl [N-Term]	0.0135186	0.00190862	0.554	1	8	3	O14744	O14744 [1-13]	O14744 1xOxidation [M4]; 1xMet-loss+Acetyl [N-Term]	O14744 1xOxidation [M4]; 1xMet-loss+Acetyl [N-Term]	Protein arginine N-methyltransferase 5 OS=Homo sapiens OX=9606 GN=PRMT5 PE=1 SV=4	G3V580; G3V507; G3V2L6; C9JSX3; G3V2F5; B2RDD7; O14744; G3V2X6	0	1062.5	13	100	22351692	22351692	1		High	2	0.6142	0	1	1	1	531.753	-1.66	-0.00088	13.4859	0.001585	0.007134	0.554	2.67	13.46
11082	FALSE		High	Unambiguous	MAATASAGAGGIDGKPR	[-].MAATASAGAGGIDGKPR.[T]	1xMet-loss+Acetyl [N-Term]	1xMet-loss+Acetyl [N-Term]	0.00159117	0.00190862	1.023	1	2	1	Q02978	Q02978 [1-17]	Q02978 1xMet-loss+Acetyl [N-Term]	Q02978 1xMet-loss+Acetyl [N-Term]	Mitochondrial 2-oxoglutarate/malate carrier protein OS=Homo sapiens OX=9606 GN=SLC25A11 PE=1 SV=3	Q02978; I3L1P8	0	1441.74	17	100	888090	888090	1		High	2	0.6911	0	1	1	1	721.375	2.99	0.00215	13.8315	0.001585	0.000675	1.023	3.27	13.85
11162	FALSE		High	Unambiguous	MAESIIIR	[-].MAESIIIR.[V]			0.15674	0.00886541	0.005	1	2	1	Q8TAT6	Q8TAT6 [1-8]			Nuclear protein localization protein 4 homolog OS=Homo sapiens OX=9606 GN=NPLOC4 PE=1 SV=3	Q8TAT6; I3L4U9	0	932.523	8	100	310594	310594	1		High	2	0.2	0	1	1	1	466.765	-0.25	-0.00012	19.4114	0.006574	0.1092	0.005	1.25	19.41
11242	FALSE		High	Unambiguous	MALLASNSCFIR	[K].MALLASNSCFIR.[C]	1xCarbamidomethyl [C9]; 1xOxidation [M1]	1xCarbamidomethyl [C9]; 1xOxidation [M1]	0.0010646	0.00190862	1.111	1	3	1	Q14331	Q14331 [147-158]	Q14331 1xCarbamidomethyl [C155]; 1xOxidation [M147]	Q14331 1xCarbamidomethyl [C155]; 1xOxidation [M147]	Protein FRG1 OS=Homo sapiens OX=9606 GN=FRG1 PE=1 SV=1	Q14331; E9PLY7; E9PRR7	0	1398.69	12	100	931534	931534	1		High	2	0.5752	0	1	1	1	699.845	-2.31	-0.00161	22.146	0.001585	0.0004336	1.111	2.66	22.16
11266	FALSE		High	Unambiguous	MANEAYPCPCDIGHR	[-].MANEAYPCPCDIGHR.[L]	2xCarbamidomethyl [C8; C10]; 1xMet-loss+Acetyl [N-Term]	2xCarbamidomethyl [C8; C10]; 1xMet-loss+Acetyl [N-Term]	0.100442	0.00496921	0.108	1	2	1	Q96DG6	Q96DG6 [1-15]	Q96DG6 2xCarbamidomethyl [C8; C10]; 1xMet-loss+Acetyl [N-Term]	Q96DG6 2xCarbamidomethyl [C8; C10]; 1xMet-loss+Acetyl [N-Term]	Carboxymethylenebutenolidase homolog OS=Homo sapiens OX=9606 GN=CMBL PE=1 SV=1	Q96DG6; B2RD36	0	1701.71	15					NoQuanValues	High	2	0.7722	0	1	1	1	851.359	0.48	0.00041	18.0952	0.003731	0.06614	0.108	2.37
11324	FALSE		High	Unambiguous	MASGVAVSDGVIK	[-].MASGVAVSDGVIK.[V]	1xMet-loss+Acetyl [N-Term]	1xMet-loss+Acetyl [N-Term]	0.0361635	0.00456424	0.337	1	4	1	V9HWI5	V9HWI5 [1-13]	V9HWI5 1xMet-loss+Acetyl [N-Term]	V9HWI5 1xMet-loss+Acetyl [N-Term]	Cofilin-1 OS=Homo sapiens OX=9606 GN=HEL-S-15 PE=2 SV=1	V9HWI5; B4E112; E9PP50; E9PS23	0	1144.62	13	100	662291	662291	1		High	2	0.5833	0	1	1	1	572.818	6.84	0.00391	21.9073	0.00358	0.02121	0.337	2.76	21.94
11381	FALSE		High	Unambiguous	MATVQQLEGR	[-].MATVQQLEGR.[W]	1xMet-loss+Acetyl [N-Term]	1xMet-loss+Acetyl [N-Term]	0.0413988	0.00456424	0.307	1	1	1	Q01469	Q01469 [1-10]	Q01469 1xMet-loss+Acetyl [N-Term]	Q01469 1xMet-loss+Acetyl [N-Term]	Fatty acid-binding protein 5 OS=Homo sapiens OX=9606 GN=FABP5 PE=1 SV=3	Q01469	0	1043.55	10	100	720475	720475	1		High	2	0.4477	0	1	1	1	522.279	2.21	0.00115	19.4721	0.00358	0.02463	0.307	2.39	19.48
11977	FALSE		High	Unambiguous	MGPGAASGGERPNLK	[R].MGPGAASGGERPNLK.[I]	1xOxidation [M1]	1xOxidation [M1]	0.129282	0.00582921	0.05	1	3	1	Q6FIG4	Q6FIG4 [173-187]	Q6FIG4 1xOxidation [M173]	Q6FIG4 1xOxidation [M173]	RAB1B protein OS=Homo sapiens OX=9606 GN=RAB1B PE=2 SV=1	Q6FIG4; E9PLD0; Q9H0U4	0	1457.72	15	100	596831	596831	1		High	3	0.3577	0	1	1	1	486.578	1.95	0.00095	10.7578	0.004348	0.08787	0.05	1.37	10.84
12125	FALSE		High	Unambiguous	MKDALDYLK	[R].MKDALDYLK.[D]	1xOxidation [M1]	1xOxidation [M1]	0.0737387	0.00496921	0.178	1	6	1	O95786	O95786 [560-568]	O95786 1xOxidation [M560]	O95786 1xOxidation [M560]	Antiviral innate immune response receptor RIG-I OS=Homo sapiens OX=9606 GN=RIGI PE=1 SV=2	B3KN51; B3KWW1; A0A7P0TB70; A2A376; B4DWT9; O95786	1	1112.57	9	100	1596837	1596837	1		High	3	0.5215	0	1	1	1	371.527	2.09	0.00078	18.1601	0.003731	0.04692	0.178	1.86	18.17
10970	FALSE		High	Unambiguous	IYEYVESR	[R].IYEYVESR.[M]			0.0192728	0.00190862	0.476	1	6	1	B4DWW8	B4DWW8 [204-211]			U4/U6 small nuclear ribonucleoprotein Prp31 OS=Homo sapiens OX=9606 PE=2 SV=1	B4DWW8; E7EVX8; E7EU94; Q8WWY3; E7EN72; E7ESX0	0	1058.52	8	100	723349	723349	1		High	2	0.0769	0	1	1	1	529.76	-1.74	-0.00092	15.5744	0.001585	0.01058	0.476	0.91	15.53
12232	FALSE		High	Unambiguous	MLAEDELR	[R].MLAEDELR.[D]	1xOxidation [M1]	1xOxidation [M1]	0.0284624	0.00357933	0.39	1	8	1	F5H423	F5H423 [110-117]	F5H423 1xOxidation [M110]	F5H423 1xOxidation [M110]	ADP-ribosylation factor 3 OS=Homo sapiens OX=9606 PE=3 SV=1	F5H423; P61204; B4E190; A0A024R3Q0; A0A8V8TNZ5; A0A8V8TQC0; A0A8V8TQP8; A0A8V8TNZ0	0	992.472	8	100	528672	528672	1		High	2	0.3134	0	1	1	1	496.741	2.17	0.00108	14.9505	0.002829	0.01629	0.39	2.01	14.95
12470	FALSE		High	Unambiguous	MMNDSILR	[K].MMNDSILR.[L]			0.0513636	0.00456424	0.259	1	6	1	O95786	O95786 [760-767]			Antiviral innate immune response receptor RIG-I OS=Homo sapiens OX=9606 GN=RIGI PE=1 SV=2	B3KN51; B3KWW1; A0A7P0T9I8; A0A7P0TB70; A2A376; O95786	0	979.47	8	100	6.51337e+06	6.51337e+06	1		High	2	0.5605	0	1	1	1	490.237	-4.08	-0.002	18.8856	0.00358	0.03129	0.259	2.23	18.89
12471	FALSE		High	Unambiguous	MMNDSILR	[K].MMNDSILR.[L]	1xOxidation [M1]	1xOxidation [M1; M2]	0.0861033	0.00496921	0.143	1	6	1	O95786	O95786 [760-767]	O95786 1xOxidation [M760]	O95786 1xOxidation [M760]	Antiviral innate immune response receptor RIG-I OS=Homo sapiens OX=9606 GN=RIGI PE=1 SV=2	B3KN51; B3KWW1; A0A7P0T9I8; A0A7P0TB70; A2A376; O95786	0	995.465	8	100	4.97753e+06	4.97753e+06	1		High	2	0.0108	0	1	1	1	498.236	-0.58	-0.00029	17.1545	0.003731	0.05567	0.143	1.85	17.21
12472	FALSE		High	Unambiguous	MMNDSILR	[K].MMNDSILR.[L]	2xOxidation [M1; M2]	2xOxidation [M1; M2]	0.0442892	0.00456424	0.292	1	6	3	O95786	O95786 [760-767]	O95786 2xOxidation [M760; M761]	O95786 2xOxidation [M760; M761]	Antiviral innate immune response receptor RIG-I OS=Homo sapiens OX=9606 GN=RIGI PE=1 SV=2	B3KN51; B3KWW1; A0A7P0T9I8; A0A7P0TB70; A2A376; O95786	0	1011.46	8	100	4.41384e+07	4.41384e+07	2		High	2	0.6396	0	1	1	1	506.233	-0.5	-0.00026	14.6926	0.00358	0.02666	0.292	2.22	14.68
12584	FALSE		High	Unambiguous	MNVLADALK	[R].MNVLADALK.[S]	1xOxidation [M1]	1xOxidation [M1]	0.00334911	0.00190862	0.86	1	8	1	I3L3P7	I3L3P7 [4-12]	I3L3P7 1xOxidation [M4]	I3L3P7 1xOxidation [M4]	40S ribosomal protein S15a OS=Homo sapiens OX=9606 GN=RPS15A PE=1 SV=1	I3L303; H3BV27; H3BN98; A8K7H3; I3L246; I3L3P7; H3BT37; P62244	0	990.529	9	100	885257	885257	1		High	2	0.348	0	1	1	1	495.769	2.27	0.00112	20.7296	0.001585	0.001535	0.86	2.27	20.76
12893	FALSE		High	Unambiguous	MSETAPAAPAAAPPAEK	[-].MSETAPAAPAAAPPAEK.[A]	1xMet-loss+Acetyl [N-Term]	1xMet-loss+Acetyl [N-Term]	0.00463093	0.00190862	0.789	1	1	1	P16403	P16403 [1-17]	P16403 1xMet-loss+Acetyl [N-Term]	P16403 1xMet-loss+Acetyl [N-Term]	Histone H1.2 OS=Homo sapiens OX=9606 GN=H1-2 PE=1 SV=2	P16403	0	1520.76	17	100	718316	718316	1		High	2	0.1333	0	1	1	1	760.883	-0.51	-0.00039	16.4725	0.001585	0.002192	0.789	2.4	16.5
12914	FALSE		High	Unambiguous	MSGDLSSNVTVSVTSSTISSNVASK	[R].MSGDLSSNVTVSVTSSTISSNVASK.[A]	1xOxidation [M1]	1xOxidation [M1]	0.0753939	0.00496921	0.173	1	1	1	P35908	P35908 [491-515]	P35908 1xOxidation [M491]	P35908 1xOxidation [M491]	Keratin, type II cytoskeletal 2 epidermal OS=Homo sapiens OX=9606 GN=KRT2 PE=1 SV=2	P35908	0	2474.19	25	100	8117901	8117901	1		High	3	0.1364	0	1	1	1	825.409	7.41	0.00611	21.272	0.003731	0.04803	0.173	1.98	21.35
13095	FALSE		High	Unambiguous	MTDAAVSFAK	[-].MTDAAVSFAK.[D]	1xMet-loss+Acetyl [N-Term]	1xMet-loss+Acetyl [N-Term]	0.00592483	0.00190862	0.735	1	1	1	P05141	P05141 [1-10]	P05141 1xMet-loss+Acetyl [N-Term]	P05141 1xMet-loss+Acetyl [N-Term]	ADP/ATP translocase 2 OS=Homo sapiens OX=9606 GN=SLC25A5 PE=1 SV=7	P05141	0	951.478	10	100	1039313	1039313	1		High	2	0.5294	0	1	1	1	476.244	2.26	0.00108	21.091	0.001585	0.002876	0.735	1.87	21.11
13107	FALSE		High	Unambiguous	MTEQAISFAK	[-].MTEQAISFAK.[D]	1xMet-loss+Acetyl [N-Term]	1xMet-loss+Acetyl [N-Term]	0.0188401	0.00190862	0.481	1	1	1	Q6I9V5	Q6I9V5 [1-10]	Q6I9V5 1xMet-loss+Acetyl [N-Term]	Q6I9V5 1xMet-loss+Acetyl [N-Term]	ADP/ATP translocase OS=Homo sapiens OX=9606 GN=SLC25A6 PE=2 SV=1	Q6I9V5	0	1036.53	10					NoQuanValues	High	2	0.6497	0	1	1	1	518.767	-3.13	-0.00162	22.1176	0.001585	0.01032	0.481	1.97
13456	FALSE		High	Unambiguous	NCLTNFHGMDLTR	[K].NCLTNFHGMDLTR.[D]	1xCarbamidomethyl [C2]; 1xOxidation [M9]	1xCarbamidomethyl [C2]; 1xOxidation [M9]	0.046534	0.00456424	0.281	1	11	1	A8K4W0	A8K4W0 [95-107]	A8K4W0 1xCarbamidomethyl [C96]; 1xOxidation [M103]	A8K4W0 1xCarbamidomethyl [C96]; 1xOxidation [M103]	40S ribosomal protein S3a OS=Homo sapiens OX=9606 GN=RPS3A PE=2 SV=1	A8K4W0; D6RG13; H0Y8L7; D6RED7; D6RB09; D6RAT0; B7Z3M5; P61247; E9PFI5; Q6NXR8; D6RAS7	0	1594.71	13	100	731658	731658	1		High	3	0.4944	0	1	1	1	532.241	-1.1	-0.00058	16.7606	0.00358	0.02813	0.281	1.78	16.77
13507	FALSE		High	Unambiguous	NEPQNATGAPGR	[K].NEPQNATGAPGR.[N]			0.0180034	0.00190862	0.491	1	1	1	A0A024R1U4	A0A024R1U4 [185-196]			RAB5C, member RAS oncogene family, isoform CRA_a OS=Homo sapiens OX=9606 GN=RAB5C PE=4 SV=1	A0A024R1U4	0	1211.58	12					NoQuanValues	High	2	0.6881	0	1	1	1	606.293	2.75	0.00166	9.9124	0.001585	0.009811	0.491	2.18
13525	FALSE		High	Unambiguous	NFDEILR	[R].NFDEILR.[V]			0.0606141	0.00496921	0.222	1	2	1	V9HWC7	V9HWC7 [156-162]			Peroxiredoxin-6 OS=Homo sapiens OX=9606 GN=HEL-S-128m PE=2 SV=1	A4UCS6; V9HWC7	0	906.468	7					NoQuanValues	High	2	0.2538	0	1	1	1	453.736	-2.71	-0.00123	21.3815	0.003731	0.03772	0.222	1.3
12386	FALSE		High	Unambiguous	MLTFGGGTK	[K].MLTFGGGTK.[V]	1xOxidation [M1]	1xOxidation [M1]	0.0554286	0.00456424	0.242	1	1	1	A0A5C2G4Z1	A0A5C2G4Z1 [95-103]	A0A5C2G4Z1 1xOxidation [M95]	A0A5C2G4Z1 1xOxidation [M95]	IGL c2607_light_IGKV1D-13_IGKJ4 (Fragment) OS=Homo sapiens OX=9606 PE=2 SV=1	A0A5C2G4Z1	0	927.46	9	100	1856778	1856778	1		High	2	0.3987	0	1	1	1	464.23	-7.78	-0.00361	14.6074	0.00358	0.03409	0.242	1.53	14.59
10688	FALSE		High	Unambiguous	LSVDYGK	[R].LSVDYGK.[K]			0.143941	0.00886541	0.025	1	20	1	B3KT06	B3KT06 [122-128]			Tubulin alpha chain OS=Homo sapiens OX=9606 PE=2 SV=1	P0DPH8; B7Z1K5; F5H5D3; Q53GA7; C9JJQ8; F8VQQ4; A8JZY9; Q9UQM3; B3KT06; Q71U36; C9JDS9; C9JEV8; C9JQ00; D3DX41; P68363; B3KPS3; Q9BQE3; B4DQK4; B4DDU2; P68366	0	781.409	7	100	4320183	4320183	1		High	2	0.2677	0	1	1	1	391.207	-1.75	-0.00068	14.455	0.006574	0.09914	0.025	1.98	14.41
10954	FALSE		High	Unambiguous	LWTLVSEQTR	[K].LWTLVSEQTR.[V]			0.04311	0.00456424	0.298	1	5	1	Q9BQQ5	Q9BQQ5 [78-87]			Ribosomal protein L27a OS=Homo sapiens OX=9606 GN=L27a PE=4 SV=1	Q9BQQ5; Q6NZ52; E9PLL6; E9PJD9; P46776	0	1232.66	10					NoQuanValues	High	2	0.5408	0	1	1	1	616.836	0.61	0.00038	23.2434	0.00358	0.02583	0.298	1.96
10946	FALSE		High	Unambiguous	IWDLEGK	[K].IWDLEGK.[I]			0.134393	0.00582921	0.041	1	9	1	P63244	P63244 [258-264]			Receptor of activated protein C kinase 1 OS=Homo sapiens OX=9606 GN=RACK1 PE=1 SV=3	D6REE5; H0Y9P0; H0YAF8; J3KPE3; H0Y8W2; D6RAC2; P63244; H0YAM7; D6RF23	0	860.451	7	100	896326	896326	1		High	2	0.082	0	1	1	1	430.732	5.95	0.00256	20.6221	0.004348	0.09161	0.041	1.22	20.57
10707	FALSE		High	Unambiguous	LSYNTASNK	[R].LSYNTASNK.[T]			0.0499998	0.00456424	0.265	1	1	1	P49207	P49207 [11-19]			60S ribosomal protein L34 OS=Homo sapiens OX=9606 GN=RPL34 PE=1 SV=3	P49207	0	997.495	9					NoQuanValues	High	2	0.259	0	1	1	1	499.251	0.11	5e-05	10.9547	0.00358	0.03045	0.265	1.39
10728	FALSE		High	Unambiguous	LTEGCSFR	[R].LTEGCSFR.[R]	1xCarbamidomethyl [C5]	1xCarbamidomethyl [C5]	0.0802216	0.00496921	0.159	1	5	1	Q71UM5	Q71UM5 [73-80]	Q71UM5 1xCarbamidomethyl [C77]	Q71UM5 1xCarbamidomethyl [C77]	40S ribosomal protein S27-like OS=Homo sapiens OX=9606 GN=RPS27L PE=1 SV=3	Q71UM5; C9J1C5; P42677; H0YMV8; A4D1G5	0	969.446	8	100	1.35507e+06	1.35507e+06	1		High	2	0.5952	0	1	1	1	485.222	-8.44	-0.00409	13.3593	0.003731	0.05162	0.159	1.68	13.28
10738	FALSE		High	Unambiguous	LTFDTTFSPNTGK	[K].LTFDTTFSPNTGK.[K]			0.012976	0.00190862	0.563	1	6	1	A0A0A0MR02	A0A0A0MR02 [108-120]			Voltage-dependent anion-selective channel protein 2 (Fragment) OS=Homo sapiens OX=9606 GN=VDAC2 PE=1 SV=1	Q5JSD2; A0A0A0MR02; Q5JSD1; P45880; B4DKM5; A0A024QZN9	0	1428.7	13					NoQuanValues	High	2	0.4974	0	1	1	1	714.853	-1.2	-0.00086	22.2908	0.001585	0.006821	0.563	1.91
10779	FALSE		High	Unambiguous	LTLSALVDGK	[K].LTLSALVDGK.[S]			0.0256477	0.00357933	0.413	1	4	1	A0A0A0MR02	A0A0A0MR02 [268-277]			Voltage-dependent anion-selective channel protein 2 (Fragment) OS=Homo sapiens OX=9606 GN=VDAC2 PE=1 SV=1	A0A0A0MR02; P45880; B4DKM5; A0A024QZN9	0	1016.6	10	100	1.09892e+06	1.09892e+06	1		High	2	0.3632	0	1	1	1	508.803	0.97	0.00049	24.2874	0.002829	0.01452	0.413	2.34	24.29
10785	FALSE		High	Unambiguous	ITITNDK	[K].ITITNDK.[G]			0.142715	0.00812873	0.027	2	42	1	E9PKE3; A0A0G2JIW1	E9PKE3 [482-488]; A0A0G2JIW1 [502-508]			Heat shock cognate 71 kDa protein OS=Homo sapiens OX=9606 GN=HSPA8 PE=1 SV=1;Heat shock 70 kDa protein 1B OS=Homo sapiens OX=9606 GN=HSPA1B PE=1 SV=1	B4E1S9; B4DNX1; B4DXY3; E9PKE3; V9GZ37; B4E1T6; B4DI39; A0A0G2JIW1; Q96H53; P17066; E9PNE6; B4DI54; P54652; A8K7Q2; E9PS65; A0A1U9X7X9; Q53FC7; Q53GZ6; B4DHP5; V9HW22; Q96IS6; B3KSM6; B2RCQ9; B4DFN9; B4DWK5; B4DNT8; P0DMV9; B2R6X5; B4E388; B3KUS2; A0A1U9X7W4; E9PM13; Q96BE0; P34931; A0A384MDT7; B4E1Q1; B3KTV0; Q59EJ3; B4DVU9; Q53FA3; A0A1U9X7X4; B3KTT5	0	804.446	7	100	1.20227e+06	1.20227e+06	1	NotUnique	High	2	0.1726	0	1	1	1	402.724	-7.66	-0.00308	12.2273	0.006061	0.09803	0.027	1.68	12.26
10789	FALSE		High	Unambiguous	LTMSTDTSTSTVYMEMFSLRSEDTAVYYCAR	[R].LTMSTDTSTSTVYMEMFSLRSEDTAVYYCAR.[N]	1xCarbamidomethyl [C29]; 3xOxidation [M3; M14; M16]	1xCarbamidomethyl [C29]; 3xOxidation [M3; M14; M16]	0.134973	0.00582921	0.04	1	1	1	A0A5C2G986	A0A5C2G986 [68-98]	A0A5C2G986 1xCarbamidomethyl [C96]; 3xOxidation [M70; M81; M83]	A0A5C2G986 1xCarbamidomethyl [C96]; 3xOxidation [M70; M81; M83]	IGH c504_heavy__IGHV1-46_IGHD6-13_IGHJ1 (Fragment) OS=Homo sapiens OX=9606 PE=2 SV=1	A0A5C2G986	1	3664.58	31					NoQuanValues	High	3	0.2323	0	1	1	1	1222.2	0.79	0.00096	25.5461	0.004348	0.09199	0.04	1.55
10801	FALSE		High	Unambiguous	LTPEEEEILNK	[K-].LTPEEEEILNK.[K]			0.021687	0.00190862	0.45	1	3	1	Q5JR94	Q5JR94 [129-139]			40S ribosomal protein S8 OS=Homo sapiens OX=9606 GN=RPS8 PE=2 SV=1	Q5JR94; Q9BS10; Q5JR95	0	1314.68	11	100	1.36352e+06	1.36352e+06	1		High	2	0.5169	0	1	1	1	657.843	-0.22	-0.00015	18.7847	0.001585	0.01204	0.45	2.07	18.78
10838	FALSE		High	Unambiguous	ITVTSEVPFSK	[K].ITVTSEVPFSK.[R-]			0.00358646	0.00190862	0.845	1	8	3	Q7Z4W8	Q7Z4W8 [70-80]			Heparin-binding protein HBp15 OS=Homo sapiens OX=9606 PE=1 SV=1	K7EMH1; K7ELC4; Q7Z4W8; K7EP65; K7ERI7; P35268; K7EKS7; K7EJT5	0	1207.66	11	100	116406488	116406488	1		High	2	0.6136	0	1	1	1	604.333	1.17	0.0007	21.2523	0.001585	0.001656	0.845	2.95	21.19
10839	FALSE		High	Unambiguous	ITVTSEVPFSK	[K].ITVTSEVPFSK.[R-]	1xGG [K11]	1xGG [K11]	0.047591	0.00456424	0.276	1	8	1	Q7Z4W8	Q7Z4W8 [70-80]	Q7Z4W8 1xGG [K80]	Q7Z4W8 1xGG [K80]	Heparin-binding protein HBp15 OS=Homo sapiens OX=9606 PE=1 SV=1	K7EMH1; K7ELC4; Q7Z4W8; K7EP65; K7ERI7; P35268; K7EKS7; K7EJT5	0	1321.7	11	100	613475	613475	1		High	2	0.3312	0	1	1	1	661.356	3.18	0.0021	20.7126	0.00358	0.02875	0.276	1.54	20.72
10840	FALSE		High	Unambiguous	ITVTSEVPFSKR	[K].ITVTSEVPFSKR.[Y-R]			0.0264738	0.00357933	0.406	1	7	1	Q7Z4W8	Q7Z4W8 [70-81]			Heparin-binding protein HBp15 OS=Homo sapiens OX=9606 PE=1 SV=1	K7EMH1; K7ELC4; Q7Z4W8; K7EP65; K7ERI7; P35268; K7EKS7	1	1363.76	12	100	1.72125e+06	1.72125e+06	1		High	3	0.6982	0	1	1	1	455.257	-0.55	-0.00025	18.534	0.002829	0.01507	0.406	3.38	18.55
10857	FALSE		High	Unambiguous	IVATKPLYVALAQR	[R].IVATKPLYVALAQR.[K]			0.0891972	0.00496921	0.135	1	18	1	A0A7I2V649	A0A7I2V649 [311-324]			Polyadenylate-binding protein 1 OS=Homo sapiens OX=9606 GN=PABPC1 PE=1 SV=1	H0YB86; A0A7I2V649; A0A7I2YQE4; A0A087WTT1; Q9H361; A0A024R9E2; E7EQV3; B3KT93; Q3ZCS4; A0A7I2YQ90; H0YAR2; A0A7I2V4N4; B4DQX0; B4DZW4; P11940; A0A7I2YQ88; Q2VIP3; E7ERJ7	0	1542.94	14					NoQuanValues	High	3	0.3161	0	1	1	1	514.981	-4.96	-0.00255	21.6881	0.003731	0.0579	0.135	1.55
10949	FALSE		High	Unambiguous	IWHHTFYNELR	[KR].IWHHTFYNELR.[V]			0.00438414	0.00190862	0.801	2	81	2	Q53G99; A8K3K1	Q53G99 [85-95]; A8K3K1 [87-97]			Beta actin variant (Fragment) OS=Homo sapiens OX=9606 PE=2 SV=1;cDNA FLJ78096, highly similar to Homo sapiens actin, alpha, cardiac muscle (ACTC), mRNA OS=Homo sapiens OX=9606 PE=2 SV=1	G5E9R0; J3KT65; Q562Y8; Q562W2; A5A3E0; Q562T4; A0A2R8Y793; Q562R5; Q562L3; Q562X1; Q562T3; Q562Q8; Q562M3; Q562T5; Q562N4; Q562X0; Q562T8; C9JUM1; Q562P9; Q562Y4; Q53G99; Q9BYX7; A8K3K1; B7Z6P1; Q562L5; Q562S0; Q53GK6; Q562N6; A0A2R8YGF8; Q562Q6; Q562X6; P0CG39; P60709; Q562Y6; B4E335; I3L4N8; Q562L6; Q562M5; Q8WVW5; A1E282; Q53G76; Q562X4; Q562R0; A0A6Q8PFE4; Q562Q9; B4E3A4; Q6S8J3; Q562X9; Q56…	0	1515.75	11	100	5450860	5450860	1	NotUnique	High	3	0.6257	0	1	1	1	505.922	1.96	0.00099	16.8769	0.001585	0.002061	0.801	3.5	16.9
10867	FALSE		High	Unambiguous	LVECLLR	[K].LVECLLR.[S]	1xCarbamidomethyl [C4]	1xCarbamidomethyl [C4]	0.12817	0.00582921	0.052	1	4	2	O95786	O95786 [155-161]	O95786 1xCarbamidomethyl [C158]	O95786 1xCarbamidomethyl [C158]	Antiviral innate immune response receptor RIG-I OS=Homo sapiens OX=9606 GN=RIGI PE=1 SV=2	B3KWW1; A0A7P0TB70; O95786; Q3B797	0	902.513	7	100	184330912	184330912	1		High	2	0.3613	0	1	1	1	451.76	0.08	3e-05	20.8151	0.004348	0.08701	0.052	1.91	20.72
10896	FALSE		High	Unambiguous	IVILEYQPSK	[R].IVILEYQPSK.[N-]			0.0680662	0.00496921	0.196	1	4	1	Q15393	Q15393 [87-96]			Splicing factor 3B subunit 3 OS=Homo sapiens OX=9606 GN=SF3B3 PE=1 SV=4	Q15393; A8K6V3; J3QRB2; J3QL37	0	1189.68	10					NoQuanValues	High	2	0.4012	0	1	1	1	595.344	-1.36	-0.00081	22.0957	0.003731	0.04282	0.196	1.72
10897	FALSE		High	Unambiguous	LVLLGESAVGK	[K].LVLLGESAVGK.[S]			0.0802216	0.00496921	0.159	1	15	1	A0A024R1U4	A0A024R1U4 [24-34]			RAB5C, member RAS oncogene family, isoform CRA_a OS=Homo sapiens OX=9606 GN=RAB5C PE=4 SV=1	K7ERQ8; A0A024R1U4; A0A024R2K1; F8VPW9; A0A0A1HAN9; F8VWZ7; F8VSF8; F8VUA5; K7ERI8; F8WD79; P61020; F8VVK3; F8WCY6; F8VVZ0; F8VWU4	0	1085.66	11	100	952476	952476	1		High	2	0.4746	0	1	1	1	543.332	1.04	0.00056	22.659	0.003731	0.05153	0.159	2.36	22.68
10901	FALSE		High	Unambiguous	LVLVGDGGTGK	[K].LVLVGDGGTGK.[T]			0.000874788	0.00190862	1.154	1	6	2	B5MDF5	B5MDF5 [13-23]			GTP-binding nuclear protein Ran OS=Homo sapiens OX=9606 GN=RAN PE=1 SV=1	B5MDF5; Q0EFC9; H0YFC6; Q96QB7; P62826; J3KQE5	0	1015.58	11	100	2.0124e+06	2.0124e+06	1		High	2	0.2625	0	1	1	1	508.293	0.86	0.00043	18.2533	0.001585	0.000348	1.154	2.59	18.27
10910	FALSE		High	Unambiguous	LVNHFVEEFK	[R].LVNHFVEEFK.[R]			0.0153552	0.00190862	0.526	1	14	2	A0A0G2JIW1	A0A0G2JIW1 [238-247]			Heat shock 70 kDa protein 1B OS=Homo sapiens OX=9606 GN=HSPA1B PE=1 SV=1	B4E1S9; V9GZ37; B4DI39; A0A0G2JIW1; B4DFN9; B4DWK5; B4DNT8; P0DMV9; B4E388; A0A1U9X7W4; B4DNV4; Q59EJ3; B4DVU9; B3KTT5	0	1261.66	10	100	2.50722e+06	2.50722e+06	2		High	3	0.5469	0	1	1	1	421.224	0.29	0.00012	19.286	0.001585	0.008226	0.526	2.56	19.31
10911	FALSE		High	Unambiguous	LVNHFVEEFKR	[R].LVNHFVEEFKR.[K]			0.056937	0.00456424	0.236	1	14	1	A0A0G2JIW1	A0A0G2JIW1 [238-248]			Heat shock 70 kDa protein 1B OS=Homo sapiens OX=9606 GN=HSPA1B PE=1 SV=1	B4E1S9; V9GZ37; B4DI39; A0A0G2JIW1; B4DFN9; B4DWK5; B4DNT8; P0DMV9; B4E388; A0A1U9X7W4; B4DNV4; Q59EJ3; B4DVU9; B3KTT5	1	1417.76	11	100	699050	699050	1		High	4	0.6237	0	1	1	1	355.196	1.99	0.0007	17.2552	0.00358	0.03512	0.236	1.94	17.25
10912	FALSE		High	Unambiguous	LVNLQHLDLLNNK	[R].LVNLQHLDLLNNK.[L]			0.0202598	0.00190862	0.465	1	1	1	Q96AG4	Q96AG4 [84-96]			Leucine-rich repeat-containing protein 59 OS=Homo sapiens OX=9606 GN=LRRC59 PE=1 SV=1	Q96AG4	0	1533.87	13	100	740555	740555	1		High	3	0.5887	0	1	1	1	511.963	0.39	0.0002	23.7198	0.001585	0.01117	0.465	2.31	23.73
10919	FALSE		High	Unambiguous	LVQAFQFTDK	[R].LVQAFQFTDK.[H]			0.00426572	0.00190862	0.807	1	4	1	B2R4P2	B2R4P2 [159-168]			cDNA, FLJ92164, highly similar to Homo sapiens peroxiredoxin 1 (PRDX1), mRNA OS=Homo sapiens OX=9606 PE=2 SV=1	B2R4P2; Q06830; A0A0A0MRQ5; A0A0A0MSI0	0	1196.63	10	100	1694927	1694927	1		High	2	0.636	0	1	1	1	598.818	-1.21	-0.00072	22.1515	0.001585	0.001997	0.807	2.72	22.17
10931	FALSE		High	Unambiguous	LVTDEDVFPTK	[K].LVTDEDVFPTK.[Y]			0.012684	0.00190862	0.568	1	3	1	B4DKJ9	B4DKJ9 [121-131]			cDNA FLJ60639, highly similar to Mps one binder kinase activator-like 2 OS=Homo sapiens OX=9606 PE=2 SV=1	B4DKJ9; B4DTJ1; Q70IA6	0	1263.65	11	100	1.07461e+06	1.07461e+06	1		High	2	0.3464	0	1	1	1	632.332	7.13	0.00451	20.8993	0.001585	0.006673	0.568	1.79	20.81
10937	FALSE		High	Unambiguous	LVVLGSGGVGK	[K].LVVLGSGGVGK.[S]			0.0198051	0.00190862	0.47	1	19	1	F8WBC0	F8WBC0 [6-16]			Ras-related protein Rap-1b (Fragment) OS=Homo sapiens OX=9606 GN=RAP1B PE=4 SV=1	F8WBC0; Q5U0C3; F5GX62; Q9BXV4; F5H6R7; A0A024RB87; F5GWU8; F5H004; F5H0B7; B7ZAY2; F5H500; E7ESV4; F5H077; F5H4H0; P62834; F5H491; F5GYH7; F5GYB5; F5H7Y6	0	985.604	11	100	495070	495070	1		High	2	0.5487	0	1	1	1	493.307	3.37	0.00166	19.4198	0.001585	0.0109	0.47	2.26	19.41
10938	FALSE		High	Unambiguous	IVVNLTGR	[K].IVVNLTGR.[L]			0.0544447	0.00456424	0.246	1	4	1	I3L3P7	I3L3P7 [61-68]			40S ribosomal protein S15a OS=Homo sapiens OX=9606 GN=RPS15A PE=1 SV=1	H3BN98; I3L246; I3L3P7; P62244	0	871.536	8	100	3.59178e+06	3.59178e+06	1		High	2	0.2722	0	1	1	1	436.271	-1.84	-0.0008	19.0765	0.00358	0.03353	0.246	1.69	19.13
10943	FALSE		High	Unambiguous	IVYLYTK	[R].IVYLYTK.[K]			0.0473777	0.00456424	0.277	1	1	1	P49207	P49207 [30-36]			60S ribosomal protein L34 OS=Homo sapiens OX=9606 GN=RPL34 PE=1 SV=3	P49207	0	899.524	7	100	2857009	2857009	1		High	2	0.2704	0	1	1	1	450.265	-0.81	-0.00036	19.0821	0.00358	0.02874	0.277	1.59	19.04
10894	FALSE		High	Unambiguous	LVILANNCPALR	[K].LVILANNCPALR.[K-]	1xCarbamidomethyl [C8]	1xCarbamidomethyl [C8]	0.0128584	0.00190862	0.565	1	3	1	E5RI99	E5RI99 [45-56]	E5RI99 1xCarbamidomethyl [C52]	E5RI99 1xCarbamidomethyl [C52]	60S ribosomal protein L30 (Fragment) OS=Homo sapiens OX=9606 GN=RPL30 PE=1 SV=1	E5RI99; A0A024R9D3; E5RJH3	0	1353.77	12					NoQuanValues	High	2	0.7047	0	1	1	1	677.387	-0.35	-0.00023	22.8124	0.001585	0.006763	0.565	2.54
16099	FALSE		High	Unambiguous	SQYEQLAEQNR	[R].SQYEQLAEQNR.[K]			0.00341082	0.00190862	0.856	1	2	2	A0A1B0GVI3	A0A1B0GVI3 [323-333]			Keratin, type I cytoskeletal 10 OS=Homo sapiens OX=9606 GN=KRT10 PE=1 SV=2	A0A1B0GVI3; P13645	0	1365.64	11	100	3.90636e+06	3.90636e+06	1		High	2	0.4565	0	1	1	1	683.319	-5.67	-0.00387	13.5384	0.001585	0.001565	0.856	3.33	13.54
16100	FALSE		High	Unambiguous	SQYEQLAEQNRK	[R].SQYEQLAEQNRK.[D]			0.0102399	0.00190862	0.615	1	2	1	A0A1B0GVI3	A0A1B0GVI3 [323-334]			Keratin, type I cytoskeletal 10 OS=Homo sapiens OX=9606 GN=KRT10 PE=1 SV=2	A0A1B0GVI3; P13645	1	1493.73	12	100	10535511	10535511	1		High	3	0.6433	0	1	1	1	498.583	0.23	0.00011	11.5315	0.001585	0.005258	0.615	3.42	11.54
16261	FALSE		High	Unambiguous	STESLQANVQR	[K].STESLQANVQR.[L]			0.00568648	0.00190862	0.744	1	3	1	P26373	P26373 [106-116]			60S ribosomal protein L13 OS=Homo sapiens OX=9606 GN=RPL13 PE=1 SV=4	P26373; J3QSB4; Q6NZ55	0	1232.62	11	100	316266	316266	1		High	2	0.524	0	1	1	1	616.816	0.65	0.0004	12.8156	0.001585	0.002747	0.744	2.71	12.81
17750	FALSE		High	Unambiguous	VLNTNIDGR	[R].VLNTNIDGR.[R]			0.03005	0.00357933	0.378	1	3	3	P62269	P62269 [15-23]			40S ribosomal protein S18 OS=Homo sapiens OX=9606 GN=RPS18 PE=1 SV=3	P62269; Q5GGW2; A0A0G2JQH2	0	1001.54	9	100	25900074	25900074	1		High	2	0.2167	0	1	1	1	501.272	0.09	5e-05	14.5783	0.002829	0.01733	0.378	2.4	14.65
17753	FALSE		High	Unambiguous	VIPELNGK	[K].VIPELNGK.[L]			0.145177	0.00886541	0.023	1	6	1	P04406	P04406 [220-227]			Glyceraldehyde-3-phosphate dehydrogenase OS=Homo sapiens OX=9606 GN=GAPDH PE=1 SV=3	E7EUT5; Q2TSD0; Q5ZEY3; P04406; A4UCT1; Q0QET7	0	869.509	8	100	1.42611e+06	1.42611e+06	1		High	2	0.4345	0	1	1	1	435.258	-0.78	-0.00034	16.999	0.006574	0.1002	0.023	1.45	17.03
17762	FALSE		High	Unambiguous	VLQALEGLK	[R].VLQALEGLK.[M]			0.00841752	0.00190862	0.658	1	3	1	P39019	P39019 [103-111]			40S ribosomal protein S19 OS=Homo sapiens OX=9606 GN=RPS19 PE=1 SV=2	P39019; A0A075B6E2; Q8WVX7	0	970.593	9	100	5931525	5931525	1		High	2	0.5242	0	1	1	1	485.799	-2.42	-0.00117	21.6301	0.001585	0.004228	0.658	2.48	21.66
17773	FALSE		High	Unambiguous	VIQYLAYVASSHK	[K].VIQYLAYVASSHK.[S]			0.00061543	0.00190862	1.231	1	8	1	A0A8I5KWT8	A0A8I5KWT8 [187-199]			Myosin-9 OS=Homo sapiens OX=9606 GN=MYH9 PE=1 SV=1	Q5BKV1; A0A8I5KWT8; A0A8I5KU92; Q86XU5; A0A8I5KYI1; B4E3S1; A0A024R1N1; Q9UMJ0	0	1478.8	13	100	556243	556243	1		High	3	0.5394	0	1	1	1	493.604	-2.19	-0.00108	21.7096	0.001585	0.0002359	1.231	2.54	21.72
17783	FALSE		High	Unambiguous	VLSIGDGIAR	[R].VLSIGDGIAR.[V]			0.0674627	0.00496921	0.198	1	6	1	P25705	P25705 [74-83]			ATP synthase subunit alpha, mitochondrial OS=Homo sapiens OX=9606 GN=ATP5F1A PE=1 SV=1	K7EK77; K7ERX7; K7EJP1; B4DGW3; P25705; K7EQH4	0	1000.58	10	100	525573	525573	1		High	2	0.1562	0	1	1	1	500.794	1.63	0.00081	20.5213	0.003731	0.04244	0.198	1.6	20.52
17788	FALSE		High	Unambiguous	VITIMQNPR	[R].VITIMQNPR.[Q]			0.00350553	0.00190862	0.85	1	1	2	P62269	P62269 [67-75]			40S ribosomal protein S18 OS=Homo sapiens OX=9606 GN=RPS18 PE=1 SV=3	P62269	0	1071.6	9	100	10931081	10931081	1		High	2	0.6533	0	1	1	1	536.302	-0.81	-0.00043	18.896	0.001585	0.001613	0.85	2.74	18.89
17791	FALSE		High	Unambiguous	VLTVINQTQK	[R].VLTVINQTQK.[E]			0.00786111	0.00190862	0.673	1	3	3	P42766	P42766 [57-66]			60S ribosomal protein L35 OS=Homo sapiens OX=9606 GN=RPL35 PE=1 SV=2	P42766; F2Z388; A0A024R866	0	1143.67	10	100	21124186	21124186	1		High	2	0.4095	0	1	1	1	572.341	1.66	0.00095	16.9458	0.001585	0.003932	0.673	3.15	17.01
17795	FALSE		High	Unambiguous	VLVNDAQK	[R].VLVNDAQK.[V]			0.104481	0.00496921	0.099	1	2	1	B2R8R5	B2R8R5 [312-319]			cDNA, FLJ94025, highly similar to Homo sapiens tripartite motif-containing 28 (TRIM28), mRNA OS=Homo sapiens OX=9606 PE=2 SV=1	B2R8R5; Q13263	0	886.499	8	100	243987	243987	1		High	2	0.205	0	1	1	1	443.755	4.32	0.00192	11.5694	0.003731	0.06919	0.099	1.61	11.58
17797	FALSE		High	Unambiguous	VLYDAEISQIHQSVTDTNVILSMDNSR	[K].VLYDAEISQIHQSVTDTNVILSMDNSR.[N]	1xOxidation [M23]	1xOxidation [M23]	0.0103336	0.00190862	0.613	1	1	1	P35908	P35908 [315-341]	P35908 1xOxidation [M337]	P35908 1xOxidation [M337]	Keratin, type II cytoskeletal 2 epidermal OS=Homo sapiens OX=9606 GN=KRT2 PE=1 SV=2	P35908	0	3064.49	27					NoQuanValues	High	3	0.414	0	1	1	1	1022.17	0.08	8e-05	24.6279	0.001585	0.005307	0.613	2.15
17798	FALSE		High	Unambiguous	VIYDFIEK	[K].VIYDFIEK.[T]			0.0358387	0.00456424	0.339	1	3	1	O00401	O00401 [254-261]			Actin nucleation-promoting factor WASL OS=Homo sapiens OX=9606 GN=WASL PE=1 SV=2	O00401; A8K180; A4D0Y1	0	1026.55	8	100	826261	826261	1		High	2	0.4246	0	1	1	1	513.779	-0.74	-0.00038	22.821	0.00358	0.02108	0.339	1.79	22.85
17813	FALSE		High	Unambiguous	VMPAPPPK	[K].VMPAPPPK.[E]	1xOxidation [M2]	1xOxidation [M2]	0.139092	0.00699608	0.033	1	6	1	B4DS01	B4DS01 [230-237]	B4DS01 1xOxidation [M231]	B4DS01 1xOxidation [M231]	cDNA FLJ59402, highly similar to Eukaryotic translation initiation factor 4B OS=Homo sapiens OX=9606 PE=2 SV=1	B4DS01; E7EX17; B4DEP6; Q7Z5Y0; P23588; B4DRM3	0	852.465	8					NoQuanValues	High	2	0.5542	0	1	1	1	426.737	1.35	0.00057	10.6501	0.004348	0.0954	0.033	1.66
17741	FALSE		High	Unambiguous	VLITTDLLAR	[R].VLITTDLLAR.[G]			0.0244007	0.00357933	0.424	1	7	1	A8K7F6	A8K7F6 [325-334]			RNA helicase OS=Homo sapiens OX=9606 PE=2 SV=1	B4DNH2; A8K7F6; P60842; E7EQG2; Q96B07; Q14240; Q9NZE6	0	1114.68	10					NoQuanValues	High	2	0.5041	0	1	1	1	557.845	-0.53	-0.0003	25.3796	0.002829	0.01371	0.424	2.44
17828	FALSE		High	Unambiguous	VNDTIQIDLETGK	[K].VNDTIQIDLETGK.[I]			0.00845598	0.00190862	0.657	1	3	1	Q96IR1	Q96IR1 [136-148]			RPS4X protein (Fragment) OS=Homo sapiens OX=9606 GN=RPS4X PE=2 SV=2	Q96IR1; B2R491; Q53HV1	0	1445.75	13	100	3.65207e+06	3.65207e+06	1		High	2	0.0556	0	1	1	1	723.38	2.91	0.0021	21.79	0.001585	0.004254	0.657	1.08	21.72
17845	FALSE		High	Unambiguous	VNNSSLIGLGYTQTLKPGIK	[K].VNNSSLIGLGYTQTLKPGIK.[L]			5.34545e-05	0.00190862	1.766	1	3	1	A0A1L1UHR1	A0A1L1UHR1 [237-256]			Voltage-dependent anion-selective channel protein 1 OS=Homo sapiens OX=9606 PE=2 SV=1	A0A1L1UHR1; B3KTS5; B4DEI3	0	2103.18	20	100	695899	695899	1		High	3	0.7479	0	1	1	1	701.733	1.91	0.00134	22.9335	0.001585	1.593e-05	1.766	3.49	22.94
17846	FALSE		High	Unambiguous	VNNSSLIGVGYTQTLRPGVK	[K].VNNSSLIGVGYTQTLRPGVK.[L]			0.00226159	0.00190862	0.946	1	4	1	A0A0A0MR02	A0A0A0MR02 [248-267]			Voltage-dependent anion-selective channel protein 2 (Fragment) OS=Homo sapiens OX=9606 GN=VDAC2 PE=1 SV=1	A0A0A0MR02; P45880; B4DKM5; A0A024QZN9	0	2103.16	20	100	694474	694474	1		High	3	0.6702	0	1	1	1	701.724	1.52	0.00106	21.1164	0.001585	0.0009935	0.946	2.85	21.11
17851	FALSE		High	Unambiguous	VNTLIRPDGEK	[K].VNTLIRPDGEK.[K]			0.00947659	0.00190862	0.632	1	6	2	K7EJV9	K7EJV9 [117-127]			60S ribosomal protein L23a (Fragment) OS=Homo sapiens OX=9606 GN=RPL23A PE=1 SV=1	K7EJV9; H7BY10; A8MUS3; P62750; K7ERT8; K7EMA7	0	1241.68	11	100	6.25194e+06	6.25194e+06	1		High	3	0.4689	0	1	1	1	414.567	1.8	0.00074	13.8836	0.001585	0.004831	0.632	3.22	13.93
17856	FALSE		High	Unambiguous	VPALLENQVEER	[K].VPALLENQVEER.[T]			0.0899871	0.00496921	0.133	1	2	1	Q9BRS2	Q9BRS2 [482-493]			Serine/threonine-protein kinase RIO1 OS=Homo sapiens OX=9606 GN=RIOK1 PE=1 SV=2	Q9H2L9; Q9BRS2	0	1396.74	12	100	600403	600403	1		High	2	0.3974	0	1	1	1	698.877	2.34	0.00164	20.7223	0.003731	0.05843	0.133	1.56	20.68
17873	FALSE		High	Unambiguous	VPEWVDTVK	[K].VPEWVDTVK.[L]			0.00317058	0.00190862	0.872	1	5	3	P39019	P39019 [30-38]			40S ribosomal protein S19 OS=Homo sapiens OX=9606 GN=RPS19 PE=1 SV=2	P39019; M0QYF7; M0R2L9; Q8WVX7; M0R140	0	1072.57	9	100	2.64126e+06	2.64126e+06	1		High	2	0.5729	0	1	1	1	536.788	0.64	0.00034	20.779	0.001585	0.001441	0.872	1.99	20.81
17880	FALSE		High	Unambiguous	VPLIGSLPEAR	[R].VPLIGSLPEAR.[L]			0.0104282	0.00190862	0.611	1	3	1	Q9NXS2	Q9NXS2 [70-80]			Glutaminyl-peptide cyclotransferase-like protein OS=Homo sapiens OX=9606 GN=QPCTL PE=1 SV=2	Q9NXS2; K7EQG1; A0A7I2V5X1	0	1151.68	11	100	670008	670008	1		High	2	0.682	0	1	1	1	576.344	2.38	0.00137	24.1197	0.001585	0.005358	0.611	2.17	24.1
17884	FALSE		High	Unambiguous	VPLVAPEDLR	[R].VPLVAPEDLR.[D]			0.00845598	0.00190862	0.657	1	8	3	O14744	O14744 [155-164]			Protein arginine N-methyltransferase 5 OS=Homo sapiens OX=9606 GN=PRMT5 PE=1 SV=4	G3V580; H0YJX6; C9JSX3; B4DV00; B2RDD7; O14744; G3V5L5; G3V2X6	0	1108.64	10	100	30579230	30579230	1		High	2	0.5909	0	1	1	1	554.821	-1.2	-0.00067	22.1941	0.001585	0.004258	0.657	2.2	22.13
17897	FALSE		High	Unambiguous	VPTANVSVVDLTCR	[R].VPTANVSVVDLTCR.[L]	1xCarbamidomethyl [C13]	1xCarbamidomethyl [C13]	8.64055e-06	0.00190862	2.165	1	6	1	P04406	P04406 [235-248]	P04406 1xCarbamidomethyl [C247]	P04406 1xCarbamidomethyl [C247]	Glyceraldehyde-3-phosphate dehydrogenase OS=Homo sapiens OX=9606 GN=GAPDH PE=1 SV=3	E7EUT5; Q2TSD0; Q5ZEY3; P04406; A4UCT1; Q0QET7	0	1530.79	14	100	3.18692e+06	3.18692e+06	1		High	2	0.7787	0	1	1	1	765.9	-1.59	-0.00121	22.3631	0.001585	2.136e-06	2.165	4.79	22.38
17909	FALSE		High	Unambiguous	VQALEEANNDLENK	[K].VQALEEANNDLENK.[I]			1.48794e-05	0.00190862	2.046	1	1	2	P35527	P35527 [171-184]			Keratin, type I cytoskeletal 9 OS=Homo sapiens OX=9606 GN=KRT9 PE=1 SV=3	P35527	0	1586.77	14	100	9.00591e+06	9.00591e+06	2		High	2	0.7414	0	1	1	1	793.887	0.14	0.00011	16.4169	0.001585	3.889e-06	2.046	3.79	16.47
17914	FALSE		High	Unambiguous	VQDYIQSK	[R].VQDYIQSK.[I]			0.12652	0.00582921	0.055	1	4	1	B4DY91	B4DY91 [132-139]			cDNA FLJ53941, highly similar to 6-phosphofructo-2-kinase/fructose-2,6-biphosphatase 2 OS=Homo sapiens OX=9606 PE=2 SV=1	B4DY91; B4DI16; O60825; B0FLL2	0	980.505	8	100	329100	329100	1		High	2	0.3758	0	1	1	1	490.757	1.33	0.00065	12.8563	0.004348	0.08557	0.055	1.57	12.87
17976	FALSE		High	Unambiguous	VSHLLGINVTDFTR	[K].VSHLLGINVTDFTR.[G]			0.00162792	0.00190862	1.018	1	4	1	A0A8I5KWT8	A0A8I5KWT8 [374-387]			Myosin-9 OS=Homo sapiens OX=9606 GN=MYH9 PE=1 SV=1	A0A8I5KWT8; Q86XU5; B4E3S1; A0A024R1N1	0	1571.85	14	100	938638	938638	1		High	3	0.7038	0	1	1	1	524.623	0.6	0.00031	24.5021	0.001585	0.0006909	1.018	3.14	24.51
17839	FALSE		High	Unambiguous	VNGSLAVSR	[R].VNGSLAVSR.[A]			0.00685597	0.00190862	0.703	1	10	1	Q4J6C0	Q4J6C0 [192-200]			protein-serine/threonine phosphatase (Fragment) OS=Homo sapiens OX=9606 GN=PPM1B PE=2 SV=1	Q4J6C0; C9JIR6; A0A024R6A5; A0A3B3IS24; B8ZZF0; B3KP90; A8K599; O75688; B5BUD5; B2R8E4	0	902.505	9	100	916224	916224	1		High	2	0.5407	0	1	1	1	451.757	0.59	0.00027	12.9032	0.001585	0.003383	0.703	2.7	12.93
17981	FALSE		High	Unambiguous	VSLAGACGVGGYGSR	[R].VSLAGACGVGGYGSR.[S]	1xCarbamidomethyl [C7]	1xCarbamidomethyl [C7]	0.00511998	0.00190862	0.767	1	2	1	P13647	P13647 [49-63]	P13647 1xCarbamidomethyl [C55]	P13647 1xCarbamidomethyl [C55]	Keratin, type II cytoskeletal 5 OS=Homo sapiens OX=9606 GN=KRT5 PE=1 SV=3	F8VV57; P13647	0	1410.68	15	100	517555	517555	1		High	2	0.7438	0	1	1	1	705.844	1.49	0.00105	17.8852	0.001585	0.002449	0.767	2.42	17.86
17739	FALSE		High	Unambiguous	VIISAPSADAPMFVMGVNHEK	[R].VIISAPSADAPMFVMGVNHEK.[Y]	2xOxidation [M12; M15]	2xOxidation [M12; M15]	0.000419339	0.00190862	1.315	1	5	1	P04406	P04406 [119-139]	P04406 2xOxidation [M130; M133]	P04406 2xOxidation [M130; M133]	Glyceraldehyde-3-phosphate dehydrogenase OS=Homo sapiens OX=9606 GN=GAPDH PE=1 SV=3	E7EUT5; P04406; B4DRV9; A4UCT1; Q0QET7	0	2245.1	21					NoQuanValues	High	3	0.7043	0	1	1	1	749.038	-0.24	-0.00018	21.4262	0.001585	0.0001549	1.315	3.01
17710	FALSE		High	Unambiguous	VIFGLFGK	[R].VIFGLFGK.[T]			0.0291135	0.00357933	0.385	1	5	1	V9HWC6	V9HWC6 [52-59]			Peptidyl-prolyl cis-trans isomerase OS=Homo sapiens OX=9606 GN=HEL-S-39 PE=2 SV=1	A0A7P0TB45; V9HWC6; A0A7P0Z497; A0A7P0T7U3; P23284	0	880.529	8					NoQuanValues	High	2	0.5193	0	1	1	1	440.768	0.22	0.0001	25.7497	0.002829	0.0167	0.385	1.81
17455	FALSE		High	Unambiguous	VEAGDEADYYCQVWDTSSDLVVFGGGTK	[R].VEAGDEADYYCQVWDTSSDLVVFGGGTK.[L]	1xCarbamidomethyl [C11]	1xCarbamidomethyl [C11]	0.077085	0.00496921	0.168	1	1	1	A0A5C2G1E2	A0A5C2G1E2 [77-104]	A0A5C2G1E2 1xCarbamidomethyl [C87]	A0A5C2G1E2 1xCarbamidomethyl [C87]	IGL c1287_light_IGLV3-21_IGLJ2 (Fragment) OS=Homo sapiens OX=9606 PE=2 SV=1	A0A5C2G1E2	0	3068.35	28					NoQuanValues	High	3	0.3986	0	1	1	1	1023.45	0.59	0.0006	23.9396	0.003731	0.04935	0.168	1.43
17457	FALSE		High	Unambiguous	VEAGDEADYYCQVWHSSSALGVFGGGTK	[R].VEAGDEADYYCQVWHSSSALGVFGGGTK.[L]	1xCarbamidomethyl [C11]	1xCarbamidomethyl [C11]	0.00221054	0.00190862	0.951	1	1	1	A0A5C2GU84	A0A5C2GU84 [77-104]	A0A5C2GU84 1xCarbamidomethyl [C87]	A0A5C2GU84 1xCarbamidomethyl [C87]	IG c502_light_IGLV3-21_IGLJ3 (Fragment) OS=Homo sapiens OX=9606 PE=2 SV=1	A0A5C2GU84	0	2990.33	28					NoQuanValues	High	3	0.3316	0	1	1	1	997.444	-2.96	-0.00295	24.571	0.001585	0.0009674	0.951	1.87
17463	FALSE		High	Unambiguous	VEAQVYILSK	[K].VEAQVYILSK.[E]			0.0159967	0.00190862	0.517	1	1	1	A0A384ME17	A0A384ME17 [355-364]			Elongation factor Tu OS=Homo sapiens OX=9606 GN=TUFM PE=2 SV=1	A0A384ME17	0	1149.65	10	100	449678	449678	1		High	2	0.4976	0	1	1	1	575.332	4.1	0.00235	20.9896	0.001585	0.008616	0.517	2.05	20.98
17480	FALSE		High	Unambiguous	VEGGDEADYYCQVWDTSSGRSVFGGGTK	[R].VEGGDEADYYCQVWDTSSGRSVFGGGTK.[L]	1xCarbamidomethyl [C11]	1xCarbamidomethyl [C11]	0.0236386	0.00357933	0.431	1	1	4	A0A5C2FXN1	A0A5C2FXN1 [77-104]	A0A5C2FXN1 1xCarbamidomethyl [C87]	A0A5C2FXN1 1xCarbamidomethyl [C87]	IGL c1679_light_IGLV3-21_IGLJ3 (Fragment) OS=Homo sapiens OX=9606 PE=2 SV=1	A0A5C2FXN1	1	3027.31	28	100	27878951	27878951	3		High	3	0.1389	0	1	1	2	1009.78	8.68	0.00876	25.0847	0.002829	0.01326	0.431	1.44	25.14
17492	FALSE		High	Unambiguous	VEIATLTR	[K].VEIATLTR.[E]			0.032597	0.00357933	0.36	1	5	1	H0YL69	H0YL69 [211-218]			Proteasome subunit alpha type (Fragment) OS=Homo sapiens OX=9606 GN=PSMA4 PE=1 SV=1	H0YL69; H0YN18; H0YMZ1; B2RDG0; P25789	0	902.531	8	100	2.61099e+06	2.61099e+06	1		High	2	0.3774	0	1	1	1	451.769	-0.2	-9e-05	18.5818	0.002829	0.01893	0.36	2.57	18.59
17494	FALSE		High	Unambiguous	VEIIANDQGNR	[KR].VEIIANDQGNR.[TI]			0.00331867	0.00190862	0.862	2	45	2	E9PKE3; A0A0G2JIW1	E9PKE3 [26-36]; A0A0G2JIW1 [27-37]			Heat shock cognate 71 kDa protein OS=Homo sapiens OX=9606 GN=HSPA8 PE=1 SV=1;Heat shock 70 kDa protein 1B OS=Homo sapiens OX=9606 GN=HSPA1B PE=1 SV=1	E9PLF4; P48741; B4DNX1; B4DXY3; E9PKE3; B4E1T6; B4DI39; A0A0G2JIW1; E9PI65; P17066; E9PQQ4; E9PNE6; B4DI54; P54652; Q53HF2; A0A1U9X7X9; Q53FC7; Q53GZ6; V9HW22; A0A7P0TAI0; B3KSM6; V9HWB4; B2RCQ9; E9PK54; B4DFN9; B4DWK5; A0A7P0TB36; P0DMV9; B2R6X5; B4DEF7; B4E388; B4DTX2; B3KUS2; E9PN25; A0A1U9X7W4; E9PPY6; P34931; A0A384MDT7; B4DNV4; E9PQK7; B3KTV0; Q59EJ3; B4DVU9; Q53FA3; A0A1U9X7X4	0	1228.63	11	100	2179219	2179219	1	NotUnique	High	2	0.5625	0	1	1	1	614.815	-3.91	-0.0024	15.0102	0.001585	0.001516	0.862	3.04	15.04
17520	FALSE		High	Unambiguous	VESLLVTAISK	[R].VESLLVTAISK.[A]			0.019012	0.00190862	0.479	1	2	1	B4E0S6	B4E0S6 [442-452]			RNA helicase OS=Homo sapiens OX=9606 PE=2 SV=1	B4E0S6; O43143	0	1159.69	11					NoQuanValues	High	2	0.5911	0	1	1	1	580.351	0.44	0.00026	24.3075	0.001585	0.01045	0.479	2.03
17522	FALSE		High	Unambiguous	VETFSGVYK	[K].VETFSGVYK.[K]			0.0564298	0.00456424	0.238	1	2	1	P62081	P62081 [170-178]			40S ribosomal protein S7 OS=Homo sapiens OX=9606 GN=RPS7 PE=1 SV=1	P62081; A0A2R8Y623	0	1029.53	9	100	12934222	12934222	1		High	2	0.2975	0	1	1	1	515.268	3.67	0.00189	17.4052	0.00358	0.03477	0.238	2.79	17.45
17523	FALSE		High	Unambiguous	VETFSGVYKK	[K].VETFSGVYKK.[L]			0.069598	0.00496921	0.191	1	2	1	P62081	P62081 [170-179]			40S ribosomal protein S7 OS=Homo sapiens OX=9606 GN=RPS7 PE=1 SV=1	P62081; A0A2R8Y623	1	1157.62	10	100	2.42165e+06	2.42165e+06	1		High	3	0.5175	0	1	1	1	386.545	1.22	0.00047	14.2674	0.003731	0.04392	0.191	2.28	14.31
17524	FALSE		High	Unambiguous	VETGVLKPGMVVTFAPVNVTTEVK	[R].VETGVLKPGMVVTFAPVNVTTEVK.[S]	1xOxidation [M10]	1xOxidation [M10]	1.24597e-06	0.00190862	2.589	1	37	1	Q53HQ7	Q53HQ7 [267-290]	Q53HQ7 1xOxidation [M276]	Q53HQ7 1xOxidation [M276]	Elongation factor 1-alpha (Fragment) OS=Homo sapiens OX=9606 PE=2 SV=1	Q53HQ7; A0A087WVQ9; Q6IPT9; A0A7I2V659; Q96CD8; A0A7I2V5N4; Q96RE1; A8K9C4; A0A4D5RAR2; B4DV42; Q53G89; Q6P4C9; A0A4D5RAE2; Q96C29; Q6P082; Q53HM9; Q53G85; Q6IPS9; Q14222; A0A4D5RBG5; B4DNE0; B4E2C5; A0A4D5RAN2; A0A7I2V3H3; Q6IPN6; Q9NZS6; A0A4D5RAB8; A0A4D5RAC9; Q504Z0; A0A4D5RA98; Q53HR5; Q53GE9; Q5VTE0; Q8IUB0; A0A4D5RAC7; A0A4D5RA76; Q8TBL1	0	2531.38	24	100	2.88351e+06	2.88351e+06	1		High	3	0.648	0	1	1	1	844.461	-3.72	-0.00314	24.9346	0.001585	2.521e-07	2.589	4.83	24.88
17531	FALSE		High	Unambiguous	VEVGDEADYSCQVWDSGSDHVVFGGGTK	[R].VEVGDEADYSCQVWDSGSDHVVFGGGTK.[L]	1xCarbamidomethyl [C11]	1xCarbamidomethyl [C11]	0.125431	0.00582921	0.057	1	1	1	A0A5C2G187	A0A5C2G187 [77-104]	A0A5C2G187 1xCarbamidomethyl [C87]	A0A5C2G187 1xCarbamidomethyl [C87]	IGL c2310_light_IGLV3-21_IGLJ2 (Fragment) OS=Homo sapiens OX=9606 PE=2 SV=1	A0A5C2G187	0	3000.3	28					NoQuanValues	High	3	1	0	1	1	1	1000.76	-6.18	-0.00618	24.5228	0.004348	0.08483	0.057	1.95
17733	FALSE		High	Unambiguous	VLLGETGK	[R].VLLGETGK.[E]			0.117535	0.00496921	0.072	1	3	1	P62280	P62280 [23-30]			40S ribosomal protein S11 OS=Homo sapiens OX=9606 GN=RPS11 PE=1 SV=3	P62280; M0QZC5; M0R1H6	0	816.483	8	100	8.07195e+06	8.07195e+06	1		High	2	0.4024	0	1	1	1	408.745	-0.81	-0.00033	15.4512	0.003731	0.07898	0.072	1.69	15.41
17556	FALSE		High	Unambiguous	VFQFLNAK	[K].VFQFLNAK.[C]			0.069289	0.00496921	0.192	1	3	1	V9HW01	V9HW01 [28-35]			Epididymis secretory protein Li 310 OS=Homo sapiens OX=9606 GN=HEL-S-310 PE=2 SV=1	V9HW01; C9JXB8; C9JNW5	0	966.541	8	100	1.36664e+06	1.36664e+06	1		High	2	0.5025	0	1	1	1	483.773	-2.78	-0.00134	23.1672	0.003731	0.04372	0.192	2.03	23.15
17582	FALSE		High	Unambiguous	VGEIVVFR	[R].VGEIVVFR.[I]			0.0944526	0.00496921	0.122	1	6	1	H0YNX5	H0YNX5 [53-60]			Signal peptidase complex catalytic subunit SEC11 (Fragment) OS=Homo sapiens OX=9606 GN=SEC11A PE=1 SV=1	H0YNX5; Q7Z4Z6; H0YNG3; H0YNA5; Q6IAM7; A0A024RC78	0	918.541	8	100	317367	317367	1		High	2	0.5366	0	1	1	1	459.775	2.35	0.00108	22.6664	0.003731	0.06179	0.122	2.05	22.64
17598	FALSE		High	Unambiguous	VGINYQPPTVVPGGDLAK	[K].VGINYQPPTVVPGGDLAK.[V]			0.00158392	0.00190862	1.024	1	22	1	B3KT06	B3KT06 [318-335]			Tubulin alpha chain OS=Homo sapiens OX=9606 PE=2 SV=1	P0DPH8; B7Z1K5; F5H5D3; C9J2C0; Q53GA7; Q7Z3M3; A8JZY9; Q6PEY2; Q9UQM3; B3KT06; A0A7P0T945; V9GZ17; Q71U36; B4DN58; Q9NY65; P68363; B3KPS3; Q8N532; Q9BQE3; B4DQK4; B4DDU2; P68366	0	1824.99	18	100	5.69995e+06	5.69995e+06	1		High	2	0.656	0	1	1	1	912.999	2.91	0.00266	23.5646	0.001585	0.0006704	1.024	2.5	23.62
17622	FALSE		High	Unambiguous	VGRPSNIGQAQPIIDQLAEEAR	[K].VGRPSNIGQAQPIIDQLAEEAR.[A]			0.00134996	0.00190862	1.059	1	11	2	A0A0J9YYL3	A0A0J9YYL3 [148-169]			Poly(U)-binding-splicing factor PUF60 (Fragment) OS=Homo sapiens OX=9606 GN=PUF60 PE=1 SV=1	A0A0J9YYL3; A0A0J9YVP6; A0A0J9YXX5; A0A0J9YXJ8; E9PQ56; A0A0J9YVR6; A0A0J9YWM1; H0YEM1; E9PMU7; E9PN18; Q9UHX1	0	2362.25	22	100	1.01226e+06	1.01226e+06	1		High	3	0.3733	0	1	1	1	788.089	1.55	0.00122	24.1099	0.001585	0.0005614	1.059	1.5	24.09
17642	FALSE		High	Unambiguous	VGVNGFGR	[K].VGVNGFGR.[I]			0.111069	0.00496921	0.085	1	3	1	P04406	P04406 [6-13]			Glyceraldehyde-3-phosphate dehydrogenase OS=Homo sapiens OX=9606 GN=GAPDH PE=1 SV=3	Q2TSD0; P04406; B4DRV9	0	805.432	8	100	2.30531e+06	2.30531e+06	1		High	2	0.3851	0	1	1	1	403.218	-2.52	-0.00101	15.6306	0.003731	0.07419	0.085	1.61	15.65
17646	FALSE		High	Unambiguous	VGYELKDEIER	[K].VGYELKDEIER.[K]			0.0614317	0.00496921	0.219	1	2	1	B4DWW8	B4DWW8 [316-326]			U4/U6 small nuclear ribonucleoprotein Prp31 OS=Homo sapiens OX=9606 PE=2 SV=1	B4DWW8; Q8WWY3	1	1350.69	11	100	344853	344853	1		High	3	0.0672	0	1	1	1	450.902	1.52	0.00068	16.8775	0.003731	0.03832	0.219	1.34	16.87
17658	FALSE		High	Unambiguous	VHIEIGPDGR	[R].VHIEIGPDGR.[V]			0.132669	0.00582921	0.044	1	13	1	E9PCY7	E9PCY7 [317-326]			Heterogeneous nuclear ribonucleoprotein H OS=Homo sapiens OX=9606 GN=HNRNPH1 PE=1 SV=1	E9PCY7; B4DP51; H0YBG7; B4DP00; B4DFK9; P31943; H0YB39; P52597; G8JLB6; H0YBD7; B4DKS8; P55795; Q68DG4	0	1092.58	10	100	555656	555656	1		High	2	0.5907	0	1	1	1	546.794	0.29	0.00016	16.1367	0.004348	0.09026	0.044	2.37	16.15
17682	FALSE		High	Unambiguous	VLAAGLLECR	[R].VLAAGLLECR.[D]	1xCarbamidomethyl [C9]	1xCarbamidomethyl [C9]	0.0645222	0.00496921	0.208	1	1	1	Q8WVP5	Q8WVP5 [115-124]	Q8WVP5 1xCarbamidomethyl [C123]	Q8WVP5 1xCarbamidomethyl [C123]	Tumor necrosis factor alpha-induced protein 8-like protein 1 OS=Homo sapiens OX=9606 GN=TNFAIP8L1 PE=1 SV=2	Q8WVP5	0	1101.61	10	100	412742	412742	1		High	2	0.4186	0	1	1	1	551.308	0.51	0.00028	22.4039	0.003731	0.04039	0.208	2.15	22.37
17696	FALSE		High	Unambiguous	VLDELTLTK	[R].VLDELTLTK.[A]			0.0115799	0.00190862	0.588	1	2	1	A0A1B0GVI3	A0A1B0GVI3 [258-266]			Keratin, type I cytoskeletal 10 OS=Homo sapiens OX=9606 GN=KRT10 PE=1 SV=2	A0A1B0GVI3; P13645	0	1031.6	9	100	23169616	23169616	1		High	2	0.4669	0	1	1	1	516.304	2.45	0.00127	21.509	0.001585	0.006036	0.588	2.57	21.54
17700	FALSE		High	Unambiguous	VIEECHYTVLGDAFK	[R].VIEECHYTVLGDAFK.[E]	1xCarbamidomethyl [C5]	1xCarbamidomethyl [C5]	8.04205e-08	0.00190862	3.189	1	6	3	O95786	O95786 [825-839]	O95786 1xCarbamidomethyl [C829]	O95786 1xCarbamidomethyl [C829]	Antiviral innate immune response receptor RIG-I OS=Homo sapiens OX=9606 GN=RIGI PE=1 SV=2	B3KN51; B3KWW1; A0A7P0T9I8; A0A7P0TB70; A2A376; O95786	0	1780.86	15	100	82323720	82323720	2		High	2	0.7145	0	1	1	1	890.931	-1.3	-0.00116	21.6295	0.001585	1.225e-08	3.189	6.2	21.68
17702	FALSE		High	Unambiguous	VLEGMEVVR	[K].VLEGMEVVR.[K]			0.046954	0.00456424	0.279	1	4	1	V9HWC6	V9HWC6 [164-172]			Peptidyl-prolyl cis-trans isomerase OS=Homo sapiens OX=9606 GN=HEL-S-39 PE=2 SV=1	A0A7P0TB45; V9HWC6; A0A7P0Z497; P23284	0	1031.56	9	100	1.76764e+06	1.76764e+06	1		High	2	0.5098	0	1	1	1	516.281	-1.08	-0.00055	19.8376	0.00358	0.02833	0.279	2.04	19.84
17709	FALSE		High	Unambiguous	VLEQLTGQTPVFSK	[K].VLEQLTGQTPVFSK.[A]			0.000117262	0.00190862	1.594	1	3	2	Q5VVC8	Q5VVC8 [28-41]			60S ribosomal protein L11 OS=Homo sapiens OX=9606 GN=RPL11 PE=1 SV=2	Q5VVC8; P62913; Q08ES8	0	1546.85	14	100	2.72769e+06	2.72769e+06	1		High	2	0.6501	0	1	1	1	773.933	6.72	0.00519	22.7244	0.001585	3.8e-05	1.594	3.83	22.75
17558	FALSE		High	Unambiguous	VFSGLVSTGLK	[R].VFSGLVSTGLK.[V]			0.0122861	0.00190862	0.575	1	4	1	Q8TA90	Q8TA90 [75-85]			Similar to Elongation factor 2b (Fragment) OS=Homo sapiens OX=9606 PE=2 SV=1	Q8TA90; B4DRE8; Q6PK56; P13639	0	1107.64	11	100	774807	774807	1		High	2	0.5947	0	1	1	1	554.326	2.74	0.00152	22.5552	0.001585	0.006445	0.575	2.27	22.55
17454	FALSE		High	Selected	VEAGDEADYYCQVWDSVDDHWVFGGGTK	[R].VEAGDEADYYCQVWDSVDDHWVFGGGTK.[L]	1xCarbamidomethyl [C11]	1xCarbamidomethyl [C11]	0.0805776	0.00496921	0.158	1	1	1	A0A5C2GJN1	A0A5C2GJN1 [77-104]	A0A5C2GJN1 1xCarbamidomethyl [C87]	A0A5C2GJN1 1xCarbamidomethyl [C87]	IG c241_light_IGLV3-21_IGLJ3 (Fragment) OS=Homo sapiens OX=9606 PE=2 SV=1	A0A5C2GJN1	0	3205.35	28					NoQuanValues	High	3	0.0194	0	1	1	1	1069.13	8.22	0.00878	24.5583	0.003731	0.05177	0.158	1.03
17992	FALSE		High	Unambiguous	VSNRFSGVPDR	[K].VSNRFSGVPDR.[F]			0.0827457	0.00496921	0.152	1	3	1	A0A075B6R9	A0A075B6R9 [76-86]			Probable non-functional immunoglobulin kappa variable 2D-24 OS=Homo sapiens OX=9606 GN=IGKV2D-24 PE=1 SV=1	A0A075B6R9; A0A5C2FXM2; A0A5C2G6R6	1	1233.63	11	100	764199	764199	1		High	3	0.4363	0	1	1	1	411.885	4.55	0.00187	12.3885	0.003731	0.0533	0.152	2.04	12.41
18034	FALSE		High	Unambiguous	VTGISGATAENVPVEQIVENNDIIILTPQILVNNLK	[R].VTGISGATAENVPVEQIVENNDIIILTPQILVNNLK.[K]	1xGG [K36]	1xGG [K36]	0.0339492	0.00456424	0.351	1	5	1	O95786	O95786 [321-356]	O95786 1xGG [K356]	O95786 1xGG [K356]	Antiviral innate immune response receptor RIG-I OS=Homo sapiens OX=9606 GN=RIGI PE=1 SV=2	B3KWW1; A0A7P0TB70; A2A376; B4DWT9; O95786	0	3943.14	36	100	8.23926e+06	8.23926e+06	1		High	3	0.436	0	1	1	1	1315.05	-0.26	-0.00034	26.3002	0.00358	0.01978	0.351	2.11	26.34
18422	FALSE		High	Unambiguous	YEELQVTAGR	[K].YEELQVTAGR.[H]			0.0108152	0.00190862	0.603	1	10	1	B2R853	B2R853 [360-369]			cDNA, FLJ93744, highly similar to Homo sapiens keratin 6E (KRT6E), mRNA OS=Homo sapiens OX=9606 PE=2 SV=1	B2R853; A0A0S2Z428; O95678; B4DKV4; P48668; B4DRY0; B4DWU6; A8K2I0; B4DRR0; B4DRU6	0	1165.58	10	100	967473	967473	1		High	2	0.6928	0	1	1	1	583.298	3.63	0.00211	16.5004	0.001585	0.005591	0.603	3.06	16.49
18423	FALSE		High	Unambiguous	YEELQVTVGR	[K].YEELQVTVGR.[H]			0.00865093	0.00190862	0.652	1	1	1	P35908	P35908 [375-384]			Keratin, type II cytoskeletal 2 epidermal OS=Homo sapiens OX=9606 GN=KRT2 PE=1 SV=2	P35908	0	1193.62	10	100	8722501	8722501	1		High	2	0.6762	0	1	1	1	597.312	1.16	0.00069	18.8686	0.001585	0.004364	0.652	2.81	18.88
18428	FALSE		High	Unambiguous	YEHDDIVSTVSVLSSGTQAVSGSK	[K].YEHDDIVSTVSVLSSGTQAVSGSK.[D]			4.14446e-07	0.00190862	2.83	1	2	1	A0A024R0H7	A0A024R0H7 [122-145]			Testis tissue sperm-binding protein Li 44a OS=Homo sapiens OX=9606 GN=WDR77 PE=2 SV=1	A0A024R0H7; H0Y711	0	2466.2	24	100	6.23287e+06	6.23287e+06	1		High	3	0.7776	0	1	1	1	822.739	0.98	0.00081	23.6803	0.001585	7.489e-08	2.83	5.89	23.71
18434	FALSE		High	Unambiguous	YENEVALR	[K].YENEVALR.[Q]			0.0144078	0.00190862	0.54	1	2	2	A0A1B0GVI3	A0A1B0GVI3 [238-245]			Keratin, type I cytoskeletal 10 OS=Homo sapiens OX=9606 GN=KRT10 PE=1 SV=2	A0A1B0GVI3; P13645	0	993.5	8	100	6691066	6691066	1		High	2	0.5885	0	1	1	1	497.253	-2.17	-0.00108	15.0897	0.001585	0.007686	0.54	2.26	15.04
18439	FALSE		High	Unambiguous	YEQWIVTVQK	[K].YEQWIVTVQK.[A]			0.000732065	0.00190862	1.193	1	6	3	O95786	O95786 [509-518]			Antiviral innate immune response receptor RIG-I OS=Homo sapiens OX=9606 GN=RIGI PE=1 SV=2	B3KN51; B3KWW1; A0A7P0TB70; A2A376; B4DWT9; O95786	0	1293.68	10	100	126346952	126346952	1		High	2	0.6866	0	1	1	1	647.345	-0.35	-0.00022	22.1417	0.001585	0.0002865	1.193	2.84	22.19
18440	FALSE		High	Unambiguous	YEQWIVTVQK	[K].YEQWIVTVQK.[A]	1xGG [K10]	1xGG [K10]	0.0093054	0.00190862	0.636	1	6	2	O95786	O95786 [509-518]	O95786 1xGG [K518]	O95786 1xGG [K518]	Antiviral innate immune response receptor RIG-I OS=Homo sapiens OX=9606 GN=RIGI PE=1 SV=2	B3KN51; B3KWW1; A0A7P0TB70; A2A376; B4DWT9; O95786	0	1407.73	10	100	758629	758629	1		High	2	0.5731	0	1	1	1	704.369	2.64	0.00186	21.7691	0.001585	0.004741	0.636	2.6	22.46
18522	FALSE		High	Unambiguous	YKPLDLRPK	[K].YKPLDLRPK.[K]			0.0101933	0.00190862	0.616	1	1	3	P42766	P42766 [78-86]			60S ribosomal protein L35 OS=Homo sapiens OX=9606 GN=RPL35 PE=1 SV=2	P42766	0	1129.67	9	100	6344360	6344360	1		High	3	0.4361	0	1	1	1	377.229	0.4	0.00015	14.391	0.001585	0.005245	0.616	2.66	14.4
18524	FALSE		High	Unambiguous	YKTFEIPVIK	[K].YKTFEIPVIK.[I]	1xGG [K2]	1xGG [K2]	0.0961282	0.00496921	0.118	1	6	1	O95786	O95786 [879-888]	O95786 1xGG [K880]	O95786 1xGG [K880]	Antiviral innate immune response receptor RIG-I OS=Homo sapiens OX=9606 GN=RIGI PE=1 SV=2	B3KN51; B3KWW1; A0A7P0T9I8; A0A7P0TB70; A2A376; O95786	1	1351.76	10	100	773020	773020	1		High	2	0.6522	0	1	1	1	676.385	0.56	0.00038	23.5474	0.003731	0.06313	0.118	2.3	23.53
18526	FALSE		High	Unambiguous	YLALDEADR	[R].YLALDEADR.[M]			0.0805776	0.00496921	0.158	1	3	1	Q9UJV9	Q9UJV9 [340-348]			Probable ATP-dependent RNA helicase DDX41 OS=Homo sapiens OX=9606 GN=DDX41 PE=1 SV=2	Q9UJV9; B3KRK2; Q53HI2	0	1065.52	9	100	1.03913e+06	1.03913e+06	1		High	2	0.517	0	1	1	1	533.263	-2.49	-0.00133	18.3344	0.003731	0.05185	0.158	2.65	18.34
18533	FALSE		High	Unambiguous	YLDEDTIYHLQPSGR	[K].YLDEDTIYHLQPSGR.[F]			0.0861033	0.00496921	0.143	1	2	1	B4DEX8	B4DEX8 [235-249]			S-adenosylmethionine synthase OS=Homo sapiens OX=9606 GN=MAT2A PE=2 SV=1	B4DEX8; P31153	0	1806.87	15	100	291908	291908	1		High	3	0.5342	0	1	1	1	602.965	8.02	0.00483	20.6295	0.003731	0.05579	0.143	1.61	20.6
18553	FALSE		High	Unambiguous	YIIAQLMR	[K].YIIAQLMR.[D]			0.0276999	0.00357933	0.396	1	5	1	O95786	O95786 [473-480]			Antiviral innate immune response receptor RIG-I OS=Homo sapiens OX=9606 GN=RIGI PE=1 SV=2	B3KWW1; A0A7P0TB70; A2A376; B4DWT9; O95786	0	1007.57	8	100	83741864	83741864	1		High	2	0.2625	0	1	1	1	504.29	1.32	0.00067	24.2605	0.002829	0.01579	0.396	2.4	24.32
18421	FALSE		High	Unambiguous	YEELQQTAGR	[K].YEELQQTAGR.[H]			0.0016205	0.00190862	1.019	1	5	2	P13647	P13647 [365-374]			Keratin, type II cytoskeletal 5 OS=Homo sapiens OX=9606 GN=KRT5 PE=1 SV=3	B4E1T1; B4DL32; H0YIN9; H0YI76; P13647	0	1194.57	10	100	1.3947e+06	1.3947e+06	1		High	2	0.4577	0	1	1	1	597.792	0.8	0.00048	12.534	0.001585	0.0006871	1.019	2.01	12.47
18554	FALSE		High	Unambiguous	YIIAQLMR	[K].YIIAQLMR.[D]	1xOxidation [M7]	1xOxidation [M7]	0.0239623	0.00357933	0.428	1	5	1	O95786	O95786 [473-480]	O95786 1xOxidation [M479]	O95786 1xOxidation [M479]	Antiviral innate immune response receptor RIG-I OS=Homo sapiens OX=9606 GN=RIGI PE=1 SV=2	B3KWW1; A0A7P0TB70; A2A376; B4DWT9; O95786	0	1023.57	8	100	62220084	62220084	1		High	2	0.3687	0	1	1	1	512.286	-0.51	-0.00026	20.3829	0.002829	0.01346	0.428	1.79	20.49
18583	FALSE		High	Unambiguous	YLYTLVITDK	[R].YLYTLVITDK.[E]			0.00688731	0.00190862	0.702	1	3	1	P63173	P63173 [41-50]			60S ribosomal protein L38 OS=Homo sapiens OX=9606 GN=RPL38 PE=1 SV=2	J3KT73; P63173; J3QL01	0	1228.68	10	100	34932480	34932480	1		High	2	0.712	0	1	1	1	614.848	5.3	0.00326	25.0212	0.001585	0.003395	0.702	2.5	25.07
18599	FALSE		High	Unambiguous	YNDALIISEHAR	[K].YNDALIISEHAR.[M]			0.100002	0.00496921	0.109	1	6	1	O95786	O95786 [548-559]			Antiviral innate immune response receptor RIG-I OS=Homo sapiens OX=9606 GN=RIGI PE=1 SV=2	B3KN51; B3KWW1; A0A7P0TB70; A2A376; B4DWT9; O95786	0	1401.71	12	100	67781248	67781248	1		High	3	0.5493	0	1	1	1	467.91	3.44	0.00161	17.8071	0.003731	0.06584	0.109	2.13	17.74
18623	FALSE		High	Unambiguous	YPDPLIK	[R].YPDPLIK.[V]			0.123278	0.00582921	0.061	1	4	1	Q96IR1	Q96IR1 [129-135]			RPS4X protein (Fragment) OS=Homo sapiens OX=9606 GN=RPS4X PE=2 SV=2	Q96IR1; Q8TD47; B2R491; Q53HV1	0	845.477	7	100	5.69241e+06	5.69241e+06	1		High	2	0.4459	0	1	1	1	423.241	-1.44	-0.00061	19.7182	0.004348	0.08332	0.061	1.57	19.75
18627	FALSE		High	Unambiguous	YPIEHGIITNWDDMEK	[K].YPIEHGIITNWDDMEK.[I]			0.0544447	0.00456424	0.246	1	15	1	A8K3K1	A8K3K1 [71-86]			cDNA FLJ78096, highly similar to Homo sapiens actin, alpha, cardiac muscle (ACTC), mRNA OS=Homo sapiens OX=9606 PE=2 SV=1	P63267; A8K3K1; B7Z6P1; B7Z6I1; F6UVQ4; D2JYH4; P68133; B4DUI8; C9JFL5; B3KW67; P68032; Q13707; Q7Z7J6; A0A804HKV3; A6NL76	0	1960.91	16					NoQuanValues	High	3	0.3829	0	1	1	1	654.306	-3.19	-0.00208	22.2468	0.00358	0.0335	0.246	1.75
18635	FALSE		High	Unambiguous	YQAVTATLEEK	[K].YQAVTATLEEK.[R]			0.000689866	0.00190862	1.206	1	9	1	Q5QTS3	Q5QTS3 [149-159]			60S ribosomal protein L13a OS=Homo sapiens OX=9606 PE=2 SV=1	Q5QTS3; Q6NVV1; Q53H34; A0A384ME37; A0A7I2V5L3; Q8J015; M0QYS1; Q9BSQ6; A0A7I2V2L9	0	1252.64	11					NoQuanValues	High	2	0.5398	0	1	1	1	626.825	0.75	0.00047	17.1336	0.001585	0.0002675	1.206	2.26
18646	FALSE		High	Unambiguous	YQLDPTASISAK	[K].YQLDPTASISAK.[V]			0.00579121	0.00190862	0.74	1	4	1	A0A0A0MR02	A0A0A0MR02 [236-247]			Voltage-dependent anion-selective channel protein 2 (Fragment) OS=Homo sapiens OX=9606 GN=VDAC2 PE=1 SV=1	A0A0A0MR02; P45880; B4DKM5; A0A024QZN9	0	1293.67	12	100	496411	496411	1		High	2	0.2576	0	1	1	1	647.341	4.95	0.0032	19.421	0.001585	0.002799	0.74	2.29	19.41
18661	FALSE		High	Unambiguous	YRDPTTVTTLR	[R].YRDPTTVTTLR.[V]			0.07506	0.00496921	0.174	1	3	1	Q56VW8	Q56VW8 [143-153]			Serine/threonine-protein phosphatase 2A 55 kDa regulatory subunit B OS=Homo sapiens OX=9606 PE=2 SV=1	Q56VW8; A0A590UJY3; A0A140VJT0	1	1322.71	11	100	956710	956710	1		High	3	0.3333	0	1	1	1	441.572	-3.04	-0.00134	15.0354	0.003731	0.04791	0.174	2.19	15.05
18689	FALSE		High	Unambiguous	YSGVPDRFSGSGSGTDFTLK	[R].YSGVPDRFSGSGSGTDFTLK.[I]			0.12435	0.00582921	0.059	1	4	1	A0A5C2G1B5	A0A5C2G1B5 [60-79]			IGL c2340_light_IGKV2D-29_IGKJ2 (Fragment) OS=Homo sapiens OX=9606 PE=2 SV=1	A0A5C2G1B5; A0A5C2G1B6; A0A5C2FZI3; A0A5C2G1R3	1	2077.98	20	100	1.18004e+06	1.18004e+06	1		High	3	0.4031	0	1	1	1	693.329	-4.3	-0.00298	21.6019	0.004348	0.08397	0.059	1.91	21.64
18692	FALSE		High	Unambiguous	YSLDPENPTK	[R].YSLDPENPTK.[S]			0.00337982	0.00190862	0.858	1	10	1	J3KRX5	J3KRX5 [4-13]			60S ribosomal protein L17 (Fragment) OS=Homo sapiens OX=9606 GN=RPL17 PE=1 SV=1	J3KRX5; A0A087WXM6; J3QS96; J3KRB3; A0A087WY81; J3QQT2; J3KSJ0; A0A024R261; A0A0A6YYL6; A0A087WWH0	0	1163.56	10	100	531488	531488	1		High	2	0.5721	0	1	1	1	582.283	1.23	0.00071	16.8118	0.001585	0.001544	0.858	2.22	16.81
18702	FALSE		High	Unambiguous	YSQVLANGLDNK	[K].YSQVLANGLDNK.[L]			0.000618247	0.00190862	1.23	1	2	4	P62269	P62269 [95-106]			40S ribosomal protein S18 OS=Homo sapiens OX=9606 GN=RPS18 PE=1 SV=3	P62269; J3JS69	0	1321.67	12	100	5.4508e+06	5.4508e+06	1		High	2	0.5731	0	1	1	1	661.34	-1.36	-0.0009	17.6176	0.001585	0.0002378	1.23	3.49	17.62
18703	FALSE		High	Unambiguous	YSQYQQAIYK	[K].YSQYQQAIYK.[C]			0.0145395	0.00190862	0.538	1	6	1	O14744	O14744 [334-343]			Protein arginine N-methyltransferase 5 OS=Homo sapiens OX=9606 GN=PRMT5 PE=1 SV=4	G3V5T6; H0YJ77; H0YJX6; B4DV00; B2RDD7; O14744	0	1291.63	10	100	13947874	13947874	1		High	2	0.7623	0	1	1	1	646.318	-2.8	-0.00181	15.3057	0.001585	0.007737	0.538	3.66	15.35
18578	FALSE		High	Unambiguous	YLTVAAVFR	[R].YLTVAAVFR.[G]			0.0408434	0.00456424	0.31	2	25	1	Q8N6N5; Q6LC01	Q8N6N5 [310-318]; Q6LC01 [303-311]			Tubulin beta chain OS=Homo sapiens OX=9606 GN=TUBB2C PE=2 SV=1;Tubulin beta chain (Fragment) OS=Homo sapiens OX=9606 PE=2 SV=1	Q8N6N5; B4DMU8; B4DE77; P04350; Q6LC01; Q96B85; B4E052; Q1KSF8; Q5ST81; B4DXZ5; B4DY90; Q8IWP6; B7ZAF0; A4UCT2; Q96HX0; Q8IZ29; Q9BUU9; Q5JP53; B4DJ43; B4DFH6; A0A384NYT8; P07437; B3KML9; P68371; B7ZAK1	0	1039.59	9	100	12008128	12008128	1	NotUnique	High	2	0.722	0	1	1	1	520.299	-3.01	-0.00156	25.3974	0.00358	0.02428	0.31	2.41	25.4
18033	FALSE		High	Unambiguous	VTGISGATAENVPVEQIVENNDIIILTPQILVNNLK	[R].VTGISGATAENVPVEQIVENNDIIILTPQILVNNLK.[K]			4.54087e-07	0.00190862	2.81	1	5	1	O95786	O95786 [321-356]			Antiviral innate immune response receptor RIG-I OS=Homo sapiens OX=9606 GN=RIGI PE=1 SV=2	B3KWW1; A0A7P0TB70; A2A376; B4DWT9; O95786	0	3829.1	36					NoQuanValues	High	3	0.8064	0	1	1	1	1277.04	-0.79	-0.00101	26.401	0.001585	8.273e-08	2.81	3.77
18417	FALSE		High	Unambiguous	YEDEINKR	[KR].YEDEINKR.[T]			0.0215888	0.00190862	0.451	4	32	1	P35908; H6VRF8; B2R853; P13647	P35908 [268-275]; H6VRF8 [270-277]; B2R853 [253-260]; P13647 [258-265]			Keratin, type II cytoskeletal 2 epidermal OS=Homo sapiens OX=9606 GN=KRT2 PE=1 SV=2;Keratin, type II cytoskeletal 1 OS=Homo sapiens OX=9606 GN=KRT1 PE=3 SV=1;cDNA, FLJ93744, highly similar to Homo sapiens keratin 6E (KRT6E), mRNA OS=Homo sapiens OX=9606 PE=2 SV=1;Keratin, type II cytoskeletal 5 OS=Homo sapiens OX=9606 GN=KRT5 PE=1 SV=3	Q969I0; Q7Z794; F8W0C6; P35908; H6VRF8; H6VRG0; B4E1T1; Q0IIN1; B2R853; P04264; B4DL32; P04259; A0A0S2Z428; Q01546; O95678; H6VRG3; P48668; H6VRF9; P12035; F8VUG2; B4DWU6; H0YIN9; A8K2I0; Q147W7; H6VRG2; B4DRR0; F8VP67; F8W1U3; P05787; H6VRG1; P13647; B4DRU6	1	1066.52	8	100	701104	701104	1	NotUnique	High	3	0.6215	0	1	1	1	356.177	0.89	0.00031	10.0969	0.001585	0.01201	0.451	2.14	10.09
18358	FALSE		High	Unambiguous	YATALYSAASK	[R].YATALYSAASK.[Q]			0.152797	0.00886541	0.011	1	5	1	P48047	P48047 [41-51]			ATP synthase subunit O, mitochondrial OS=Homo sapiens OX=9606 GN=ATP5PO PE=1 SV=1	P48047; Q53HH2; A0A494C0K9; H7C086; H7C0C1	0	1145.58	11	100	1.3571e+06	1.3571e+06	1		High	2	0.3406	0	1	1	1	573.298	3.97	0.00227	16.348	0.006574	0.1062	0.011	1.38	16.25
18069	FALSE		High	Unambiguous	VTMQNLNDR	[K].VTMQNLNDR.[L]	1xOxidation [M3]	1xOxidation [M3]	0.0289821	0.00357933	0.386	3	9	1	A0A1B0GVI3; P02533; P08779	A0A1B0GVI3 [148-156]; P02533 [117-125]; P08779 [119-127]	A0A1B0GVI3 1xOxidation [M150]; P02533 1xOxidation [M119]; P08779 1xOxidation [M121]	A0A1B0GVI3 1xOxidation [M150]; P02533 1xOxidation [M119]; P08779 1xOxidation [M121]	Keratin, type I cytoskeletal 10 OS=Homo sapiens OX=9606 GN=KRT10 PE=1 SV=2;Keratin, type I cytoskeletal 14 OS=Homo sapiens OX=9606 GN=KRT14 PE=1 SV=4;Keratin, type I cytoskeletal 16 OS=Homo sapiens OX=9606 GN=KRT16 PE=1 SV=4	A0A1B0GVI3; P02533; Q7Z3Y7; P13645; Q7Z3Y9; Q7Z3Z0; Q6ZPD6; Q7Z3Y8; P08779	0	1106.53	9	100	2859270	2859270	1	NotUnique	High	2	0.6241	0	1	1	1	553.768	1.7	0.00094	10.3186	0.002829	0.01662	0.386	2.9	10.34
18092	FALSE		High	Unambiguous	VTQSNFAVGYK	[R].VTQSNFAVGYK.[T]			0.0104758	0.00190862	0.61	1	4	1	A0A1L1UHR1	A0A1L1UHR1 [164-174]			Voltage-dependent anion-selective channel protein 1 OS=Homo sapiens OX=9606 PE=2 SV=1	A0A1L1UHR1; B3KTS5; B4DEI3; C9JI87	0	1213.62	11	100	714766	714766	1		High	2	0.4226	0	1	1	1	607.316	2.74	0.00166	16.8297	0.001585	0.005385	0.61	2.39	16.85
18116	FALSE		High	Unambiguous	VVAEVYDQER	[K].VVAEVYDQER.[F]			0.00861159	0.00190862	0.653	1	5	1	A0A0J9YYL3	A0A0J9YYL3 [488-497]			Poly(U)-binding-splicing factor PUF60 (Fragment) OS=Homo sapiens OX=9606 GN=PUF60 PE=1 SV=1	A0A0J9YYL3; A0A0J9YVP6; A0A0J9YXX5; A0A0J9YXJ8; Q9UHX1	0	1207.6	10	100	847663	847663	1		High	2	0.5397	0	1	1	1	604.303	2.67	0.00161	14.6798	0.001585	0.004348	0.653	1.89	14.7
18117	FALSE		High	Unambiguous	VVAGVANALAHK	[K].VVAGVANALAHK.[Y]			0.101326	0.00496921	0.106	1	11	1	C8C504	C8C504 [134-145]			Beta-globin OS=Homo sapiens OX=9606 GN=HBB PE=3 SV=1	Q9UK54; P02042; B2M0Y1; C8C504; B2M1S7; P68871; A0A481SHK9; Q6VFQ6; Q6VFQ5; A0A650F0N3; A0A3G9CLN8	0	1149.67	12	100	370430	370430	1		High	3	0.2761	0	1	1	1	383.896	-0.64	-0.00024	15.977	0.003731	0.06672	0.106	1.63	15.96
18118	FALSE		High	Unambiguous	VVASDKETYELR	[R].VVASDKETYELR.[Y]			0.0212005	0.00190862	0.455	1	3	1	C9JYQ9	C9JYQ9 [95-106]			60S ribosomal protein L22-like 1 OS=Homo sapiens OX=9606 GN=RPL22L1 PE=1 SV=1	C9JYQ9; H0Y8C2; Q6P5R6	1	1409.73	12	100	424328	424328	1		High	3	0.3756	0	1	1	1	470.581	1.06	0.0005	13.834	0.001585	0.01179	0.455	2.05	13.84
18120	FALSE		High	Unambiguous	VVDLMAHMASK	[R].VVDLMAHMASK.[E]	2xOxidation [M5; M8]	2xOxidation [M5; M8]	0.0838507	0.00496921	0.149	1	4	1	P04406	P04406 [324-334]	P04406 2xOxidation [M328; M331]	P04406 2xOxidation [M328; M331]	Glyceraldehyde-3-phosphate dehydrogenase OS=Homo sapiens OX=9606 GN=GAPDH PE=1 SV=3	E7EUT5; Q2TSD0; Q16768; P04406	0	1233.6	11	100	609463	609463	1		High	3	0.4737	0	1	1	1	411.871	0.87	0.00036	11.6991	0.003731	0.05407	0.149	1.71	11.72
18121	FALSE		High	Unambiguous	VVDPFSK	[K].VVDPFSK.[K]			0.140893	0.00812873	0.03	1	8	1	A8K4W0	A8K4W0 [21-27]			40S ribosomal protein S3a OS=Homo sapiens OX=9606 GN=RPS3A PE=2 SV=1	A8K4W0; H0Y8L7; D6RI02; H0Y9Y4; B7Z3M5; P61247; E9PFI5; Q6NXR8	0	791.43	7	100	2.49307e+06	2.49307e+06	1		High	2	0.5909	0	1	1	1	396.219	1.54	0.00061	18.4581	0.006061	0.09671	0.03	1.76	18.49
18122	FALSE		High	Unambiguous	VVDPFSKK	[K].VVDPFSKK.[D]			0.0606141	0.00496921	0.222	1	8	1	A8K4W0	A8K4W0 [21-28]			40S ribosomal protein S3a OS=Homo sapiens OX=9606 GN=RPS3A PE=2 SV=1	A8K4W0; H0Y8L7; D6RI02; H0Y9Y4; B7Z3M5; P61247; E9PFI5; Q6NXR8	1	919.525	8	100	476792	476792	1		High	2	0.4456	0	1	1	1	460.268	4.25	0.00195	15.1906	0.003731	0.03766	0.222	1.93	15.19
18123	FALSE		High	Unambiguous	VVDYTTAK	[K].VVDYTTAK.[E]			0.0368219	0.00456424	0.333	1	4	1	Q5U0I6	Q5U0I6 [133-140]			H.sapiens ras-related Hrab1A protein OS=Homo sapiens OX=9606 GN=RAB1A PE=2 SV=1	Q5U0I6; B7Z8M7; E7END7; Q96RD8	0	896.472	8					NoQuanValues	High	2	0.4158	0	1	1	1	448.74	0.51	0.00023	11.7021	0.00358	0.02169	0.333	1.01
18131	FALSE		High	Unambiguous	VVGAVIDQGLITR	[R].VVGAVIDQGLITR.[H]			0.00276477	0.00190862	0.902	1	4	1	E9PLD3	E9PLD3 [36-48]			Ribonuclease P protein component OS=Homo sapiens OX=9606 PE=4 SV=1	E9PLD3; E9PRG8; L0R588; A0A494BXY3	0	1340.79	13	100	752509	752509	1		High	2	0.6345	0	1	1	1	670.898	-1.05	-0.0007	22.9919	0.001585	0.001239	0.902	3.42	22.99
18134	FALSE		High	Unambiguous	VVIFQQEQENK	[R].VVIFQQEQENK.[I]			0.0788127	0.00496921	0.163	1	3	1	Q56VW8	Q56VW8 [52-62]			Serine/threonine-protein phosphatase 2A 55 kDa regulatory subunit B OS=Homo sapiens OX=9606 PE=2 SV=1	Q56VW8; E5RIY1; A0A140VJT0	0	1361.71	11					NoQuanValues	High	2	0.6943	0	1	1	1	681.362	7.98	0.00543	18.1068	0.003731	0.05046	0.163	2.29
18396	FALSE		High	Unambiguous	YDGIILPGK	[K].YDGIILPGK.[-]			0.00227194	0.00190862	0.945	1	3	1	Q5VVC8	Q5VVC8 [159-167]			60S ribosomal protein L11 OS=Homo sapiens OX=9606 GN=RPL11 PE=1 SV=2	Q5VVC8; P62913; Q08ES8	0	975.551	9	100	2.7927e+06	2.7927e+06	1		High	2	0.7626	0	1	1	1	488.279	0.69	0.00034	21.526	0.001585	0.0009975	0.945	2.78	21.53
18135	FALSE		High	Unambiguous	VVLIGDSGVGK	[K].VVLIGDSGVGK.[S]			0.0884139	0.00496921	0.137	1	6	1	A0A024R5Z8	A0A024R5Z8 [14-24]			RAB11A, member RAS oncogene family, isoform CRA_a OS=Homo sapiens OX=9606 GN=RAB11A PE=4 SV=1	A0A024R5Z8; B4DMN1; Q15907; H3BSC1; B4DQU5; H3BMH2	0	1043.61	11	100	517844	517844	1		High	2	0.2275	0	1	1	1	522.311	4.58	0.00239	19.54	0.003731	0.05736	0.137	2.11	19.53
18140	FALSE		High	Unambiguous	VVLVLAGR	[K].VVLVLAGR.[Y]			0.143941	0.00886541	0.025	1	5	1	E4W6B6	E4W6B6 [10-17]			60S ribosomal protein L27 (Fragment) OS=Homo sapiens OX=9606 GN=RPL27 PE=2 SV=1	E4W6B6; P61353; B2R4D8; K7EQQ9; K7ERY7	0	826.551	8	100	1.75165e+06	1.75165e+06	1		High	2	0.4866	0	1	1	1	413.778	-2.89	-0.0012	21.64	0.006574	0.09893	0.025	1.87	21.65
18143	FALSE		High	Unambiguous	VVNPLFEK	[K].VVNPLFEK.[R]			0.132669	0.00582921	0.044	1	2	1	Q5T8U3	Q5T8U3 [54-61]			60S ribosomal protein L7a (Fragment) OS=Homo sapiens OX=9606 GN=RPL7A PE=1 SV=1	Q5T8U3; P62424	0	945.54	8	100	625167	625167	1		High	2	0.067	0	1	1	1	473.275	2.8	0.00132	21.0691	0.004348	0.09025	0.044	1.79	21.05
18158	FALSE		High	Unambiguous	VWQVTIGTR	[R].VWQVTIGTR.[-]			0.0455001	0.00456424	0.286	1	8	1	P63244	P63244 [309-317]			Receptor of activated protein C kinase 1 OS=Homo sapiens OX=9606 GN=RACK1 PE=1 SV=3	H0YAF8; J3KPE3; H0Y8R5; D6RAC2; P63244; D6RHJ5; D6RHH4; D6RF23	0	1059.59	9	100	1.09285e+06	1.09285e+06	1		High	2	0.5598	0	1	1	1	530.299	-3.55	-0.00188	21.3924	0.00358	0.02745	0.286	2.34	21.4
18162	FALSE		High	Unambiguous	VWYEWAVTAPVCSAIHNPTGR	[K].VWYEWAVTAPVCSAIHNPTGR.[S]	1xCarbamidomethyl [C12]	1xCarbamidomethyl [C12]	0.01578	0.00190862	0.52	1	4	1	O14744	O14744 [611-631]	O14744 1xCarbamidomethyl [C622]	O14744 1xCarbamidomethyl [C622]	Protein arginine N-methyltransferase 5 OS=Homo sapiens OX=9606 GN=PRMT5 PE=1 SV=4	H7BZ44; B4DV00; B2RDD7; O14744	0	2414.17	21	100	2.42264e+06	2.42264e+06	1		High	3	0.453	0	1	1	1	805.395	-0.2	-0.00016	25.4439	0.001585	0.008469	0.52	2.98	25.42
18178	FALSE		High	Unambiguous	VYTHEVVTLWYR	[R].VYTHEVVTLWYR.[S]			0.00563483	0.00190862	0.746	1	4	1	P06493	P06493 [159-170]			Cyclin-dependent kinase 1 OS=Homo sapiens OX=9606 GN=CDK1 PE=1 SV=3	P06493; E5RIU6; I6L9I5; Q5H9N4	0	1565.81	12	100	501666	501666	1		High	3	0.6106	0	1	1	1	522.61	2.56	0.00134	22.5963	0.001585	0.002727	0.746	3.03	22.58
18216	FALSE		High	Unambiguous	WELLQQVDTSTR	[K].WELLQQVDTSTR.[T]			5.7507e-05	0.00190862	1.75	1	7	3	H6VRF8	H6VRF8 [212-223]			Keratin, type II cytoskeletal 1 OS=Homo sapiens OX=9606 GN=KRT1 PE=3 SV=1	H6VRF8; H6VRG0; P04264; H6VRG3; H6VRF9; H6VRG2; H6VRG1	0	1475.75	12	100	21815618	21815618	1		High	2	0.6564	0	1	1	1	738.377	-1.5	-0.00111	24.0566	0.001585	1.732e-05	1.75	3.9	24.11
18251	FALSE		High	Unambiguous	WKDFHFEK	[K].WKDFHFEK.[I]			0.0438927	0.00456424	0.294	1	6	1	O95786	O95786 [908-915]			Antiviral innate immune response receptor RIG-I OS=Homo sapiens OX=9606 GN=RIGI PE=1 SV=2	B3KN51; B3KWW1; A0A7P0T9I8; A0A7P0TB70; A2A376; O95786	1	1136.55	8	100	3909606	3909606	1		High	3	0.5869	0	1	1	1	379.523	0.97	0.00037	15.9545	0.00358	0.02638	0.294	2.59	15.98
18298	FALSE		High	Unambiguous	WQNNLLPSR	[K].WQNNLLPSR.[Q]			0.148309	0.00886541	0.018	1	4	1	I3L3P7	I3L3P7 [89-97]			40S ribosomal protein S15a OS=Homo sapiens OX=9606 GN=RPS15A PE=1 SV=1	H3BVC7; A8K7H3; I3L3P7; P62244	0	1127.6	9	100	1.35322e+06	1.35322e+06	1		High	2	0.6234	0	1	1	1	564.301	-1.21	-0.00068	20.336	0.006574	0.1023	0.018	2.31	20.35
18325	FALSE		High	Unambiguous	WTLLQEQGTK	[K].WTLLQEQGTK.[T]			0.000270487	0.00190862	1.411	2	13	2	B2R853; P13647	B2R853 [195-204]; P13647 [200-209]			cDNA, FLJ93744, highly similar to Homo sapiens keratin 6E (KRT6E), mRNA OS=Homo sapiens OX=9606 PE=2 SV=1;Keratin, type II cytoskeletal 5 OS=Homo sapiens OX=9606 GN=KRT5 PE=1 SV=3	F8W0C6; B4E1T1; B2R853; P04259; A0A0S2Z428; B4DKV4; P48668; B4DRY0; B4DWU6; A8K2I0; B4DRR0; P13647; B4DRU6	0	1203.64	10	100	2.48966e+06	2.48966e+06	1	NotUnique	High	2	0.6246	0	1	1	1	602.32	-2.88	-0.00173	21.393	0.001585	9.519e-05	1.411	2.85	21.42
18347	FALSE		High	Unambiguous	YAHVVLR	[R].YAHVVLR.[K]			0.100002	0.00496921	0.109	1	1	2	P62269	P62269 [40-46]			40S ribosomal protein S18 OS=Homo sapiens OX=9606 GN=RPS18 PE=1 SV=3	P62269	0	857.499	7	100	12908016	12908016	1		High	2	0.6392	0	1	1	1	429.252	-2.58	-0.00111	13.0694	0.003731	0.06587	0.109	1.58	13.13
18351	FALSE		High	Unambiguous	YALTGDEVKK	[K].YALTGDEVKK.[I]			0.0247347	0.00357933	0.421	1	10	1	Q96IR1	Q96IR1 [34-43]			RPS4X protein (Fragment) OS=Homo sapiens OX=9606 GN=RPS4X PE=2 SV=2	B7Z1M6; P22090; Q96IR1; Q8TD47; Q496E4; A4FU11; B2R491; Q53HI6; Q53HV1; C9JEH7	1	1123.6	10	100	1.01717e+06	1.01717e+06	1		High	2	0.5502	0	1	1	1	562.301	-3.91	-0.0022	12.6905	0.002829	0.01392	0.421	2.29	12.69
18136	FALSE		High	Unambiguous	VVLIGGKPDR	[R].VVLIGGKPDR.[V]			0.0915871	0.00496921	0.129	1	6	1	B4DUQ1	B4DUQ1 [168-177]			Heterogeneous nuclear ribonucleoprotein K OS=Homo sapiens OX=9606 PE=2 SV=1	B4DUQ1; A0A024R228; Q5EC54; B4DFF1; P61978; Q5T6W2	0	1053.64	10	100	1.47894e+06	1.47894e+06	1		High	3	0.6681	0	1	1	1	351.886	0.5	0.00018	14.9147	0.003731	0.0598	0.129	2.29	14.93
10063	FALSE		High	Unambiguous	LLVSASQDGK	[KR].LLVSASQDGK.[L]			0.160096	0.00886541	0	1	26	1	F5H0S8	F5H0S8 [69-78]			Guanine nucleotide-binding protein G(I)/G(S)/G(T) subunit beta-3 (Fragment) OS=Homo sapiens OX=9606 GN=GNB3 PE=1 SV=8	F5H0S8; C9JXA5; Q9HAV0; B1AKQ8; H7C5J5; B2R6K4; F1T0G4; A0A6Q8PFV8; F5H8J8; A0A6Q8PFE0; F5H100; F6X3N5; A0A6Q8PG88; P62873; C9JIS1; C9JD14; A8K3F6; F6UT28; A0A6Q8PFW8; A0A7I2S2S9; E9PCP0; C9JZN1; Q59G26; P62879; E7EP32; P16520	0	1017.56	10	100	696006	696006	1		High	2	0.4431	0	1	1	1	509.28	-4.72	-0.0024	14.6835	0.006574	0.1116	0	2.55	14.68
17453	FALSE		High	Unambiguous	VEAGDEADYYCQVWDSTSDHPGVFGGGTK	[R].VEAGDEADYYCQVWDSTSDHPGVFGGGTK.[L]	1xCarbamidomethyl [C11]	1xCarbamidomethyl [C11]	0.00845598	0.00190862	0.657	1	1	2	A0A5C2GDC5	A0A5C2GDC5 [77-105]	A0A5C2GDC5 1xCarbamidomethyl [C87]	A0A5C2GDC5 1xCarbamidomethyl [C87]	IGH + IGL c474_light_IGLV3-21_IGLJ3 (Fragment) OS=Homo sapiens OX=9606 PE=2 SV=1	A0A5C2GDC5	0	3147.33	29	100	6857244	6857244	1		High	3	0.1659	0	1	1	1	1049.79	4.79	0.00503	25.0866	0.001585	0.004269	0.657	2.05	25.18
17451	FALSE		High	Unambiguous	VEAGDEADYYCQVWDSSSLVVFGGGTK	[R].VEAGDEADYYCQVWDSSSLVVFGGGTK.[L]	1xCarbamidomethyl [C11]	1xCarbamidomethyl [C11]	0.0347242	0.00456424	0.346	1	1	1	A0A5C2G8W8	A0A5C2G8W8 [77-103]	A0A5C2G8W8 1xCarbamidomethyl [C87]	A0A5C2G8W8 1xCarbamidomethyl [C87]	IGL c4157_light_IGLV3-21_IGLJ2 (Fragment) OS=Homo sapiens OX=9606 PE=2 SV=1	A0A5C2G8W8	0	2939.3	27					NoneMonoisotopic	High	4	0.3043	0	1	1	1	735.587	7.3	0.00536	24.7905	0.00358	0.02029	0.346	1.84
16682	FALSE		High	Unambiguous	TKYEHELALR	[R].TKYEHELALR.[Q]			0.0255317	0.00357933	0.414	1	1	1	P08779	P08779 [204-213]			Keratin, type I cytoskeletal 16 OS=Homo sapiens OX=9606 GN=KRT16 PE=1 SV=4	P08779	1	1259.67	10	100	451234	451234	1		High	3	0.4481	0	1	1	1	420.563	-1.02	-0.00043	12.9727	0.002829	0.01445	0.414	2.12	12.98
16683	FALSE		High	Unambiguous	TKYETELNLR	[R].TKYETELNLR.[M]			0.0511338	0.00456424	0.26	1	1	1	P02533	P02533 [202-211]			Keratin, type I cytoskeletal 14 OS=Homo sapiens OX=9606 GN=KRT14 PE=1 SV=4	P02533	1	1266.67	10	100	1.04978e+06	1.04978e+06	1		High	3	0.4715	0	1	1	1	422.894	-0.81	-0.00034	15.8541	0.00358	0.03123	0.26	2.46	15.86
16685	FALSE		High	Unambiguous	TIAECLADELINAAK	[K].TIAECLADELINAAK.[G]	1xCarbamidomethyl [C5]	1xCarbamidomethyl [C5]	0.036327	0.00456424	0.336	1	5	1	M0R0R2	M0R0R2 [189-203]	M0R0R2 1xCarbamidomethyl [C193]	M0R0R2 1xCarbamidomethyl [C193]	40S ribosomal protein S5 OS=Homo sapiens OX=9606 GN=RPS5 PE=1 SV=1	M0R0R2; M0R0F0; P46782; M0QZN2; Q53G25	0	1631.83	15	100	1.51399e+06	1.51399e+06	1		High	2	0.505	0	1	1	1	816.421	2.72	0.00222	25.924	0.00358	0.02137	0.336	2	25.9
16688	FALSE		High	Unambiguous	TIAQDYGVLK	[R].TIAQDYGVLK.[A]			0.0393978	0.00456424	0.318	1	3	1	B2R4P2	B2R4P2 [111-120]			cDNA, FLJ92164, highly similar to Homo sapiens peroxiredoxin 1 (PRDX1), mRNA OS=Homo sapiens OX=9606 PE=2 SV=1	B2R4P2; Q06830; A0A0A0MSI0	0	1107.6	10	100	1.05204e+06	1.05204e+06	1		High	2	0.6429	0	1	1	1	554.305	-1.56	-0.00086	19.2835	0.00358	0.02339	0.318	2.24	19.3
16698	FALSE		High	Unambiguous	TLDPTYILSYMAPWFR	[K].TLDPTYILSYMAPWFR.[E]	1xOxidation [M11]	1xOxidation [M11]	0.03245	0.00357933	0.361	1	5	1	O95786	O95786 [19-34]	O95786 1xOxidation [M29]	O95786 1xOxidation [M29]	Antiviral innate immune response receptor RIG-I OS=Homo sapiens OX=9606 GN=RIGI PE=1 SV=2	A0A7P0T9I8; O95786; Q3B797; A0A7P0Z442; A0A7P0Z425	0	1989.98	16					NoQuanValues	High	3	0.195	0	1	1	1	663.996	-1.7	-0.00113	26.1264	0.002829	0.01884	0.361	1.59
16711	FALSE		High	Unambiguous	TLETLIR	[R].TLETLIR.[L]			0.0838507	0.00496921	0.149	1	10	1	A0A0S2Z4T1	A0A0S2Z4T1 [617-623]			DNA replication licensing factor MCM3 (Fragment) OS=Homo sapiens OX=9606 GN=MCM3 PE=2 SV=1	J3KQ69; A0A0S2Z4T1; Q53HJ4; B4DUQ9; B2R7C5; B4DS46; Q7Z6P5; A0A0S2Z492; A0A499FHX9; Q8NHX6	0	845.509	7	100	499639	499639	1		High	2	0.0889	0	1	1	1	423.26	4.09	0.00173	20.4562	0.003731	0.05418	0.149	1.8	20.46
16718	FALSE		High	Unambiguous	TIGGGDDSFNTFFSETGAGK	[K].TIGGGDDSFNTFFSETGAGK.[H]			1.39578e-05	0.00190862	2.06	1	22	1	B3KT06	B3KT06 [6-25]			Tubulin alpha chain OS=Homo sapiens OX=9606 PE=2 SV=1	P0DPH8; B7Z1K5; F5H5D3; F8VRZ4; Q53GA7; F8VRK0; F8VS66; F8VQQ4; A8JZY9; Q6PEY2; A0A7P0Z4A1; B3KT06; Q71U36; B4DN58; P68363; B3KPS3; Q8N532; F8VWV9; F8W0F6; Q9BQE3; F8VVB9; F8VX09	0	2007.89	20					NoQuanValues	High	2	0.783	0	1	1	1	1004.45	-2.38	-0.00238	25.3735	0.001585	3.627e-06	2.06	3.64
16735	FALSE		High	Unambiguous	TLLDIDNTR	[K].TLLDIDNTR.[M]			0.00573861	0.00190862	0.742	1	1	2	P35527	P35527 [225-233]			Keratin, type I cytoskeletal 9 OS=Homo sapiens OX=9606 GN=KRT9 PE=1 SV=3	P35527	0	1060.56	9	100	17356882	17356882	1		High	2	0.4519	0	1	1	1	530.785	0.29	0.00015	20.8139	0.001585	0.00278	0.742	2.08	20.75
16737	FALSE		High	Unambiguous	TLLEGEESR	[R].TLLEGEESR.[M]			0.00371985	0.00190862	0.837	1	7	2	H6VRF8	H6VRF8 [484-492]			Keratin, type II cytoskeletal 1 OS=Homo sapiens OX=9606 GN=KRT1 PE=3 SV=1	H6VRF8; H6VRG0; P04264; H6VRG3; H6VRF9; H6VRG2; H6VRG1	0	1033.52	9	100	23145800	23145800	1		High	2	0.6783	0	1	1	1	517.26	-2.45	-0.00127	14.7968	0.001585	0.001718	0.837	2.58	14.77
16763	FALSE		High	Unambiguous	TLPCDSLIR	[R].TLPCDSLIR.[S]	1xCarbamidomethyl [C4]	1xCarbamidomethyl [C4]	0.0986947	0.00496921	0.112	1	1	1	B7Z7C1	B7Z7C1 [137-145]	B7Z7C1 1xCarbamidomethyl [C140]	B7Z7C1 1xCarbamidomethyl [C140]	cDNA FLJ52640 OS=Homo sapiens OX=9606 PE=2 SV=1	B7Z7C1	0	1074.56	9	100	1.18762e+06	1.18762e+06	1		High	3	0.06	0	1	1	1	358.857	-4.24	-0.00152	14.877	0.003731	0.0649	0.112	1	14.86
16776	FALSE		High	Unambiguous	TIRYPDPLIK	[R].TIRYPDPLIK.[V]			0.0147393	0.00190862	0.535	1	4	1	Q96IR1	Q96IR1 [126-135]			RPS4X protein (Fragment) OS=Homo sapiens OX=9606 GN=RPS4X PE=2 SV=2	Q96IR1; Q8TD47; B2R491; Q53HV1	1	1215.71	10	100	965122	965122	1		High	3	0.5022	0	1	1	1	405.908	-0.8	-0.00032	19.9259	0.001585	0.007869	0.535	2.27	19.93
16645	FALSE		High	Unambiguous	THNLEPYFESFINNLR	[R].THNLEPYFESFINNLR.[R]			5.2727e-05	0.00190862	1.769	1	7	1	H6VRF8	H6VRF8 [224-239]			Keratin, type II cytoskeletal 1 OS=Homo sapiens OX=9606 GN=KRT1 PE=3 SV=1	H6VRF8; H6VRG0; P04264; H6VRG3; H6VRF9; H6VRG2; H6VRG1	0	1993.98	16	100	8558456	8558456	1		High	3	0.7548	0	1	1	1	665.333	4.05	0.00269	25.7006	0.001585	1.569e-05	1.769	4.73	25.68
16779	FALSE		High	Unambiguous	TLSDYNIQK	[R].TLSDYNIQK.[-EV]			0.00951987	0.00190862	0.631	1	38	1	J3QTR3	J3QTR3 [55-63]			Ubiquitin-40S ribosomal protein S27a (Fragment) OS=Homo sapiens OX=9606 GN=RPS27A PE=1 SV=1	M0R1V7; J3QTR3; F5H388; F5H265; M0R2S1; A0A2R8Y422; F5GXK7; Q3MIH3; L8B196; P62979; M0R1M6; L8B4J3; Q96C32; A8K674; F5GYU3; P0CG47; Q9UFQ0; A0A248RGE3; L8B4I8; L8B4Z6; Q5RKT7; F5H747; Q8WYN9; B4DV12; L8B4R0; P0CG48; Q5PY61; Q5UGI3; F5H6Q2; Q96H31; Q49A90; J3QS39; L8B4M0; Q96MH4; Q66K58; Q59EM9; F5H2Z3; J3QKN0	0	1081.55	9	100	2.96089e+06	2.96089e+06	1		High	2	0.5333	0	1	1	1	541.283	6.33	0.00342	15.1589	0.001585	0.004863	0.631	2.1	15.19
16843	FALSE		High	Unambiguous	TNAENEFVTIK	[R].TNAENEFVTIK.[K]			0.00202685	0.00190862	0.97	1	7	3	H6VRF8	H6VRF8 [278-288]			Keratin, type II cytoskeletal 1 OS=Homo sapiens OX=9606 GN=KRT1 PE=3 SV=1	H6VRF8; H6VRG0; P04264; H6VRG3; H6VRF9; H6VRG2; H6VRG1	0	1265.64	11	100	14136822	14136822	1		High	2	0.5586	0	1	1	1	633.322	0.12	8e-05	19.3079	0.001585	0.0008818	0.97	2.22	19.26
16844	FALSE		High	Unambiguous	TNAENEFVTIKK	[R].TNAENEFVTIKK.[D]			0.000280553	0.00190862	1.403	1	7	3	H6VRF8	H6VRF8 [278-289]			Keratin, type II cytoskeletal 1 OS=Homo sapiens OX=9606 GN=KRT1 PE=3 SV=1	H6VRF8; H6VRG0; P04264; H6VRG3; H6VRF9; H6VRG2; H6VRG1	1	1393.73	12	100	2.08161e+07	2.08161e+07	2		High	3	0.6774	0	1	1	1	465.249	0.24	0.00011	15.6981	0.001585	9.935e-05	1.403	4.03	15.71
16862	FALSE		High	Unambiguous	TNQELQEINR	[R].TNQELQEINR.[VI]			0.135554	0.00582921	0.039	1	19	1	H0YNP5	H0YNP5 [71-80]			Annexin (Fragment) OS=Homo sapiens OX=9606 GN=ANXA2 PE=1 SV=1	H0YNP5; H0YL33; A6NMY6; H0YMD0; H0YLE2; H0YM50; H0YNB8; H0YN28; A0A7I2V4P4; H0YMM1; P07355; H0YKS4; H0YNA0; V9HW65; H0YN42; H0YMU9; H0YMW4; B4DNH8; B3KRQ1	0	1244.62	10	100	370329	370329	1		High	2	0.3817	0	1	1	1	622.817	2.84	0.00177	13.9739	0.004348	0.09284	0.039	1.31	13.95
16864	FALSE		High	Unambiguous	TNQNTGMTLPAQK	[K].TNQNTGMTLPAQK.[C]			0.000766274	0.00190862	1.183	1	7	1	O95786	O95786 [667-679]			Antiviral innate immune response receptor RIG-I OS=Homo sapiens OX=9606 GN=RIGI PE=1 SV=2	B3KN51; B3KWW1; A0A7P0T9I8; A0A7P0TB70; A2A376; B4DWT9; O95786	0	1403.69	13	100	8891910	8891910	1		High	2	0.6198	0	1	1	1	702.35	-1.45	-0.00102	14.9967	0.001585	0.0003006	1.183	3.13	15.05
16865	FALSE		High	Unambiguous	TNQNTGMTLPAQK	[K].TNQNTGMTLPAQK.[C]	1xOxidation [M7]	1xOxidation [M7]	2.02062e-05	0.00190862	1.979	1	7	3	O95786	O95786 [667-679]	O95786 1xOxidation [M673]	O95786 1xOxidation [M673]	Antiviral innate immune response receptor RIG-I OS=Homo sapiens OX=9606 GN=RIGI PE=1 SV=2	B3KN51; B3KWW1; A0A7P0T9I8; A0A7P0TB70; A2A376; B4DWT9; O95786	0	1419.69	13	100	7.52959e+07	7.52959e+07	2		High	2	0.6773	0	1	1	1	710.347	-2.5	-0.00177	11.1038	0.001585	5.437e-06	1.979	4.37	11.17
16905	FALSE		High	Unambiguous	TPGLEDSQR	[K].TPGLEDSQR.[R]			0.141498	0.00812873	0.029	1	1	1	U3KQ87	U3KQ87 [188-196]			Protein TEX261 OS=Homo sapiens OX=9606 PE=3 SV=1	U3KQ87	0	1002.49	9	100	210223	210223	1		High	2	0.525	0	1	1	1	501.747	0.85	0.00043	12.0286	0.006061	0.09717	0.029	2	12.01
16964	FALSE		High	Unambiguous	TPVEPEVAIHR	[K].TPVEPEVAIHR.[I]			0.00371985	0.00190862	0.837	1	4	1	P60866	P60866 [9-19]			40S ribosomal protein S20 OS=Homo sapiens OX=9606 GN=RPS20 PE=1 SV=1	P60866; E5RIP1; E5RJX2; A0A7P0S5H5	0	1247.67	11	100	2.50011e+06	2.50011e+06	1		High	3	0.5	0	1	1	1	416.563	0.98	0.00041	15.7268	0.001585	0.001718	0.837	3.54	15.75
17000	FALSE		High	Unambiguous	TRLEQEIATYR	[K].TRLEQEIATYR.[RS]			0.125431	0.00582921	0.057	2	16	1	P02533; P08779	P02533 [406-416]; P08779 [408-418]			Keratin, type I cytoskeletal 14 OS=Homo sapiens OX=9606 GN=KRT14 PE=1 SV=4;Keratin, type I cytoskeletal 16 OS=Homo sapiens OX=9606 GN=KRT16 PE=1 SV=4	Q14666; Q13092; B3KVF5; A0A3B3IS58; P02533; A1A4E9; K7ERE3; A8MT21; A8K2H9; B4DL17; P19012; A0A024R1X6; P13646; Q04695; P08779; P35900	1	1379.73	11	100	910448	910448	1	NotUnique	High	3	0.4269	0	1	1	1	460.582	2.04	0.00094	16.5905	0.004348	0.0849	0.057	2.53	16.63
17022	FALSE		High	Unambiguous	TSFTSVSR	[R].TSFTSVSR.[S]			0.0961282	0.00496921	0.118	1	4	1	P13647	P13647 [30-37]			Keratin, type II cytoskeletal 5 OS=Homo sapiens OX=9606 GN=KRT5 PE=1 SV=3	B4E1T1; F8VV57; F8VU69; P13647	0	884.447	8	100	1.12654e+06	1.12654e+06	1		High	2	0.5349	0	1	1	1	442.728	0.71	0.00032	13.4291	0.003731	0.06298	0.118	2.15	13.44
17028	FALSE		High	Unambiguous	TSGSVYITLK	[R].TSGSVYITLK.[K]			0.030323	0.00357933	0.376	1	2	1	P37108	P37108 [22-31]			Signal recognition particle 14 kDa protein OS=Homo sapiens OX=9606 GN=SRP14 PE=1 SV=2	P37108; H0YLA2	0	1068.59	10	100	1.45015e+06	1.45015e+06	1		High	2	0.608	0	1	1	1	534.8	-1.15	-0.00062	19.8543	0.002829	0.01752	0.376	2.5	19.84
17067	FALSE		High	Unambiguous	TSQNSELNNMQDLVEDYKK	[R].TSQNSELNNMQDLVEDYKK.[K]			0.000253733	0.00190862	1.425	1	1	1	P35908	P35908 [248-266]			Keratin, type II cytoskeletal 2 epidermal OS=Homo sapiens OX=9606 GN=KRT2 PE=1 SV=2	P35908	1	2256.04	19	100	838735	838735	1		High	3	0.6825	0	1	1	1	752.684	-2.97	-0.00224	21.6	0.001585	8.9e-05	1.425	3.78	21.59
16795	FALSE		High	Unambiguous	TITLEVEPSDTIENVK	[K-].TITLEVEPSDTIENVK.[A]			3.8474e-05	0.00190862	1.838	1	36	1	J3QTR3	J3QTR3 [12-27]			Ubiquitin-40S ribosomal protein S27a (Fragment) OS=Homo sapiens OX=9606 GN=RPS27A PE=1 SV=1	M0R1V7; J3QTR3; F5H388; F5H265; F5GXK7; Q3MIH3; L8B196; P62979; L8B4J3; Q96C32; A8K674; F5GYU3; J3QSA3; P0CG47; Q9UFQ0; A0A248RGE3; L8B4I8; L8B4Z6; Q5RKT7; F5H747; B4DV12; L8B4R0; P0CG48; Q5PY61; Q5UGI3; F5H6Q2; Q96H31; Q49A90; J3QS39; L8B4M0; Q96MH4; Q66K58; Q59EM9; F5H2Z3; J3QKN0; F5GZ39	0	1787.93	16	100	2.60386e+06	2.60386e+06	1		High	2	0.587	0	1	1	1	894.465	-2.62	-0.00235	23.4118	0.001585	1.112e-05	1.838	3.39	23.43
17068	FALSE		High	Unambiguous	TSQNSELNNMQDLVEDYKK	[R].TSQNSELNNMQDLVEDYKK.[K]	1xOxidation [M10]	1xOxidation [M10]	0.0156371	0.00190862	0.522	1	1	1	P35908	P35908 [248-266]	P35908 1xOxidation [M257]	P35908 1xOxidation [M257]	Keratin, type II cytoskeletal 2 epidermal OS=Homo sapiens OX=9606 GN=KRT2 PE=1 SV=2	P35908	1	2272.04	19					NoQuanValues	High	3	0.4494	0	1	1	1	758.017	-1.52	-0.00115	16.0752	0.001585	0.008391	0.522	1.58
16638	FALSE		High	Unambiguous	THINIVVIGHVDSGK	[K].THINIVVIGHVDSGK.[SF]			4.90113e-05	0.00190862	1.785	1	54	1	Q53HQ7	Q53HQ7 [6-20]			Elongation factor 1-alpha (Fragment) OS=Homo sapiens OX=9606 PE=2 SV=1	Q05639; Q53HQ7; A0A4D5RA52; A0A4D5RA53; A0A4D5RAB4; A0A087WVQ9; Q6IPT9; A0A7I2V659; Q6NS35; Q9H2I7; A0A4D5RAC3; A0A4D5RAA6; A0A7I2V5N4; Q53GA1; A0A4D5RAE1; A0A4D5RAF1; A8K9C4; A0A2R8Y488; A0A4D5RBD4; A0A2R8Y660; A0A4D5RA61; Q53HM9; Q53G85; A0A4D5RA74; Q6IPS9; A0A4D5RA70; Q5JR01; A0A2U3TZH3; A0A4D5RBI9; A0A4D5RBL9; A0A4D5RBG5; Q6NSH7; B4DNE0; A0A2R8YDN5; A0A4D5RA69; A0A4D5RAN2; A0A7I2V3H3; Q6IPN6;…	0	1588.88	15	100	2521236	2521236	1		High	3	0.7349	0	1	1	1	530.299	0.99	0.00053	18.7872	0.001585	1.451e-05	1.785	4.79	18.82
16589	FALSE		High	Unambiguous	TGIPLNVLPK	[K].TGIPLNVLPK.[K]			0.148943	0.00886541	0.017	1	1	1	Q96GA3	Q96GA3 [382-391]			Protein LTV1 homolog OS=Homo sapiens OX=9606 GN=LTV1 PE=1 SV=1	Q96GA3	0	1051.65	10					NoQuanValues	High	2	0.4773	0	1	1	1	526.329	-0.72	-0.00038	24.6652	0.006574	0.1032	0.017	1.76
16264	FALSE		High	Unambiguous	STFVLDEFK	[K].STFVLDEFK.[R]			0.120114	0.00582921	0.067	1	2	1	P26641	P26641 [286-294]			Elongation factor 1-gamma OS=Homo sapiens OX=9606 GN=EEF1G PE=1 SV=3	P26641; B4DUP0	0	1085.55	9					NoQuanValues	High	2	0.4615	0	1	1	1	543.279	-1.18	-0.00064	24.5808	0.004348	0.08099	0.067	1.56
16265	FALSE		High	Unambiguous	STFVLDEFKR	[K].STFVLDEFKR.[K]			0.00478125	0.00190862	0.782	1	2	1	P26641	P26641 [286-295]			Elongation factor 1-gamma OS=Homo sapiens OX=9606 GN=EEF1G PE=1 SV=3	P26641; B4DUP0	1	1241.65	10	100	878037	878037	1		High	3	0.6094	0	1	1	1	414.556	0.52	0.00021	21.4621	0.001585	0.002273	0.782	2.33	21.47
16269	FALSE		High	Unambiguous	STLEPVEK	[R].STLEPVEK.[A]			0.12817	0.00582921	0.052	1	20	1	A0A0G2JIW1	A0A0G2JIW1 [313-320]			Heat shock 70 kDa protein 1B OS=Homo sapiens OX=9606 GN=HSPA1B PE=1 SV=1	P48741; B4E1S9; V9GZ37; B4DI39; A0A0G2JIW1; P17066; Q53FC7; B4DHP5; B3KSM6; B4DFN9; B4DWK5; B4DNT8; P0DMV9; B2R6X5; B4E388; A0A1U9X7W4; B4DNV4; Q59EJ3; B4DVU9; B3KTT5	0	902.483	8	100	2.84544e+06	2.84544e+06	1		High	2	0.4953	0	1	1	1	451.744	-1.65	-0.00075	13.2089	0.004348	0.08715	0.052	2.12	13.24
16273	FALSE		High	Unambiguous	STIQTAEALR	[K].STIQTAEALR.[L]			0.0727625	0.00496921	0.181	1	7	1	A0A1W2PR17	A0A1W2PR17 [303-312]			6-phosphofructo-2-kinase/fructose-2,6-bisphosphatase 3 OS=Homo sapiens OX=9606 GN=PFKFB3 PE=1 SV=1	A0A1W2PR17; Q5VX20; B7Z8A0; Q16875; Q5W015; F2Z2I2; H0Y483	0	1089.59	10	100	415390	415390	1		High	2	0.4253	0	1	1	1	545.296	-5.23	-0.00285	15.8884	0.003731	0.04613	0.181	1.74	15.87
16279	FALSE		High	Unambiguous	STMQELNSR	[K].STMQELNSR.[L]			0.124889	0.00582921	0.058	1	1	1	P35527	P35527 [155-163]			Keratin, type I cytoskeletal 9 OS=Homo sapiens OX=9606 GN=KRT9 PE=1 SV=3	P35527	0	1065.5	9	100	1.86782e+06	1.86782e+06	1		High	2	0.3689	0	1	1	1	533.252	-2.55	-0.00136	12.3751	0.004348	0.08431	0.058	2.44	12.41
16293	FALSE		High	Unambiguous	STSTAYMDLSSLKSDDTAVYYCAR	[K].STSTAYMDLSSLKSDDTAVYYCAR.[S]	1xCarbamidomethyl [C22]; 1xGG [K13]	1xCarbamidomethyl [C22]; 1xGG [K13]	0.0339492	0.00456424	0.351	1	1	1	A0A5C2GFE9	A0A5C2GFE9 [75-98]	A0A5C2GFE9 1xCarbamidomethyl [C96]; 1xGG [K87]	A0A5C2GFE9 1xCarbamidomethyl [C96]; 1xGG [K87]	IG c844_heavy_IGHV1-69_IGHD3-10_IGHJ6 (Fragment) OS=Homo sapiens OX=9606 PE=2 SV=1	A0A5C2GFE9	1	2819.25	24					NoQuanValues	High	3	0.4457	0	1	1	1	940.416	-6.3	-0.00592	24.3038	0.00358	0.01982	0.351	1.84
16296	FALSE		High	Unambiguous	STTTGHLIYK	[K].STTTGHLIYK.[CF]			0.00815314	0.00190862	0.665	1	53	3	Q53HQ7	Q53HQ7 [21-30]			Elongation factor 1-alpha (Fragment) OS=Homo sapiens OX=9606 PE=2 SV=1	Q05639; Q53HQ7; A0A4D5RA52; A0A4D5RA53; A0A4D5RAB4; A0A087WVQ9; Q6IPT9; A0A7I2V659; Q6NS35; Q9H2I7; A0A4D5RAC3; A0A4D5RAA6; A0A7I2V5N4; Q53GA1; A0A4D5RAE1; A0A4D5RAF1; A0A2R8Y488; A0A4D5RBD4; A0A2R8Y660; A0A4D5RA61; Q53HM9; Q53G85; A0A4D5RA74; Q6IPS9; A0A4D5RA70; Q5JR01; A0A2U3TZH3; A0A4D5RBI9; A0A4D5RBL9; A0A4D5RBG5; Q6NSH7; B4DNE0; A0A2R8YDN5; A0A4D5RA69; A0A4D5RAN2; A0A7I2V3H3; Q6IPN6; A0A4D5R…	0	1120.6	10	100	4.89913e+06	4.89913e+06	2		High	2	0.5791	0	1	1	1	560.801	-3.87	-0.00217	12.7117	0.001585	0.004088	0.665	3.35	12.69
16302	FALSE		High	Unambiguous	SVAGGFVYTYK	[R].SVAGGFVYTYK.[L]			0.0784642	0.00496921	0.164	1	4	1	Q15393	Q15393 [919-929]			Splicing factor 3B subunit 3 OS=Homo sapiens OX=9606 GN=SF3B3 PE=1 SV=4	Q15393; B3KM77; A8K6V3; B3KQH1	0	1191.6	11	100	463777	463777	1		High	2	0.4951	0	1	1	1	596.307	2.7	0.00161	20.3709	0.003731	0.05021	0.164	2.04	20.38
16353	FALSE		High	Unambiguous	SVYAHFPINVVIQENGSLVEIR	[R].SVYAHFPINVVIQENGSLVEIR.[N]			0.0455001	0.00456424	0.286	1	6	1	A0A2R8Y5Y7	A0A2R8Y5Y7 [122-143]			60S ribosomal protein L9 OS=Homo sapiens OX=9606 GN=RPL9 PE=1 SV=1	A0A2R8Y5Y7; H0Y9V9; Q53Z07; D6RAN4; B4E1M5; B4DLV8	0	2484.32	22					NoQuanValues	High	3	0.4082	0	1	1	1	828.785	6.56	0.00543	25.6415	0.00358	0.02735	0.286	3.16
16388	FALSE		High	Unambiguous	SYELPDGQVITIGNER	[KR].SYELPDGQVITIGNER.[F]			3.62797e-06	0.00190862	2.355	2	46	2	Q53G99; A8K3K1	Q53G99 [239-254]; A8K3K1 [241-256]			Beta actin variant (Fragment) OS=Homo sapiens OX=9606 PE=2 SV=1;cDNA FLJ78096, highly similar to Homo sapiens actin, alpha, cardiac muscle (ACTC), mRNA OS=Homo sapiens OX=9606 PE=2 SV=1	G8FSY7; A5A3E0; A0A2R8Y793; P63267; V9HVZ7; A4UCT3; Q53G99; A0A173GMX0; Q9BYX7; A8K3K1; A0A2R8YEA7; Q6PJ43; B7Z6P1; Q53GK6; B3KPP5; P60709; B4E335; I3L4N8; Q8WVW5; Q53G76; Q96DE1; A0A6Q8PFE4; B3KUD3; B4E3A4; Q96FU6; Q6S8J3; F1BXA6; D2JYH4; B4DVQ0; P68133; B4DUI8; K4ENJ5; A5GZ75; Q562R1; K4EQ44; E7EVS6; B3KW67; B4DW52; A0A804GS07; P68032; P63261; Q13707; A0A804HKV3; B3KWQ3; B7ZAP6; A6NL76	0	1790.89	16	100	7493996	7493996	1	NotUnique	High	2	0.5731	0	1	1	1	895.949	-0.2	-0.00018	24.2697	0.001585	8.203e-07	2.355	3.49	24.32
16405	FALSE		High	Unambiguous	TAAENDFVTLK	[R].TAAENDFVTLK.[K]			0.002512	0.00190862	0.923	1	1	2	P35908	P35908 [276-286]			Keratin, type II cytoskeletal 2 epidermal OS=Homo sapiens OX=9606 GN=KRT2 PE=1 SV=2	P35908	0	1208.62	11	100	3.70688e+06	3.70688e+06	1		High	2	0.6075	0	1	1	1	604.812	0.47	0.00029	19.8273	0.001585	0.001115	0.923	2.93	19.81
16598	FALSE		High	Unambiguous	TGNLGNVVHIER	[K].TGNLGNVVHIER.[F]			0.00385819	0.00190862	0.829	1	3	2	C9JYQ9	C9JYQ9 [47-58]			60S ribosomal protein L22-like 1 OS=Homo sapiens OX=9606 GN=RPL22L1 PE=1 SV=1	C9JYQ9; H0Y8C2; Q6P5R6	0	1308.7	12	100	965533	965533	1		High	3	0.6488	0	1	1	1	436.907	3.05	0.00133	17.0838	0.001585	0.001788	0.829	2.99	17.08
16406	FALSE		High	Unambiguous	TAAENDFVTLKK	[R].TAAENDFVTLKK.[D]			0.000419339	0.00190862	1.315	1	1	1	P35908	P35908 [276-287]			Keratin, type II cytoskeletal 2 epidermal OS=Homo sapiens OX=9606 GN=KRT2 PE=1 SV=2	P35908	1	1336.71	12	100	4295082	4295082	1		High	3	0.7162	0	1	1	1	446.242	-0.54	-0.00024	16.1926	0.001585	0.0001546	1.315	2.96	16.19
16445	FALSE		High	Unambiguous	TAVAPIER	[K].TAVAPIER.[V]			0.108672	0.00496921	0.09	2	9	1	Q6I9V5; P05141	Q6I9V5 [24-31]; P05141 [24-31]			ADP/ATP translocase OS=Homo sapiens OX=9606 GN=SLC25A6 PE=2 SV=1;ADP/ATP translocase 2 OS=Homo sapiens OX=9606 GN=SLC25A5 PE=1 SV=7	Q6I9V5; Q59EI9; P05141; A0A0S2Z3H3; Q9H0C2; Q6NVC0; A0A0S2Z359; V9GYG0; A8K787	0	856.489	8	100	3.22277e+06	3.22277e+06	1	NotUnique	High	2	0.5022	0	1	1	1	428.748	0.48	0.0002	14.0368	0.003731	0.07244	0.09	2.27	14.08
16446	FALSE		High	Unambiguous	TAVCDIPPR	[K].TAVCDIPPR.[G]	1xCarbamidomethyl [C4]	1xCarbamidomethyl [C4]	0.0218847	0.00190862	0.448	2	38	1	Q8N6N5; Q6LC01	Q8N6N5 [351-359]; Q6LC01 [344-352]	Q8N6N5 1xCarbamidomethyl [C354]; Q6LC01 1xCarbamidomethyl [C347]	Q8N6N5 1xCarbamidomethyl [C354]; Q6LC01 1xCarbamidomethyl [C347]	Tubulin beta chain OS=Homo sapiens OX=9606 GN=TUBB2C PE=2 SV=1;Tubulin beta chain (Fragment) OS=Homo sapiens OX=9606 PE=2 SV=1	B4DMJ5; Q8N6N5; B4DMU8; Q6P602; Q13885; B4DE77; P04350; Q6LC01; Q96B85; A6NNZ2; B4E052; A0A075B736; B4DQN9; Q5ST81; B4DXZ5; B4DY90; Q8IWP6; B7ZAF0; A4UCT2; B2R6L0; O43209; B7Z4N1; Q96HX0; Q8IZ29; Q9BUU9; Q9UGA2; Q5JP53; B4DJ43; Q3ZCM7; B4DFH6; Q5SQY0; A0A384NYT8; P07437; B3KML9; P68371; B7ZAK1; Q9BVA1; A0A024QZU2	0	1028.52	9					NoQuanValues	High	2	0.5451	0	1	1	1	514.766	4.44	0.00228	14.9372	0.001585	0.01219	0.448	2.33
16488	FALSE		High	Unambiguous	TDLLLEPYNK	[K].TDLLLEPYNK.[Y]			0.0280786	0.00357933	0.393	1	4	1	A0A8I5KWT8	A0A8I5KWT8 [290-299]			Myosin-9 OS=Homo sapiens OX=9606 GN=MYH9 PE=1 SV=1	A0A8I5KWT8; Q86XU5; B4E3S1; A0A024R1N1	0	1205.64	10	100	563833	563833	1		High	2	0.5	0	1	1	1	603.328	5.68	0.00343	22.5737	0.002829	0.01608	0.393	2.48	22.56
16498	FALSE		High	Unambiguous	TEAESWYQTK	[R].TEAESWYQTK.[Y]			0.0145395	0.00190862	0.538	1	5	1	P13647	P13647 [355-364]			Keratin, type II cytoskeletal 5 OS=Homo sapiens OX=9606 GN=KRT5 PE=1 SV=3	B4E1T1; B4DL32; H0YIN9; H0YI76; P13647	0	1242.56	10	100	718005	718005	1		High	2	0.6338	0	1	1	1	621.783	-4.79	-0.00298	15.8572	0.001585	0.007739	0.538	2.13	15.88
16500	FALSE		High	Unambiguous	TEDEAEYYCQSFDSSNQSWVFGGGTK	[K].TEDEAEYYCQSFDSSNQSWVFGGGTK.[L]	1xCarbamidomethyl [C9]	1xCarbamidomethyl [C9]	0.154101	0.00886541	0.009	1	1	1	A0A5C2GV97	A0A5C2GV97 [83-108]	A0A5C2GV97 1xCarbamidomethyl [C91]	A0A5C2GV97 1xCarbamidomethyl [C91]	IG c1411_light_IGLV6-57_IGLJ3 (Fragment) OS=Homo sapiens OX=9606 PE=2 SV=1	A0A5C2GV97	0	2992.22	26	100	11367893	11367893	1		High	3	0.1827	0	1	1	1	998.081	2.13	0.00212	24.8742	0.006574	0.1068	0.009	1.04	24.82
16515	FALSE		High	Unambiguous	TEIIILATR	[R].TEIIILATR.[TA]			0.0397544	0.00456424	0.316	1	11	1	P23396	P23396 [46-54]			40S ribosomal protein S3 OS=Homo sapiens OX=9606 GN=RPS3 PE=1 SV=2	H0YF32; H0YCJ7; E9PQ96; F2Z2S8; P23396; E9PL09; E9PK82; H0YEU2; Q53G83; E9PJH4; E9PPU1	0	1029.63	9	100	6650642	6650642	1		High	2	0.7285	0	1	1	1	515.318	-1.6	-0.00082	23.8014	0.00358	0.02361	0.316	2.91	23.85
16534	FALSE		High	Unambiguous	TFEIPVIK	[K].TFEIPVIK.[I]			0.00584429	0.00190862	0.738	1	6	2	O95786	O95786 [881-888]			Antiviral innate immune response receptor RIG-I OS=Homo sapiens OX=9606 GN=RIGI PE=1 SV=2	B3KN51; B3KWW1; A0A7P0T9I8; A0A7P0TB70; A2A376; O95786	0	946.561	8	100	337294964	337294964	2		High	1	0.4914	0	1	1	1	946.562	1.4	0.00132	25.2754	0.001585	0.002828	0.738	1.75	25.29
16552	FALSE		High	Unambiguous	TFSGQTHGFVHR	[K].TFSGQTHGFVHR.[K]			0.021687	0.00190862	0.45	1	2	1	Q96DG6	Q96DG6 [206-217]			Carboxymethylenebutenolidase homolog OS=Homo sapiens OX=9606 GN=CMBL PE=1 SV=1	Q96DG6; B2RD36	0	1373.67	12	100	742970	742970	1		High	3	0.6654	0	1	1	1	458.562	-0.29	-0.00013	11.81	0.001585	0.01205	0.45	2.6	11.81
16555	FALSE		High	Unambiguous	TFVSLLICEHHLK	[K].TFVSLLICEHHLK.[K]	1xCarbamidomethyl [C8]	1xCarbamidomethyl [C8]	0.0080058	0.00190862	0.669	1	5	3	O95786	O95786 [271-283]	O95786 1xCarbamidomethyl [C278]	O95786 1xCarbamidomethyl [C278]	Antiviral innate immune response receptor RIG-I OS=Homo sapiens OX=9606 GN=RIGI PE=1 SV=2	B3KWW1; A0A7P0TB70; A2A376; B4DWT9; O95786	0	1596.86	13	100	159361019	159361019	3		High	2	0.4291	0	1	1	1	798.931	-0.69	-0.00055	22.8456	0.001585	0.004013	0.669	2.61	22.84
16556	FALSE		High	Unambiguous	TFVSLLICEHHLK	[K].TFVSLLICEHHLK.[K]	1xCarbamidomethyl [C8]; 1xGG [K13]	1xCarbamidomethyl [C8]; 1xGG [K13]	0.00181647	0.00190862	0.994	1	5	7	O95786	O95786 [271-283]	O95786 1xCarbamidomethyl [C278]; 1xGG [K283]	O95786 1xCarbamidomethyl [C278]; 1xGG [K283]	Antiviral innate immune response receptor RIG-I OS=Homo sapiens OX=9606 GN=RIGI PE=1 SV=2	B3KWW1; A0A7P0TB70; A2A376; B4DWT9; O95786	0	1710.9	13	100	1.04066e+07	1.04066e+07	3		High	2	0.7188	0	1	1	1	855.958	5.87	0.00502	22.4673	0.001585	0.0007789	0.994	2.56	22.51
16558	FALSE		High	Unambiguous	TGAAPIIDVVR	[K].TGAAPIIDVVR.[S]			0.00655029	0.00190862	0.713	1	6	1	Q9BQQ5	Q9BQQ5 [95-105]			Ribosomal protein L27a OS=Homo sapiens OX=9606 GN=L27a PE=4 SV=1	E9PLX7; Q9BQQ5; Q6NZ52; E9PLL6; E9PJD9; P46776	0	1111.65	11	100	882950	882950	1		High	2	0.649	0	1	1	1	556.327	-0.65	-0.00036	22.8281	0.001585	0.003212	0.713	3.02	22.83
16418	FALSE		High	Unambiguous	TAFQEALDAAGDK	[K].TAFQEALDAAGDK.[L]			0.0229001	0.00190862	0.438	1	1	1	P10599	P10599 [9-21]			Thioredoxin OS=Homo sapiens OX=9606 GN=TXN PE=1 SV=3	P10599	0	1336.64	13					NoQuanValues	High	2	0.5253	0	1	1	1	668.826	4.54	0.00303	20.5378	0.001585	0.01278	0.438	1.98
17452	FALSE		High	Unambiguous	VEAGDEADYYCQVWDSTLNHVLFGGGTK	[R].VEAGDEADYYCQVWDSTLNHVLFGGGTK.[L]	1xCarbamidomethyl [C11]	1xCarbamidomethyl [C11]	0.0358387	0.00456424	0.339	1	1	1	A0A5C2G467	A0A5C2G467 [77-104]	A0A5C2G467 1xCarbamidomethyl [C87]	A0A5C2G467 1xCarbamidomethyl [C87]	IGL c1093_light_IGLV3-21_IGLJ2 (Fragment) OS=Homo sapiens OX=9606 PE=2 SV=1	A0A5C2G467	0	3131.41	28	100	1.62473e+06	1.62473e+06	1		High	3	0.1017	0	1	1	1	1044.47	-1.96	-0.00204	24.0972	0.00358	0.02107	0.339	1.77	24.31
17084	FALSE		High	Unambiguous	TSWTPPR	[K].TSWTPPR.[Y]			0.130965	0.00582921	0.047	1	6	1	Q9UJV9	Q9UJV9 [144-150]			Probable ATP-dependent RNA helicase DDX41 OS=Homo sapiens OX=9606 GN=DDX41 PE=1 SV=2	H0YA06; Q9UJV9; B3KRK2; A0A499FJW5; Q53HI2; D6RGI7	0	844.431	7	100	350405	350405	1		High	2	0.2857	0	1	1	1	422.718	-3	-0.00127	15.1728	0.004348	0.08924	0.047	1.33	15.16
17096	FALSE		High	Unambiguous	TTLTAAITK	[K].TTLTAAITK.[IK]			0.0202598	0.00190862	0.465	1	2	1	A0A384ME17	A0A384ME17 [74-82]			Elongation factor Tu OS=Homo sapiens OX=9606 GN=TUFM PE=2 SV=1	A0A384ME17; H3BNU3	0	919.546	9	100	732010	732010	1		High	2	0.4579	0	1	1	1	460.277	0.65	0.0003	17.1354	0.001585	0.01121	0.465	1.9	17.14
17372	FALSE		High	Unambiguous	VEAEDVGLYYCMQGTHWPYSFGQGTK	[R].VEAEDVGLYYCMQGTHWPYSFGQGTK.[L]	1xCarbamidomethyl [C11]	1xCarbamidomethyl [C11]	0.107727	0.00496921	0.092	1	1	1	A0A5C2FT87	A0A5C2FT87 [83-108]	A0A5C2FT87 1xCarbamidomethyl [C93]	A0A5C2FT87 1xCarbamidomethyl [C93]	IGL c191_light_IGKV2-30_IGKJ2 (Fragment) OS=Homo sapiens OX=9606 PE=2 SV=1	A0A5C2FT87	0	3023.33	26	100	9830448	9830448	1		High	3	0.097	0	1	1	1	1008.45	5.05	0.00509	25.2449	0.003731	0.07156	0.092	1.65	25.23
17374	FALSE		High	Unambiguous	VEAEDVGIYYCMQGTQWPWTFGQGTK	[R].VEAEDVGIYYCMQGTQWPWTFGQGTK.[V]	1xCarbamidomethyl [C11]	1xCarbamidomethyl [C11]	0.0412128	0.00456424	0.308	1	1	1	A0A109PS54	A0A109PS54 [83-108]	A0A109PS54 1xCarbamidomethyl [C93]	A0A109PS54 1xCarbamidomethyl [C93]	GCT-A8 light chain variable region (Fragment) OS=Homo sapiens OX=9606 PE=2 SV=1	A0A109PS54	0	3051.37	26	100	18629666	18629666	1		High	3	0.2227	0	1	1	1	1017.8	7.06	0.00718	24.2216	0.00358	0.0246	0.308	2.29	24.22
17375	FALSE		High	Unambiguous	VEAEDVGIYYCMQLTQFPYTFGRGTHLEIK	[R].VEAEDVGIYYCMQLTQFPYTFGRGTHLEIK.[-]	1xCarbamidomethyl [C11]	1xCarbamidomethyl [C11]	0.07506	0.00496921	0.174	1	1	1	A0A5C2H0U9	A0A5C2H0U9 [83-112]	A0A5C2H0U9 1xCarbamidomethyl [C93]	A0A5C2H0U9 1xCarbamidomethyl [C93]	IG c556_light_IGKV2-24_IGKJ2 (Fragment) OS=Homo sapiens OX=9606 PE=2 SV=1	A0A5C2H0U9	1	3565.71	30					NoQuanValues	High	3	0.1144	0	1	1	1	1189.23	-8.88	-0.01056	25.0243	0.003731	0.04787	0.174	2.01
17381	FALSE		High	Selected	VEAEDVGVYYCMQALQLWTFGQGTK	[R].VEAEDVGVYYCMQALQLWTFGQGTK.[V]	1xCarbamidomethyl [C11]; 1xOxidation [M12]	1xCarbamidomethyl [C11]; 1xOxidation [M12]	0.0495531	0.00456424	0.267	1	1	1	A0A5C2FX70	A0A5C2FX70 [83-107]	A0A5C2FX70 1xCarbamidomethyl [C93]; 1xOxidation [M94]	A0A5C2FX70 1xCarbamidomethyl [C93]; 1xOxidation [M94]	IGL c1399_light_IGKV2D-28_IGKJ1 (Fragment) OS=Homo sapiens OX=9606 PE=2 SV=1	A0A5C2FX70	0	2909.35	25	100	12204646	12204646	1		High	3		0.0405	2	2	3	970.445	-9.64	-0.00935	25.1595	0.00358	0.03011	0.267	1.42	25.31
17383	FALSE		High	Unambiguous	VEAEDVGVYYCMQALQTLWTFGQGTK	[R].VEAEDVGVYYCMQALQTLWTFGQGTK.[V]	1xCarbamidomethyl [C11]; 1xOxidation [M12]	1xCarbamidomethyl [C11]; 1xOxidation [M12]	0.138497	0.00582921	0.034	1	1	1	A0A5C2FTG9	A0A5C2FTG9 [83-108]	A0A5C2FTG9 1xCarbamidomethyl [C93]; 1xOxidation [M94]	A0A5C2FTG9 1xCarbamidomethyl [C93]; 1xOxidation [M94]	IGL c119_light_IGKV2-28_IGKJ1 (Fragment) OS=Homo sapiens OX=9606 PE=2 SV=1	A0A5C2FTG9	0	3010.4	26					NoQuanValues	High	3	0.2469	0	1	1	1	1004.13	-8.89	-0.00892	25.2785	0.004348	0.09502	0.034	1.62
17390	FALSE		High	Unambiguous	VEAEDVGVYYCMQALQTQVTFGQGTK	[R].VEAEDVGVYYCMQALQTQVTFGQGTK.[L]	1xCarbamidomethyl [C11]; 1xOxidation [M12]	1xCarbamidomethyl [C11]; 1xOxidation [M12]	0.130965	0.00582921	0.047	1	1	1	A0A5C2GSL9	A0A5C2GSL9 [83-108]	A0A5C2GSL9 1xCarbamidomethyl [C93]; 1xOxidation [M94]	A0A5C2GSL9 1xCarbamidomethyl [C93]; 1xOxidation [M94]	IG c2_light_IGKV2-28_IGKJ2 (Fragment) OS=Homo sapiens OX=9606 PE=2 SV=1	A0A5C2GSL9	0	2938.36	26	100	69558664	69558664	1		High	2	0.0592	0	1	1	1	1469.67	-6.32	-0.00929	24.9583	0.004348	0.08899	0.047	1.52	24.83
17394	FALSE		High	Unambiguous	VEAEDVGVYYCMQATHWPLTFGGGTR	[R].VEAEDVGVYYCMQATHWPLTFGGGTR.[V]	1xCarbamidomethyl [C11]; 1xOxidation [M12]	1xCarbamidomethyl [C11]; 1xOxidation [M12]	0.118046	0.00496921	0.071	1	1	1	A0A5C2FVP2	A0A5C2FVP2 [83-108]	A0A5C2FVP2 1xCarbamidomethyl [C93]; 1xOxidation [M94]	A0A5C2FVP2 1xCarbamidomethyl [C93]; 1xOxidation [M94]	IGL c150_light_IGKV2-30_IGKJ4 (Fragment) OS=Homo sapiens OX=9606 PE=2 SV=1	A0A5C2FVP2	0	2960.33	26	100	34502148	34502148	1		High	3	0.3814	0	1	1	1	987.44	-9.76	-0.00963	24.8174	0.003731	0.07919	0.071	1.94	24.81
17395	FALSE		High	Selected	VEAEDVGVYYCMQATHWPPTFGPGTK	[R].VEAEDVGVYYCMQATHWPPTFGPGTK.[V]	1xCarbamidomethyl [C11]; 1xOxidation [M12]	1xCarbamidomethyl [C11]; 1xOxidation [M12]	0.0888047	0.00496921	0.136	1	2	1	A0A5C2GGE3	A0A5C2GGE3 [83-108]	A0A5C2GGE3 1xCarbamidomethyl [C93]; 1xOxidation [M94]	A0A5C2GGE3 1xCarbamidomethyl [C93]; 1xOxidation [M94]	IGH + IGL c241_light_IGKV2-30_IGKJ3 (Fragment) OS=Homo sapiens OX=9606 PE=2 SV=1	A0A5C2GGE3; A0A5C2GGB4	0	2956.33	26					NoneMonoisotopic	High	3	0.0106	0	1	1	1	986.111	-3.1	-0.00305	23.8569	0.003731	0.05776	0.136	1.88
17397	FALSE		High	Unambiguous	VEAEDVGVYYCMQGIHLWTFGQGTK	[R].VEAEDVGVYYCMQGIHLWTFGQGTK.[V]	1xCarbamidomethyl [C11]; 1xOxidation [M12]	1xCarbamidomethyl [C11]; 1xOxidation [M12]	0.0334924	0.00357933	0.354	1	1	2	A0A5C2GJI2	A0A5C2GJI2 [83-107]	A0A5C2GJI2 1xCarbamidomethyl [C93]; 1xOxidation [M94]	A0A5C2GJI2 1xCarbamidomethyl [C93]; 1xOxidation [M94]	IG c283_light_IGKV2D-29_IGKJ1 (Fragment) OS=Homo sapiens OX=9606 PE=2 SV=1	A0A5C2GJI2	0	2904.33	25					NoneMonoisotopic	High	3	0.252	0	1	1	1	968.782	-0.43	-0.00042	25.1349	0.002829	0.01955	0.354	2.54
17398	FALSE		High	Unambiguous	VEAEDVGVYYCMQGIHPPYTFGQGTK	[R].VEAEDVGVYYCMQGIHPPYTFGQGTK.[L]	1xCarbamidomethyl [C11]; 1xOxidation [M12]	1xCarbamidomethyl [C11]; 1xOxidation [M12]	0.0895913	0.00496921	0.134	1	1	1	A0A5C2GIW6	A0A5C2GIW6 [83-108]	A0A5C2GIW6 1xCarbamidomethyl [C93]; 1xOxidation [M94]	A0A5C2GIW6 1xCarbamidomethyl [C93]; 1xOxidation [M94]	IG c84_light_IGKV2D-29_IGKJ2 (Fragment) OS=Homo sapiens OX=9606 PE=2 SV=1	A0A5C2GIW6	0	2962.34	26					NoneMonoisotopic	High	3	0.278	0	1	1	1	988.12	2.38	0.00235	24.9639	0.003731	0.05838	0.134	2.05
17401	FALSE		High	Unambiguous	VEAEDVGVYYCMQGLQTPFTFGQGTK	[R].VEAEDVGVYYCMQGLQTPFTFGQGTK.[L]	1xCarbamidomethyl [C11]; 1xOxidation [M12]	1xCarbamidomethyl [C11]; 1xOxidation [M12]	0.123813	0.00582921	0.06	1	1	1	A0A5C2G6F8	A0A5C2G6F8 [83-108]	A0A5C2G6F8 1xCarbamidomethyl [C93]; 1xOxidation [M94]	A0A5C2G6F8 1xCarbamidomethyl [C93]; 1xOxidation [M94]	IGL c3237_light_IGKV2-28_IGKJ2 (Fragment) OS=Homo sapiens OX=9606 PE=2 SV=1	A0A5C2G6F8	0	2941.34	26					NoneMonoisotopic	High	2	0.2811	0	1	1	1	1471.18	2.31	0.0034	24.9583	0.004348	0.08358	0.06	2.17
17370	FALSE		High	Unambiguous	VEAEDVGIYYCMQGTHAPPTFGQGTK	[R].VEAEDVGIYYCMQGTHAPPTFGQGTK.[L]	1xCarbamidomethyl [C11]; 1xOxidation [M12]; 1xGG [K26]	1xCarbamidomethyl [C11]; 1xOxidation [M12]; 1xGG [K26]	0.150859	0.00886541	0.014	1	1	1	A0A5C2GJP3	A0A5C2GJP3 [83-108]	A0A5C2GJP3 1xCarbamidomethyl [C93]; 1xOxidation [M94]; 1xGG [K108]	A0A5C2GJP3 1xCarbamidomethyl [C93]; 1xOxidation [M94]; 1xGG [K108]	IG c52_light_IGKV2-30_IGKJ2 (Fragment) OS=Homo sapiens OX=9606 PE=2 SV=1	A0A5C2GJP3	0	2986.33	26	100	1.57303e+06	1.57303e+06	1		High	3	0.1301	0	1	1	1	996.108	-8.2	-0.00817	24.8198	0.006574	0.1046	0.014	2.46	24.55
17409	FALSE		High	Selected	VEAEDVGVYYCMQGTHWPPAFGGGTK	[R].VEAEDVGVYYCMQGTHWPPAFGGGTK.[V]	1xCarbamidomethyl [C11]; 1xGG [K26]	1xCarbamidomethyl [C11]; 1xGG [K26]	0.0645222	0.00496921	0.208	1	1	1	A0A5C2G7A5	A0A5C2G7A5 [83-108]	A0A5C2G7A5 1xCarbamidomethyl [C93]; 1xGG [K108]	A0A5C2G7A5 1xCarbamidomethyl [C93]; 1xGG [K108]	IGL c3575_light_IGKV2-30_IGKJ4 (Fragment) OS=Homo sapiens OX=9606 PE=2 SV=1	A0A5C2G7A5	0	2970.32	26	100	10710110	10710110	1		High	3		0.041	2	2	2	990.78	2.59	0.00257	24.5907	0.003731	0.04035	0.208	1.87	24.69
17414	FALSE		High	Unambiguous	VEAEDVGVYYCMQSLDLPFTFGGGTK	[R].VEAEDVGVYYCMQSLDLPFTFGGGTK.[V]	1xCarbamidomethyl [C11]	1xCarbamidomethyl [C11]	0.0331913	0.00357933	0.356	1	1	1	A0A5C2GC48	A0A5C2GC48 [83-108]	A0A5C2GC48 1xCarbamidomethyl [C93]	A0A5C2GC48 1xCarbamidomethyl [C93]	IGH + IGL c24_light_IGKV2D-29_IGKJ4 (Fragment) OS=Homo sapiens OX=9606 PE=2 SV=1	A0A5C2GC48	0	2883.32	26					NoneMonoisotopic	High	3	0.3404	0	1	1	1	961.774	-5.05	-0.00485	24.849	0.002829	0.0193	0.356	2.82
17418	FALSE		High	Unambiguous	VEAEDVGVYYCMQSLQTPPTFGGGTK	[R].VEAEDVGVYYCMQSLQTPPTFGGGTK.[V]	1xCarbamidomethyl [C11]; 1xOxidation [M12]	1xCarbamidomethyl [C11]; 1xOxidation [M12]	0.00275217	0.00190862	0.903	1	1	2	A0A0X9V9B3	A0A0X9V9B3 [83-108]	A0A0X9V9B3 1xCarbamidomethyl [C93]; 1xOxidation [M94]	A0A0X9V9B3 1xCarbamidomethyl [C93]; 1xOxidation [M94]	MS-F1 light chain variable region (Fragment) OS=Homo sapiens OX=9606 PE=2 SV=1	A0A0X9V9B3	0	2850.3	26					NoneMonoisotopic	High	3	0.1429	0	1	1	1	950.775	5.29	0.00502	23.0227	0.001585	0.001236	0.903	2.59
17423	FALSE		High	Unambiguous	VEAEDVGVYYCMQTLQTPLTFGGGTK	[R].VEAEDVGVYYCMQTLQTPLTFGGGTK.[V]	1xCarbamidomethyl [C11]; 1xOxidation [M12]; 1xGG [K26]	1xCarbamidomethyl [C11]; 1xOxidation [M12]; 1xGG [K26]	0.00837924	0.00190862	0.659	1	1	1	A0A5C2FUP9	A0A5C2FUP9 [83-108]	A0A5C2FUP9 1xCarbamidomethyl [C93]; 1xOxidation [M94]; 1xGG [K108]	A0A5C2FUP9 1xCarbamidomethyl [C93]; 1xOxidation [M94]; 1xGG [K108]	IGL c599_light_IGKV2D-28_IGKJ4 (Fragment) OS=Homo sapiens OX=9606 PE=2 SV=1	A0A5C2FUP9	0	2994.39	26	100	226554672	226554672	1		High	3	0.119	0	1	1	1	998.799	-0.73	-0.00073	24.4817	0.001585	0.004211	0.659	2.1	24.7
17425	FALSE		High	Unambiguous	VEAGDDADYYCQVWDSDSHNVVFGGGTK	[R].VEAGDDADYYCQVWDSDSHNVVFGGGTK.[L]	1xCarbamidomethyl [C11]	1xCarbamidomethyl [C11]	0.125431	0.00582921	0.057	1	1	1	A0A5C2G515	A0A5C2G515 [77-104]	A0A5C2G515 1xCarbamidomethyl [C87]	A0A5C2G515 1xCarbamidomethyl [C87]	IGL c2637_light_IGLV3-21_IGLJ3 (Fragment) OS=Homo sapiens OX=9606 PE=2 SV=1	A0A5C2G515	0	3091.3	28					NoneMonoisotopic	High	3	0.3082	0	1	1	1	1031.12	9.77	0.01007	25.1614	0.004348	0.0848	0.057	1.59
17427	FALSE		High	Unambiguous	VEAGDEADYFCQVWDSSSDLVLFGGGTK	[R].VEAGDEADYFCQVWDSSSDLVLFGGGTK.[L]	1xCarbamidomethyl [C11]	1xCarbamidomethyl [C11]	0.0154955	0.00190862	0.524	1	1	5	A0A5C2FVU5	A0A5C2FVU5 [77-104]	A0A5C2FVU5 1xCarbamidomethyl [C87]	A0A5C2FVU5 1xCarbamidomethyl [C87]	IGL c210_light_IGLV3-21_IGLJ3 (Fragment) OS=Homo sapiens OX=9606 PE=2 SV=1	A0A5C2FVU5	0	3052.35	28	100	204823752	204823752	2		High	3	0.0693	0	1	1	1	1018.13	8.49	0.00864	24.4897	0.001585	0.008311	0.524	2.02	24.91
17432	FALSE		High	Unambiguous	VEAGDEADYYCQVWDLNSDHVVFGGGTK	[R].VEAGDEADYYCQVWDLNSDHVVFGGGTK.[L]	1xCarbamidomethyl [C11]	1xCarbamidomethyl [C11]	0.00473781	0.00190862	0.784	1	1	2	A0A5C2FZD4	A0A5C2FZD4 [77-104]	A0A5C2FZD4 1xCarbamidomethyl [C87]	A0A5C2FZD4 1xCarbamidomethyl [C87]	IGL c2259_light_IGLV3-21_IGLJ2 (Fragment) OS=Homo sapiens OX=9606 PE=2 SV=1	A0A5C2FZD4	0	3131.37	28	100	2.85226e+06	2.85226e+06	1		High	3	0.3934	0	1	1	1	1044.46	-2.85	-0.00297	24.7973	0.001585	0.00225	0.784	1.83	24.72
17435	FALSE		High	Unambiguous	VEAGDEADYYCQVWDSGSYHLVLFGGGTK	[R].VEAGDEADYYCQVWDSGSYHLVLFGGGTK.[L]	1xCarbamidomethyl [C11]	1xCarbamidomethyl [C11]	0.12817	0.00582921	0.052	1	1	1	A0A5C2G6S3	A0A5C2G6S3 [77-105]	A0A5C2G6S3 1xCarbamidomethyl [C87]	A0A5C2G6S3 1xCarbamidomethyl [C87]	IGL c68_light_IGLV3-21_IGLJ2 (Fragment) OS=Homo sapiens OX=9606 PE=2 SV=1	A0A5C2G6S3	0	3223.43	29	100	2.49272e+06	2.49272e+06	1		High	3	0.2742	0	1	1	1	1075.15	-2.55	-0.00274	24.6273	0.004348	0.08686	0.052	1.24	24.42
17436	FALSE		High	Unambiguous	VEAGDEADYYCQVWDSNSPRMFGGGTK	[R].VEAGDEADYYCQVWDSNSPRMFGGGTK.[L]	1xCarbamidomethyl [C11]; 1xOxidation [M21]	1xCarbamidomethyl [C11]; 1xOxidation [M21]	0.0903846	0.00496921	0.132	1	1	1	A0A5C2GTE6	A0A5C2GTE6 [77-103]	A0A5C2GTE6 1xCarbamidomethyl [C87]; 1xOxidation [M97]	A0A5C2GTE6 1xCarbamidomethyl [C87]; 1xOxidation [M97]	IG c711_light_IGLV3-21_IGLJ3 (Fragment) OS=Homo sapiens OX=9606 PE=2 SV=1	A0A5C2GTE6	1	3055.28	27					NoneMonoisotopic	High	4	0.1361	0	1	1	1	764.571	-7.1	-0.00542	24.5956	0.003731	0.05876	0.132	1.69
17437	FALSE		High	Unambiguous	VEAGDEADYYCQVWDSNTDHVIFGGGTK	[R].VEAGDEADYYCQVWDSNTDHVIFGGGTK.[L]	1xCarbamidomethyl [C11]	1xCarbamidomethyl [C11]	0.0205376	0.00190862	0.462	1	1	2	A0A5C2FTZ2	A0A5C2FTZ2 [77-104]	A0A5C2FTZ2 1xCarbamidomethyl [C87]	A0A5C2FTZ2 1xCarbamidomethyl [C87]	IGL c319_light_IGLV3-21_IGLJ2 (Fragment) OS=Homo sapiens OX=9606 PE=2 SV=1	A0A5C2FTZ2	0	3133.35	28					NoneMonoisotopic	High	3	0.078	0	1	1	1	1045.12	3.93	0.0041	24.348	0.001585	0.01137	0.462	1.41
17441	FALSE		High	Unambiguous	VEAGDEADYYCQVWDSSSDHPWVFGGGTK	[R].VEAGDEADYYCQVWDSSSDHPWVFGGGTK.[L]	1xCarbamidomethyl [C11]	1xCarbamidomethyl [C11]	0.0256477	0.00357933	0.413	1	1	1	A0A5C2G1X6	A0A5C2G1X6 [77-105]	A0A5C2G1X6 1xCarbamidomethyl [C87]	A0A5C2G1X6 1xCarbamidomethyl [C87]	IGL c2456_light_IGLV3-21_IGLJ3 (Fragment) OS=Homo sapiens OX=9606 PE=2 SV=1	A0A5C2G1X6	0	3262.37	29					NoQuanValues	High	3	0.1786	0	1	1	1	1088.14	9.24	0.01005	25.2107	0.002829	0.01456	0.413	1.4
17448	FALSE		High	Unambiguous	VEAGDEADYYCQVWDSSSDYVFGTGTK	[R].VEAGDEADYYCQVWDSSSDYVFGTGTK.[V]	1xCarbamidomethyl [C11]	1xCarbamidomethyl [C11]	0.0598072	0.00496921	0.225	1	1	1	A0A5C2GU52	A0A5C2GU52 [77-103]	A0A5C2GU52 1xCarbamidomethyl [C87]	A0A5C2GU52 1xCarbamidomethyl [C87]	IG c1044_light_IGLV3-21_IGLJ1 (Fragment) OS=Homo sapiens OX=9606 PE=2 SV=1	A0A5C2GU52	0	3049.27	27	100	8381632	8381632	1		High	3	0.2923	0	1	1	1	1017.1	5.34	0.00543	24.5558	0.003731	0.03718	0.225	1.3	24.71
17413	FALSE		High	Unambiguous	VEAEDVGVYYCMQPLKSPPTFGGGTK	[R].VEAEDVGVYYCMQPLKSPPTFGGGTK.[V]	1xCarbamidomethyl [C11]; 1xOxidation [M12]	1xCarbamidomethyl [C11]; 1xOxidation [M12]	0.149579	0.00886541	0.016	1	1	1	A0A5C2FW56	A0A5C2FW56 [83-108]	A0A5C2FW56 1xCarbamidomethyl [C93]; 1xOxidation [M94]	A0A5C2FW56 1xCarbamidomethyl [C93]; 1xOxidation [M94]	IGL c874_light_IGKV2D-28_IGKJ4 (Fragment) OS=Homo sapiens OX=9606 PE=2 SV=1	A0A5C2FW56	1	2846.34	26	100	18094486	18094486	1		High	3	0.1786	0	1	1	1	949.45	-1.07	-0.00102	25.2369	0.006574	0.1036	0.016	1.96	25.31
17094	FALSE		High	Unambiguous	TTIFSPEGR	[R].TTIFSPEGR.[L]			0.0633813	0.00496921	0.212	1	8	1	H0YL69	H0YL69 [9-17]			Proteasome subunit alpha type (Fragment) OS=Homo sapiens OX=9606 GN=PSMA4 PE=1 SV=1	H0YL69; H0YLC2; H0YMZ1; H0YLS6; B2RDG0; H0YMI6; H0YMA1; P25789	0	1007.52	9	100	1.83646e+06	1.83646e+06	1		High	2	0.5525	0	1	1	1	504.262	0.6	0.0003	18.2853	0.003731	0.03972	0.212	1.81	18.23
17369	FALSE		High	Unambiguous	VEAEDVGIYYCMQGTHAPPTFGQGTK	[R].VEAEDVGIYYCMQGTHAPPTFGQGTK.[L]	1xCarbamidomethyl [C11]; 1xGG [K26]	1xCarbamidomethyl [C11]; 1xGG [K26]	0.0419616	0.00456424	0.304	1	1	1	A0A5C2GJP3	A0A5C2GJP3 [83-108]	A0A5C2GJP3 1xCarbamidomethyl [C93]; 1xGG [K108]	A0A5C2GJP3 1xCarbamidomethyl [C93]; 1xGG [K108]	IG c52_light_IGKV2-30_IGKJ2 (Fragment) OS=Homo sapiens OX=9606 PE=2 SV=1	A0A5C2GJP3	0	2970.34	26	100	10710110	10710110	1		High	3	0.2664	0	1	1	1	990.777	-7.99	-0.00791	24.7498	0.00358	0.0251	0.304	2.44	24.69
17366	FALSE		High	Unambiguous	VEAEDVGIYYCMQALQTRTFGQGTK	[K].VEAEDVGIYYCMQALQTRTFGQGTK.[L]	1xCarbamidomethyl [C11]; 1xOxidation [M12]	1xCarbamidomethyl [C11]; 1xOxidation [M12]	0.0397544	0.00456424	0.316	1	1	1	A0A5C2GK16	A0A5C2GK16 [83-107]	A0A5C2GK16 1xCarbamidomethyl [C93]; 1xOxidation [M94]	A0A5C2GK16 1xCarbamidomethyl [C93]; 1xOxidation [M94]	IG c1122_light_IGKV2-28_IGKJ2 (Fragment) OS=Homo sapiens OX=9606 PE=2 SV=1	A0A5C2GK16	1	2881.35	25					NoneMonoisotopic	High	3	0.3695	0	1	1	1	961.116	-5.65	-0.00543	24.5503	0.00358	0.02361	0.316	3.41
17103	FALSE		High	Unambiguous	TTPDVIFVFGFR	[K].TTPDVIFVFGFR.[T]			0.0948688	0.00496921	0.121	1	5	1	A0A2R8Y849	A0A2R8Y849 [50-61]			40S ribosomal protein S24 OS=Homo sapiens OX=9606 GN=RPS24 PE=1 SV=1	A0A2R8Y849; E7ETK0; P62847; A0A2R8YD14; A0A2R8Y8A0	0	1398.74	12					NoQuanValues	High	2	0.462	0	1	1	1	699.874	-1.14	-0.0008	26.1257	0.003731	0.06201	0.121	1.58
17105	FALSE		High	Unambiguous	TTPSYVAFTDTER	[R].TTPSYVAFTDTER.[L]			0.0051434	0.00190862	0.766	2	39	1	E9PKE3; A0A0G2JIW1	E9PKE3 [37-49]; A0A0G2JIW1 [38-50]			Heat shock cognate 71 kDa protein OS=Homo sapiens OX=9606 GN=HSPA8 PE=1 SV=1;Heat shock 70 kDa protein 1B OS=Homo sapiens OX=9606 GN=HSPA1B PE=1 SV=1	E9PLF4; P48741; B4DNX1; B4DXY3; E9PKE3; B4E1T6; B4DI39; A0A0G2JIW1; E9PI65; P17066; E9PQQ4; E9PNE6; B4DI54; P54652; Q53HF2; A0A1U9X7X9; Q53FC7; Q53GZ6; V9HW22; B3KSM6; B2RCQ9; E9PK54; B4DFN9; B4DWK5; P0DMV9; B2R6X5; B4DTX2; B3KUS2; E9PN25; A0A1U9X7W4; E9PPY6; P34931; A0A384MDT7; B4DNV4; E9PQK7; B3KTV0; Q59EJ3; Q53FA3; A0A1U9X7X4	0	1487.7	13	100	2781829	2781829	1	NotUnique	High	2	0.7492	0	1	1	1	744.352	-2.58	-0.00192	20.1597	0.001585	0.002455	0.766	3.19	20.18
17114	FALSE		High	Unambiguous	TVAGGAWTYNTTSAVTVK	[K].TVAGGAWTYNTTSAVTVK.[S]			5.09342e-08	0.00190862	3.289	1	2	1	P61513	P61513 [63-80]			60S ribosomal protein L37a OS=Homo sapiens OX=9606 GN=RPL37A PE=1 SV=2	P61513; C9J4Z3	0	1826.93	18	100	5813420	5813420	1		High	2	0.7732	0	1	1	1	913.968	0.22	0.0002	20.933	0.001585	7.396e-09	3.289	4.41	20.98
17127	FALSE		High	Unambiguous	TVDNFVALATGEK	[K].TVDNFVALATGEK.[G]			6.32959e-05	0.00190862	1.729	1	4	2	V9HWC6	V9HWC6 [64-76]			Peptidyl-prolyl cis-trans isomerase OS=Homo sapiens OX=9606 GN=HEL-S-39 PE=2 SV=1	V9HWC6; A0A7P0Z497; A0A7P0T7U3; P23284	0	1364.71	13	100	8.05654e+06	8.05654e+06	1		High	2	0.715	0	1	1	1	682.856	-0.27	-0.00018	24.1609	0.001585	1.919e-05	1.729	3.93	24.2
17147	FALSE		High	Unambiguous	TVGVEPAADGK	[K].TVGVEPAADGK.[G]			0.0223867	0.00190862	0.443	1	5	3	H0YKD8	H0YKD8 [48-58]			60S ribosomal protein L28 OS=Homo sapiens OX=9606 GN=RPL28 PE=1 SV=1	H0YKD8; Q59F34; P46779; H0YMF4; H0YLP6	0	1043.54	11	100	369383	369383	1		High	2	0.2961	0	1	1	1	522.273	2.51	0.00131	12.3507	0.001585	0.01251	0.443	1.52	12.34
17196	FALSE		High	Unambiguous	TWMWWHNFR	[K].TWMWWHNFR.[T]			0.0224885	0.00190862	0.442	1	7	1	O14744	O14744 [185-193]			Protein arginine N-methyltransferase 5 OS=Homo sapiens OX=9606 GN=PRMT5 PE=1 SV=4	G3V580; H0YJX6; B4DV00; B2RDD7; O14744; G3V5L5; G3V2X6	0	1363.62	9					NoQuanValues	High	3	0.5301	0	1	1	1	455.21	1	0.00045	25.3102	0.001585	0.01254	0.442	1.83
17197	FALSE		High	Unambiguous	TWMWWHNFR	[K].TWMWWHNFR.[T]	1xOxidation [M3]	1xOxidation [M3]	0.0282059	0.00357933	0.392	1	7	2	O14744	O14744 [185-193]	O14744 1xOxidation [M187]	O14744 1xOxidation [M187]	Protein arginine N-methyltransferase 5 OS=Homo sapiens OX=9606 GN=PRMT5 PE=1 SV=4	G3V580; H0YJX6; B4DV00; B2RDD7; O14744; G3V5L5; G3V2X6	0	1379.61	9	100	3.11577e+06	3.11577e+06	2		High	2	0.615	0	1	1	1	690.309	-0.08	-5e-05	24.1003	0.002829	0.01614	0.392	1.87	24.08
17260	FALSE		High	Unambiguous	VANVSLLALYK	[K].VANVSLLALYK.[G]			0.00121536	0.00190862	1.082	1	1	1	A8K517	A8K517 [125-135]			40S ribosomal protein S23 OS=Homo sapiens OX=9606 GN=RPS23 PE=2 SV=1	A8K517	0	1190.71	11					NoQuanValues	High	2	0.7127	0	1	1	1	595.861	-0.37	-0.00022	25.4617	0.001585	0.0005012	1.082	2.75
17264	FALSE		High	Unambiguous	VAPEEHPVLLTEAPLNPK	[R].VAPEEHPVLLTEAPLNPK.[A]			5.5011e-07	0.00190862	2.768	1	40	3	Q53G99	Q53G99 [96-113]			Beta actin variant (Fragment) OS=Homo sapiens OX=9606 PE=2 SV=1	G5E9R0; J3KT65; Q562V5; A0A2R8Y793; Q562N4; Q562P9; Q53G99; Q562L5; Q562S0; Q53GK6; Q562N6; A0A2R8YGF8; P60709; Q562Y6; B4E335; I3L4N8; Q562L6; Q8WVW5; A1E282; Q53G76; A0A6Q8PFE4; B4E3A4; Q562X9; B4DVQ0; I3L3I0; Q562R8; K7EM38; E7EVS6; A0A6Q8PH58; Q562L9; Q562U2; B4DW52; Q562P0; Q562Z4; Q562Z7; A0A804GS07; I3L3R2; P63261; Q562N8; Q562N0	0	1954.06	18	100	9.87437e+06	9.87437e+06	2		High	2	0.2809	0	1	1	1	977.53	-5.96	-0.00582	21.861	0.001585	1.021e-07	2.768	4.45	21.87
17285	FALSE		High	Unambiguous	VAVFGAGGVGK	[R].VAVFGAGGVGK.[S]			0.0907837	0.00496921	0.131	1	3	1	A0A1B0GVC3	A0A1B0GVC3 [10-20]			GTP-binding protein Di-Ras2 (Fragment) OS=Homo sapiens OX=9606 GN=DIRAS2 PE=1 SV=1	A0A1B0GVC3; Q96HU8; A0A1B0GWA9	0	961.547	11	100	714947	714947	1		High	2	0.358	0	1	1	1	481.275	-3.6	-0.00173	21.4004	0.003731	0.05914	0.131	1.62	21.42
17291	FALSE		High	Unambiguous	VAYVSFGPHAGK	[R].VAYVSFGPHAGK.[L]			0.0119007	0.00190862	0.582	1	6	1	P50914	P50914 [12-23]			60S ribosomal protein L14 OS=Homo sapiens OX=9606 GN=RPL14 PE=1 SV=4	P50914; A0PJ62; B7Z6S8; A8K7N0; E7EPB3; Q6IPH7	0	1232.64	12	100	1075772	1075772	1		High	3	0.4076	0	1	1	1	411.552	0.42	0.00017	17.1176	0.001585	0.006219	0.582	1.57	17.13
17368	FALSE		High	Selected	VEAEDVGIYYCMQDLHLPWTFGQGTK	[R].VEAEDVGIYYCMQDLHLPWTFGQGTK.[V]	1xCarbamidomethyl [C11]	1xCarbamidomethyl [C11]	0.114508	0.00496921	0.078	1	2	1	A0A5C2GRI8	A0A5C2GRI8 [83-108]	A0A5C2GRI8 1xCarbamidomethyl [C93]	A0A5C2GRI8 1xCarbamidomethyl [C93]	IG c75_light_IGKV2D-29_IGKJ1 (Fragment) OS=Homo sapiens OX=9606 PE=2 SV=1	A0A5C2GRI8; A0A5C2GW79	0	3057.41	26					NoQuanValues	High	3		0.0212	2	2	2	1019.8	-9.75	-0.00993	24.4027	0.003731	0.07653	0.078	1.85
17293	FALSE		High	Unambiguous	VCADLIR	[K].VCADLIR.[G]	1xCarbamidomethyl [C2]	1xCarbamidomethyl [C2]	0.0982625	0.00496921	0.113	1	3	1	P60866	P60866 [35-41]	P60866 1xCarbamidomethyl [C36]	P60866 1xCarbamidomethyl [C36]	40S ribosomal protein S20 OS=Homo sapiens OX=9606 GN=RPS20 PE=1 SV=1	P60866; E5RJX2; A0A7P0S5H5	0	846.45	7	100	1.40921e+06	1.40921e+06	1		High	2	0.3046	0	1	1	1	423.73	2.89	0.00122	16.9356	0.003731	0.06455	0.113	1.97	16.97
17299	FALSE		High	Unambiguous	VCEEIAIIPSKK	[R].VCEEIAIIPSKK.[L]	1xCarbamidomethyl [C2]	1xCarbamidomethyl [C2]	0.00115055	0.00190862	1.094	1	5	2	H3BNC9	H3BNC9 [483-494]	H3BNC9 1xCarbamidomethyl [C484]	H3BNC9 1xCarbamidomethyl [C484]	40S ribosomal protein S17 OS=Homo sapiens OX=9606 PE=3 SV=2	H0YN88; H3BNC9; A0A075B716; H0YN73; P08708	1	1386.77	12	100	8857217	8857217	1		High	3	0.7198	0	1	1	1	462.927	-0.08	-4e-05	18.5346	0.001585	0.0004724	1.094	3.64	18.57
17326	FALSE		High	Unambiguous	VDLLNQEIEFLK	[K].VDLLNQEIEFLK.[V]			0.000123303	0.00190862	1.583	1	1	1	P35908	P35908 [303-314]			Keratin, type II cytoskeletal 2 epidermal OS=Homo sapiens OX=9606 GN=KRT2 PE=1 SV=2	P35908	0	1460.8	12					NoQuanValues	High	2	0.6783	0	1	1	1	730.906	3.37	0.00246	25.7849	0.001585	4.013e-05	1.583	3.14
17336	FALSE		High	Unambiguous	VDPEIQNVK	[K].VDPEIQNVK.[A]			0.0579648	0.00456424	0.232	1	1	1	P35908	P35908 [167-175]			Keratin, type II cytoskeletal 2 epidermal OS=Homo sapiens OX=9606 GN=KRT2 PE=1 SV=2	P35908	0	1041.56	9	100	12672512	12672512	1		High	2	0.557	0	1	1	1	521.28	-4.55	-0.00237	14.5129	0.00358	0.03581	0.232	2.28	14.48
17351	FALSE		High	Unambiguous	VEADDVGVYYCMQGTHWPLTFGGGTK	[R].VEADDVGVYYCMQGTHWPLTFGGGTK.[V]	1xCarbamidomethyl [C11]; 1xOxidation [M12]	1xCarbamidomethyl [C11]; 1xOxidation [M12]	0.0812942	0.00496921	0.156	1	1	1	A0A5C2G4P0	A0A5C2G4P0 [83-108]	A0A5C2G4P0 1xCarbamidomethyl [C93]; 1xOxidation [M94]	A0A5C2G4P0 1xCarbamidomethyl [C93]; 1xOxidation [M94]	IGL c1243_light_IGKV2-30_IGKJ4 (Fragment) OS=Homo sapiens OX=9606 PE=2 SV=1	A0A5C2G4P0	0	2904.3	26	100	5639106	5639106	1		High	5	0.201	0	1	1	1	581.661	-6.69	-0.00389	25.003	0.003731	0.05236	0.156	1.94	24.94
17354	FALSE		High	Unambiguous	VEAEDAGIYYCMQSIHLYTFGQGTK	[R].VEAEDAGIYYCMQSIHLYTFGQGTK.[L]	1xCarbamidomethyl [C11]	1xCarbamidomethyl [C11]	0.00600647	0.00190862	0.732	1	1	1	A0A5C2GID7	A0A5C2GID7 [83-107]	A0A5C2GID7 1xCarbamidomethyl [C93]	A0A5C2GID7 1xCarbamidomethyl [C93]	IG c1255_light_IGKV2D-29_IGKJ2 (Fragment) OS=Homo sapiens OX=9606 PE=2 SV=1	A0A5C2GID7	0	2881.32	25	100	1379994240	1379994240	1		High	3	0.4783	0	1	1	1	961.106	-4.64	-0.00446	24.9195	0.001585	0.002924	0.732	1.84	24.97
17355	FALSE		High	Unambiguous	VEAEDAGIYYCMQSIHLYTFGQGTK	[R].VEAEDAGIYYCMQSIHLYTFGQGTK.[L]	1xCarbamidomethyl [C11]; 1xOxidation [M12]	1xCarbamidomethyl [C11]; 1xOxidation [M12]	0.0157084	0.00190862	0.521	1	1	3	A0A5C2GID7	A0A5C2GID7 [83-107]	A0A5C2GID7 1xCarbamidomethyl [C93]; 1xOxidation [M94]	A0A5C2GID7 1xCarbamidomethyl [C93]; 1xOxidation [M94]	IG c1255_light_IGKV2D-29_IGKJ2 (Fragment) OS=Homo sapiens OX=9606 PE=2 SV=1	A0A5C2GID7	0	2897.31	25	100	1.37538e+07	1.37538e+07	3		High	3	0.3152	0	1	1	1	966.443	0.59	0.00057	24.0519	0.001585	0.008427	0.521	1.65	24.6
17356	FALSE		High	Unambiguous	VEAEDAGIYYCMQSIHLYTFGQGTK	[R].VEAEDAGIYYCMQSIHLYTFGQGTK.[L]	1xCarbamidomethyl [C11]; 1xGG [K25]	1xCarbamidomethyl [C11]; 1xGG [K25]	0.00965091	0.00190862	0.628	1	1	3	A0A5C2GID7	A0A5C2GID7 [83-107]	A0A5C2GID7 1xCarbamidomethyl [C93]; 1xGG [K107]	A0A5C2GID7 1xCarbamidomethyl [C93]; 1xGG [K107]	IG c1255_light_IGKV2D-29_IGKJ2 (Fragment) OS=Homo sapiens OX=9606 PE=2 SV=1	A0A5C2GID7	0	2995.36	25	100	166441680	166441680	1		High	3	0.3788	0	1	1	1	999.125	0.34	0.00034	24.571	0.001585	0.004921	0.628	1.98	25.1
17358	FALSE		High	Unambiguous	VEAEDVGFYFCMQGTHSPPTFGPGTK	[R].VEAEDVGFYFCMQGTHSPPTFGPGTK.[V]	1xCarbamidomethyl [C11]; 1xOxidation [M12]; 1xGG [K26]	1xCarbamidomethyl [C11]; 1xOxidation [M12]; 1xGG [K26]	0.0903846	0.00496921	0.132	1	1	1	A0A5C2G6S6	A0A5C2G6S6 [83-108]	A0A5C2G6S6 1xCarbamidomethyl [C93]; 1xOxidation [M94]; 1xGG [K108]	A0A5C2G6S6 1xCarbamidomethyl [C93]; 1xOxidation [M94]; 1xGG [K108]	IGL c2133_light_IGKV2-30_IGKJ3 (Fragment) OS=Homo sapiens OX=9606 PE=2 SV=1	A0A5C2G6S6	0	2989.31	26					NoQuanValues	High	3	0.4198	0	1	1	1	997.104	-4.81	-0.00479	25.3115	0.003731	0.05894	0.132	2.12
17359	FALSE		High	Unambiguous	VEAEDVGFYYCMQALQTPLTFGGGTK	[R].VEAEDVGFYYCMQALQTPLTFGGGTK.[V]	1xCarbamidomethyl [C11]; 1xOxidation [M12]	1xCarbamidomethyl [C11]; 1xOxidation [M12]	0.00877005	0.00190862	0.649	1	1	2	A0A5C2GWK4	A0A5C2GWK4 [83-108]	A0A5C2GWK4 1xCarbamidomethyl [C93]; 1xOxidation [M94]	A0A5C2GWK4 1xCarbamidomethyl [C93]; 1xOxidation [M94]	IG c1313_light_IGKV2D-28_IGKJ4 (Fragment) OS=Homo sapiens OX=9606 PE=2 SV=1	A0A5C2GWK4	0	2898.33	26					NoQuanValues	High	2	0.4607	0	1	1	1	1449.66	-7.08	-0.01025	24.5437	0.001585	0.004439	0.649	1.91
17361	FALSE		High	Unambiguous	VEAEDVGFYYCMQALQTPPTFGQGTK	[R].VEAEDVGFYYCMQALQTPPTFGQGTK.[V]	1xCarbamidomethyl [C11]	1xCarbamidomethyl [C11]	0.138497	0.00582921	0.034	1	1	1	A0A5C2G1F4	A0A5C2G1F4 [83-108]	A0A5C2G1F4 1xCarbamidomethyl [C93]	A0A5C2G1F4 1xCarbamidomethyl [C93]	IGL c1765_light_IGKV2-28_IGKJ1 (Fragment) OS=Homo sapiens OX=9606 PE=2 SV=1	A0A5C2G1F4	0	2937.34	26	100	98530944	98530944	1		High	3	0.0611	0	1	1	1	979.787	1.54	0.00151	24.5876	0.004348	0.09491	0.034	1.8	24.5
17362	FALSE		High	Unambiguous	VEAEDVGFYYCMQALQTPPTFGQGTK	[R].VEAEDVGFYYCMQALQTPPTFGQGTK.[V]	1xCarbamidomethyl [C11]; 1xOxidation [M12]	1xCarbamidomethyl [C11]; 1xOxidation [M12]	0.0419616	0.00456424	0.304	1	1	1	A0A5C2G1F4	A0A5C2G1F4 [83-108]	A0A5C2G1F4 1xCarbamidomethyl [C93]; 1xOxidation [M94]	A0A5C2G1F4 1xCarbamidomethyl [C93]; 1xOxidation [M94]	IGL c1765_light_IGKV2-28_IGKJ1 (Fragment) OS=Homo sapiens OX=9606 PE=2 SV=1	A0A5C2G1F4	0	2953.34	26	100	3.21366e+06	3.21366e+06	1		High	3	0.2102	0	1	1	1	985.112	-5.29	-0.00521	24.6876	0.00358	0.02504	0.304	1.76	24.7
17298	FALSE		High	Unambiguous	VCEEIAIIPSK	[R].VCEEIAIIPSK.[K]	1xCarbamidomethyl [C2]	1xCarbamidomethyl [C2]	0.000285725	0.00190862	1.399	1	5	1	H3BNC9	H3BNC9 [483-493]	H3BNC9 1xCarbamidomethyl [C484]	H3BNC9 1xCarbamidomethyl [C484]	40S ribosomal protein S17 OS=Homo sapiens OX=9606 PE=3 SV=2	H0YN88; H3BNC9; A0A075B716; H0YN73; P08708	0	1258.67	11	100	13262964	13262964	1		High	2	0.6719	0	1	1	1	629.838	-2.24	-0.00141	21.7344	0.001585	0.0001014	1.399	3.17	21.79
10062	FALSE		High	Unambiguous	LIVNVNDLR	[R].LIVNVNDLR.[R]			0.15942	0.00886541	0.001	1	5	1	A0A0S2Z4T1	A0A0S2Z4T1 [47-55]			DNA replication licensing factor MCM3 (Fragment) OS=Homo sapiens OX=9606 GN=MCM3 PE=2 SV=1	A0A0S2Z4T1; Q53HJ4; B2R7C5; A0A0S2Z492; Q8NHX6	0	1055.62	9	100	954564	954564	1		High	2	0.3374	0	1	1	1	528.316	4.19	0.00221	22.6108	0.006574	0.1114	0.001	1.63	22.61
10058	FALSE		High	Unambiguous	LIVMTQSPLSLTVTPGEPASLSCR	[-].LIVMTQSPLSLTVTPGEPASLSCR.[S]	1xAcetyl [N-Term]; 1xCarbamidomethyl [C23]; 1xOxidation [M4]	1xAcetyl [N-Term]; 1xCarbamidomethyl [C23]; 1xOxidation [M4]	0.0592751	0.00496921	0.227	1	1	1	A0A1W6IYL8	A0A1W6IYL8 [1-24]	A0A1W6IYL8 1xAcetyl [N-Term]; 1xCarbamidomethyl [C23]; 1xOxidation [M4]	A0A1W6IYL8 1xAcetyl [N-Term]; 1xCarbamidomethyl [C23]; 1xOxidation [M4]	N90-VRC38.08 light chain variable region (Fragment) OS=Homo sapiens OX=9606 PE=2 SV=1	A0A1W6IYL8	0	2615.34	24	100	184417248	184417248	1		High	3	0.0898	0	1	1	1	872.454	2.44	0.00213	25.9388	0.003731	0.03678	0.227	1.67	25.96
10049	FALSE		High	Unambiguous	LIVASATLDADK	[R].LIVASATLDADK.[F]			0.00807913	0.00190862	0.667	1	3	1	B4DL08	B4DL08 [49-60]			RNA helicase OS=Homo sapiens OX=9606 PE=2 SV=1	B4DL08; Q5THR1; Q9H5Z1	0	1216.68	12					NoQuanValues	High	2	0.4771	0	1	1	1	608.84	-4.75	-0.00289	20.2836	0.001585	0.004056	0.667	1.53
2508	FALSE		High	Unambiguous	EDQTEYLEER	[K].EDQTEYLEER.[RW]			0.0884139	0.00496921	0.137	1	11	1	A0A024RD80	A0A024RD80 [187-196]			Heat shock protein 90kDa alpha (Cytosolic), class B member 1, isoform CRA_a OS=Homo sapiens OX=9606 GN=HSP90AB1 PE=3 SV=1	K9JA46; Q2VPJ6; G3V2J8; Q6PK50; Q8TBA7; Q86U12; A0A024RD80; Q58FF6; B4DMA2; B4DGL0; Q58FF7	0	1311.57	10					NoQuanValues	High	2	0.404	0	1	1	1	656.289	0.18	0.00012	15.1632	0.003731	0.05737	0.137	1.51
2556	FALSE		High	Unambiguous	EEEVQYIQAEK	[R].EEEVQYIQAEK.[N]			2.18376e-05	0.00190862	1.962	1	4	1	O95786	O95786 [35-45]			Antiviral innate immune response receptor RIG-I OS=Homo sapiens OX=9606 GN=RIGI PE=1 SV=2	A0A7P0T9I8; O95786; Q3B797; A0A7P0Z442	0	1365.65	11	100	94488584	94488584	1		High	2	0.6826	0	1	1	1	683.332	2.01	0.00138	15.7839	0.001585	5.943e-06	1.962	3.56	15.86
2591	FALSE		High	Unambiguous	EEQFNSTFR	[R].EEQFNSTFR.[V]			0.0185851	0.00190862	0.484	1	6	2	A0A286YEY4	A0A286YEY4 [172-180]			Immunoglobulin heavy constant gamma 2 (Fragment) OS=Homo sapiens OX=9606 GN=IGHG2 PE=1 SV=1	A0A286YEY4; P01859; Q6N093; Q68CN4; Q8NF17; Q6MZU6	0	1157.52	9	100	14620751	14620751	1		High	2	0.4635	0	1	1	1	579.265	0.31	0.00018	16.3129	0.001585	0.01017	0.484	2.33	16.36
2616	FALSE		High	Selected	EFGTQKYEQWIVTVQK	[R].EFGTQKYEQWIVTVQK.[A]			0.135554	0.00582921	0.039	1	6	1	O95786	O95786 [503-518]			Antiviral innate immune response receptor RIG-I OS=Homo sapiens OX=9606 GN=RIGI PE=1 SV=2	B3KN51; B3KWW1; A0A7P0TB70; A2A376; B4DWT9; O95786	1	1984.02	16					NoQuanValues	High	3		0.0414	2	2	2	662.011	-0.16	-0.00011	23.0177	0.004348	0.09245	0.039	1.39
2624	FALSE		High	Unambiguous	EFIQEPAK	[R].EFIQEPAK.[N]			0.020168	0.00190862	0.466	1	6	2	O14744	O14744 [53-60]			Protein arginine N-methyltransferase 5 OS=Homo sapiens OX=9606 GN=PRMT5 PE=1 SV=4	G3V580; G3V2L6; C9JSX3; B2RDD7; O14744; G3V5L5	0	961.499	8	100	15394026	15394026	1		High	2	0.4172	0	1	1	1	481.253	-0.56	-0.00027	15.4469	0.001585	0.01111	0.466	1.51	15.44
2628	FALSE		High	Unambiguous	EFSPFGTITSAK	[K].EFSPFGTITSAK.[VK]			0.069598	0.00496921	0.191	1	15	1	A0A7I2V649	A0A7I2V649 [267-278]			Polyadenylate-binding protein 1 OS=Homo sapiens OX=9606 GN=PABPC1 PE=1 SV=1	H0YB86; A0A7I2V649; A0A7I2YQE4; A0A087WTT1; A0A024R9E2; E7EQV3; B3KT93; H0YAR2; A0A7I2V4N4; B4DQX0; B4DZW4; P11940; H0YAP2; A0A7I2YQ88; E7ERJ7	0	1284.65	12					NoQuanValues	High	2	0.4675	0	1	1	1	642.828	0.74	0.00047	24.1294	0.003731	0.04399	0.191	1.54
2631	FALSE		High	Unambiguous	EFTEAVEAK	[K].EFTEAVEAK.[Q]			0.0683699	0.00496921	0.195	1	9	1	Q53FV0	Q53FV0 [178-186]			Prohibitin (Fragment) OS=Homo sapiens OX=9606 PE=2 SV=1	Q53FV0; Q6PUJ7; E7ESE2; P35232; C9JW96; C9JZ20; Q6FHP5; A8K9G2; E9PCW0	0	1023.5	9	100	600666	600666	1		High	2	0.5634	0	1	1	1	512.253	-0.66	-0.00034	14.8794	0.003731	0.04311	0.195	2.13	14.89
2691	FALSE		High	Unambiguous	EGPYGLIICPSR	[R].EGPYGLIICPSR.[E]	1xCarbamidomethyl [C9]	1xCarbamidomethyl [C9]	0.0530008	0.00456424	0.252	1	5	1	Q9UJV9	Q9UJV9 [256-267]	Q9UJV9 1xCarbamidomethyl [C264]	Q9UJV9 1xCarbamidomethyl [C264]	Probable ATP-dependent RNA helicase DDX41 OS=Homo sapiens OX=9606 GN=DDX41 PE=1 SV=2	Q9UJV9; B3KRK2; A0A499FJW5; H0Y8L8; Q53HI2	0	1361.69	12					NoQuanValues	High	2	0.6298	0	1	1	1	681.346	-2.28	-0.00156	23.7899	0.00358	0.03243	0.252	2.89
2697	FALSE		High	Unambiguous	EGQTICVR	[R].EGQTICVR.[F]	1xCarbamidomethyl [C6]	1xCarbamidomethyl [C6]	0.0561779	0.00456424	0.239	1	5	1	O14744	O14744 [594-601]	O14744 1xCarbamidomethyl [C599]	O14744 1xCarbamidomethyl [C599]	Protein arginine N-methyltransferase 5 OS=Homo sapiens OX=9606 GN=PRMT5 PE=1 SV=4	H0YJY6; H7BZ44; B4DV00; B2RDD7; O14744	0	962.472	8	100	8863303	8863303	1		High	2	0.5336	0	1	1	1	481.738	-3.57	-0.00172	12.9337	0.00358	0.03472	0.239	2.38	12.99
2719	FALSE		High	Unambiguous	EHALLAYTLGVK	[R].EHALLAYTLGVK.[Q]			0.000536629	0.00190862	1.261	1	42	1	Q53HQ7	Q53HQ7 [135-146]			Elongation factor 1-alpha (Fragment) OS=Homo sapiens OX=9606 PE=2 SV=1	Q05639; Q53HQ7; A0A4D5RA52; Q59GP5; Q53HR1; A0A087WVQ9; Q6IPT9; A0A7I2V659; Q9H2I7; A9X7H1; A0A7I2V5N4; Q53GA1; Q96RE1; A0A4D5RAF1; A8K9C4; A0A2R8Y488; A0A2R8Y660; B4DV42; Q53G89; A0A4D5RAE2; A0A4D5RA61; Q53HM9; Q53G85; Q16577; Q6IPS9; A0A2U3TZH3; A0A4D5RBI9; A0A4D5RBG5; A0A4D5RAN2; A0A7I2V3H3; Q6IPN6; Q9NZS6; A0A4D5RAC9; A0A087WV01; A0A4D5RA98; Q53HR5; Q53GE9; Q5VTE0; A0A4D5RBK4; Q8IUB0; A0A4D5R…	0	1314.74	12	100	2.79188e+06	2.79188e+06	1		High	2	0.804	0	1	1	1	657.875	1.61	0.00106	22.2809	0.001585	0.0002029	1.261	4.03	22.3
2762	FALSE		High	Unambiguous	EKILHIQTHEK	[R].EKILHIQTHEK.[F]			0.0264738	0.00357933	0.406	1	6	1	O95786	O95786 [778-788]			Antiviral innate immune response receptor RIG-I OS=Homo sapiens OX=9606 GN=RIGI PE=1 SV=2	B3KN51; B3KWW1; A0A7P0T9I8; A0A7P0TB70; A2A376; O95786	1	1375.77	11	100	307082	307082	1		High	3	0.4317	0	1	1	1	459.263	2.88	0.00132	10.6118	0.002829	0.01505	0.406	2.71	10.61
2501	FALSE		High	Unambiguous	EDMAALEK	[R].EDMAALEK.[D]			0.107258	0.00496921	0.093	1	14	1	B3KT06	B3KT06 [388-395]			Tubulin alpha chain OS=Homo sapiens OX=9606 PE=2 SV=1	B7Z1K5; F5H5D3; Q53GA7; A8JZY9; Q9UQM3; B3KT06; Q71U36; B4DN58; P68363; B3KPS3; Q9BQE3; B4DQK4; B4DDU2; P68366	0	906.424	8	100	881265	881265	1		High	2	0.5556	0	1	1	1	453.716	1.09	0.00049	14.6774	0.003731	0.07117	0.093	1.89	14.67
2763	FALSE		High	Unambiguous	EKILHIQTHEK	[R].EKILHIQTHEK.[F]	1xGG [K2]	1xGG [K2]	0.10357	0.00496921	0.101	1	6	1	O95786	O95786 [778-788]	O95786 1xGG [K779]	O95786 1xGG [K779]	Antiviral innate immune response receptor RIG-I OS=Homo sapiens OX=9606 GN=RIGI PE=1 SV=2	B3KN51; B3KWW1; A0A7P0T9I8; A0A7P0TB70; A2A376; O95786	1	1489.81	11	100	406720	406720	1		High	4	0.4205	0	1	1	1	373.209	0.67	0.00025	11.3904	0.003731	0.06862	0.101	1.76	11.38
2809	FALSE		High	Unambiguous	ELAQQIQK	[R].ELAQQIQK.[V]			0.0291135	0.00357933	0.385	1	16	1	A8K7F6	A8K7F6 [111-118]			RNA helicase OS=Homo sapiens OX=9606 PE=2 SV=1	Q59F68; J3QLN6; J3KSN7; J3QR64; A8K7F6; P60842; J3QKZ9; D3DSD6; J3KTB5; E7EQG2; J3KT12; Q14240; J3KS25; A8K088; J3QL43; B4E047	0	957.536	8	100	1.09938e+06	1.09938e+06	1		High	2	0.1972	0	1	1	1	479.273	3	0.00143	12.4012	0.002829	0.0167	0.385	2.13	12.42
2812	FALSE		High	Unambiguous	ELAVQIYEEAR	[R].ELAVQIYEEAR.[K]			0.0919913	0.00496921	0.128	1	20	1	O00571	O00571 [277-287]			ATP-dependent RNA helicase DDX3X OS=Homo sapiens OX=9606 GN=DDX3X PE=1 SV=3	O00571; A0A2R8YDT5; A0A2R8Y645; A0A2R8YFS5; A0A2R8Y4A4; A0A2R8Y7T2; A0A2R8YCW1; O15523; B4E010; A0A2R8YF78; A0A2R8YFR4; A0A0D9SG12; A0A2U3TZJ9; B5BTY4; Q59GX6; A0A2R8Y5G6; A0A0D9SFB3; B4DLU5; A0A2R8YDH3; A0A0D9SF53	0	1320.68	11					NoQuanValues	High	2	0.2215	0	1	1	1	660.842	-1.91	-0.00126	21.9233	0.003731	0.06009	0.128	1.58
2831	FALSE		High	Unambiguous	ELEFYLR	[K].ELEFYLR.[K]			0.105399	0.00496921	0.097	1	3	1	Q5JR94	Q5JR94 [194-200]			40S ribosomal protein S8 OS=Homo sapiens OX=9606 GN=RPS8 PE=2 SV=1	Q5JR94; Q9BS10; Q5JR95	0	969.504	7	100	1.59383e+06	1.59383e+06	1		High	2	0.2864	0	1	1	1	485.257	3.58	0.00173	24.1203	0.003731	0.07001	0.097	1.99	24.14
2838	FALSE		High	Unambiguous	EIETYHNLLEGGQEDFESSGAGK	[K].EIETYHNLLEGGQEDFESSGAGK.[I]			0.000596066	0.00190862	1.238	1	2	1	P35527	P35527 [450-472]			Keratin, type I cytoskeletal 9 OS=Homo sapiens OX=9606 GN=KRT9 PE=1 SV=3	P35527; K7EQQ3	0	2510.13	23	100	1.93136e+06	1.93136e+06	1		High	3	0.6712	0	1	1	1	837.383	0.94	0.00079	21.3583	0.001585	0.0002285	1.238	2.19	21.36
2845	FALSE		High	Unambiguous	ELGITALHIK	[K].ELGITALHIK.[L]			0.052293	0.00456424	0.255	1	4	1	A0A2R8Y811	A0A2R8Y811 [87-96]			40S ribosomal protein S14 (Fragment) OS=Homo sapiens OX=9606 GN=RPS14 PE=1 SV=1	E5RH77; A0A2R8Y811; A4D1M5; P62263	0	1094.66	10	100	1.65979e+06	1.65979e+06	1		High	3	0.57	0	1	1	1	365.555	-4.73	-0.00173	21.6043	0.00358	0.03206	0.255	2.07	21.62
2874	FALSE		High	Unambiguous	ELISNASDALDK	[R].ELISNASDALDK.[I]			0.0142125	0.00190862	0.543	1	21	1	A0A024RD80	A0A024RD80 [42-53]			Heat shock protein 90kDa alpha (Cytosolic), class B member 1, isoform CRA_a OS=Homo sapiens OX=9606 GN=HSP90AB1 PE=3 SV=1	A0A7P0TAE1; V9HWP2; F8W026; A0A7P0Z405; A0A7P0T823; Q6PK50; A0A7P0TAT8; B4DQX3; A0A024RD80; A0A7P0TAY2; A0A7P0T885; B4DMA2; Q96GW1; B4DGL0; A0A7P0T917; A0A7P0TBC2; Q5CAQ5; A0A087WT78; Q59FC6; A0A7P0T8R3; H0YIV0	0	1275.64	12	100	7.25448e+06	7.25448e+06	1		High	2	0.5299	0	1	1	1	638.328	4.35	0.00277	18.634	0.001585	0.007551	0.543	2.51	18.76
2883	FALSE		High	Unambiguous	ELNITAAK	[R].ELNITAAK.[EK]			0.0350391	0.00456424	0.344	1	3	1	P62081	P62081 [42-49]			40S ribosomal protein S7 OS=Homo sapiens OX=9606 GN=RPS7 PE=1 SV=1	P62081; B5MCP9; A0A2R8Y623	0	859.488	8	100	18956830	18956830	1		High	2	0.2381	0	1	1	1	430.247	-1.03	-0.00044	15.7152	0.00358	0.02052	0.344	2.1	15.77
2897	FALSE		High	Unambiguous	EIQTAVR	[R].EIQTAVR.[L]			0.0891972	0.00496921	0.135	1	19	1	Q16778	Q16778 [94-100]			Histone H2B type 2-E OS=Homo sapiens OX=9606 GN=H2BC21 PE=1 SV=3	Q16778; Q5QNW6; Q99879; P33778; A0A024QZZ7; Q96A08; B4DR52; Q93079; O60814; Q99880; I6L9F7; B2R4S9; Q0D2M2; P57053; P06899; P23527; U3KQK0; Q99877; A8K9J7	0	816.457	7	100	2.69467e+06	2.69467e+06	1		High	2	0.2447	0	1	1	1	408.731	-2.23	-0.00091	11.798	0.003731	0.05804	0.135	1.88	11.82
2909	FALSE		High	Unambiguous	EITALAPSTMK	[K].EITALAPSTMK.[I]			0.00482509	0.00190862	0.78	2	37	2	Q53G99; A8K3K1	Q53G99 [316-326]; A8K3K1 [318-328]			Beta actin variant (Fragment) OS=Homo sapiens OX=9606 PE=2 SV=1;cDNA FLJ78096, highly similar to Homo sapiens actin, alpha, cardiac muscle (ACTC), mRNA OS=Homo sapiens OX=9606 PE=2 SV=1	Q9UE89; P63267; A0A2R8YFE2; A4UCT3; Q53G99; A8K3K1; Q6PJ43; B7Z6P1; Q53GK6; B3KPP5; P60709; B4E335; I3L4N8; Q8WVW5; Q53G76; Q96DE1; A0A6Q8PFE4; B3KUD3; B4E3A4; Q96FU6; F1BXA6; D2JYH4; B4DVQ0; P68133; B4DUI8; A5GZ75; E7EVS6; B4DW52; A0A804GS07; P68032; P63261; Q13707; Q7Z7J6; A0A804HKV3; B3KWQ3; B7ZAP6; A6NL76	0	1161.62	11	100	1.80868e+06	1.80868e+06	1	NotUnique	High	2	0.5057	0	1	1	1	581.314	2.82	0.00164	19.581	0.001585	0.002288	0.78	2.63	19.54
2910	FALSE		High	Unambiguous	ELTAVVQK	[R].ELTAVVQK.[R]			0.102667	0.00496921	0.103	1	11	1	P23396	P23396 [68-75]			40S ribosomal protein S3 OS=Homo sapiens OX=9606 GN=RPS3 PE=1 SV=2	H0YF32; H0YCJ7; A7E2S3; E9PQ96; F2Z2S8; P23396; E9PL09; E9PK82; Q53G83; E9PJH4; E9PPU1	0	887.52	8	100	3.72471e+06	3.72471e+06	1		High	2	0.378	0	1	1	1	444.263	-0.87	-0.00039	14.894	0.003731	0.0677	0.103	2.09	14.93
2915	FALSE		High	Unambiguous	ELTTEIDNNIEQISSYK	[K].ELTTEIDNNIEQISSYK.[S]			0.0259986	0.00357933	0.41	1	2	1	A0A1B0GVI3	A0A1B0GVI3 [346-362]			Keratin, type I cytoskeletal 10 OS=Homo sapiens OX=9606 GN=KRT10 PE=1 SV=2	A0A1B0GVI3; P13645	0	1996.97	17					NoQuanValues	High	2	0.5628	0	1	1	1	998.992	3.38	0.00338	22.5799	0.002829	0.01475	0.41	2.31
2806	FALSE		High	Unambiguous	ELAEDGYSGVEVR	[R].ELAEDGYSGVEVR.[V]			0.0617066	0.00496921	0.218	1	11	1	P23396	P23396 [28-40]			40S ribosomal protein S3 OS=Homo sapiens OX=9606 GN=RPS3 PE=1 SV=2	H0YF32; H0YCJ7; E9PQ96; F2Z2S8; P23396; E9PL09; E9PK82; H0YEU2; Q53G83; E9PJH4; E9PPU1	0	1423.67	13	100	3107247	3107247	1		High	2	0.45	0	1	1	1	712.341	3.86	0.00275	17.5622	0.003731	0.0385	0.218	1.8	17.78
2920	FALSE		High	Selected	ELVFKEDGQEYAQVIK	[R].ELVFKEDGQEYAQVIK.[M]			0.0743965	0.00496921	0.176	1	3	1	P47813	P47813 [25-40]			Eukaryotic translation initiation factor 1A, X-chromosomal OS=Homo sapiens OX=9606 GN=EIF1AX PE=1 SV=2	P47813; O14602; A6NJH9	1	1895.97	16					NoQuanValues	High	3	0.0438	0	1	1	1	632.665	2.63	0.00166	21.2548	0.003731	0.04728	0.176	1.37
2491	FALSE		High	Unambiguous	EDGQEYAQVIK	[K].EDGQEYAQVIK.[M]			0.0186697	0.00190862	0.483	1	3	1	P47813	P47813 [30-40]			Eukaryotic translation initiation factor 1A, X-chromosomal OS=Homo sapiens OX=9606 GN=EIF1AX PE=1 SV=2	P47813; O14602; A6NJH9	0	1279.62	11	100	1.40428e+06	1.40428e+06	1		High	2	0.5094	0	1	1	1	640.314	3.41	0.00218	16.9787	0.001585	0.01022	0.483	2.65	16.96
2445	FALSE		High	Unambiguous	ECFVSRPHPKPK	[K].ECFVSRPHPKPK.[Q]	1xCarbamidomethyl [C2]	1xCarbamidomethyl [C2]	0.12435	0.00582921	0.059	1	6	1	O95786	O95786 [840-851]	O95786 1xCarbamidomethyl [C841]	O95786 1xCarbamidomethyl [C841]	Antiviral innate immune response receptor RIG-I OS=Homo sapiens OX=9606 GN=RIGI PE=1 SV=2	B3KN51; B3KWW1; A0A7P0T9I8; A0A7P0TB70; A2A376; O95786	0	1481.77	12	100	9501664	9501664	1		High	4	0.5027	0	1	1	1	371.198	0.28	0.0001	10.0657	0.004348	0.08404	0.059	1.85	10.06
2262	FALSE		High	Unambiguous	DTNVQVLMVLGAGR	[K].DTNVQVLMVLGAGR.[G]	1xOxidation [M8]	1xOxidation [M8]	0.000539085	0.00190862	1.26	1	5	1	O14744	O14744 [355-368]	O14744 1xOxidation [M362]	O14744 1xOxidation [M362]	Protein arginine N-methyltransferase 5 OS=Homo sapiens OX=9606 GN=PRMT5 PE=1 SV=4	H0YJ77; H0YJX6; B4DV00; B2RDD7; O14744	0	1488.78	14					NoQuanValues	High	2	0.5566	0	1	1	1	744.894	-2.65	-0.00197	25.3999	0.001585	0.0002041	1.26	3.09
2278	FALSE		High	Unambiguous	DVDGAYMTK	[K].DVDGAYMTK.[V]			0.0717988	0.00496921	0.184	1	7	2	H6VRF8	H6VRF8 [290-298]			Keratin, type II cytoskeletal 1 OS=Homo sapiens OX=9606 GN=KRT1 PE=3 SV=1	H6VRF8; H6VRG0; P04264; H6VRG3; H6VRF9; H6VRG2; H6VRG1	0	999.445	9	100	2.6261e+06	2.6261e+06	1		High	2	0.4602	0	1	1	1	500.226	0.2	0.0001	14.3171	0.003731	0.0455	0.184	1.76	14.28
2279	FALSE		High	Unambiguous	DVDGAYMTK	[K].DVDGAYMTK.[V]	1xOxidation [M7]	1xOxidation [M7]	0.0774276	0.00496921	0.167	1	7	1	H6VRF8	H6VRF8 [290-298]	H6VRF8 1xOxidation [M296]	H6VRF8 1xOxidation [M296]	Keratin, type II cytoskeletal 1 OS=Homo sapiens OX=9606 GN=KRT1 PE=3 SV=1	H6VRF8; H6VRG0; P04264; H6VRG3; H6VRF9; H6VRG2; H6VRG1	0	1015.44	9	100	2.27048e+06	2.27048e+06	1		High	2	0.4339	0	1	1	1	508.222	-2.66	-0.00135	11.2196	0.003731	0.04941	0.167	1.89	11.24
2281	FALSE		High	Unambiguous	DVDNAYMIK	[K].DVDNAYMIK.[V]			0.137313	0.00582921	0.036	1	1	1	P35908	P35908 [288-296]			Keratin, type II cytoskeletal 2 epidermal OS=Homo sapiens OX=9606 GN=KRT2 PE=1 SV=2	P35908	0	1068.5	9					NoQuanValues	High	2	0.6595	0	1	1	1	534.755	0.49	0.00026	18.6198	0.004348	0.09386	0.036	1.85
2290	FALSE		High	Unambiguous	DVETEDLEDK	[K].DVETEDLEDK.[M]			0.0177596	0.00190862	0.494	1	4	1	O95786	O95786 [194-203]			Antiviral innate immune response receptor RIG-I OS=Homo sapiens OX=9606 GN=RIGI PE=1 SV=2	B3KWW1; A0A7P0TB70; O95786; Q3B797	0	1192.52	10	100	36980808	36980808	1		High	2	0.7292	0	1	1	1	596.765	0.92	0.00055	14.2624	0.001585	0.009679	0.494	2.77	14.33
2293	FALSE		High	Unambiguous	DVFRDPALKR	[K].DVFRDPALKR.[K]			0.0974034	0.00496921	0.115	1	5	1	E4W6B6	E4W6B6 [99-108]			60S ribosomal protein L27 (Fragment) OS=Homo sapiens OX=9606 GN=RPL27 PE=2 SV=1	Q6LCU2; K7ELC7; E4W6B6; P61353; B2R4D8	2	1216.68	10	100	5.40774e+06	5.40774e+06	1		High	3	0.4057	0	1	1	1	406.231	-1.89	-0.00077	15.0672	0.003731	0.06393	0.115	2.44	15.22
2303	FALSE		High	Unambiguous	DVLSVAFSSDNR	[K].DVLSVAFSSDNR.[Q]			0.00200843	0.00190862	0.972	1	13	1	P63244	P63244 [107-118]			Receptor of activated protein C kinase 1 OS=Homo sapiens OX=9606 GN=RACK1 PE=1 SV=3	D6R9Z1; H0YAF8; D6RAU2; D6RFZ9; E9PD14; J3KPE3; D6R9L0; H0Y8W2; D6RFX4; P63244; H0YAM7; D6RHH4; B4DVD2	0	1309.64	12	100	986542	986542	1		High	2	0.7726	0	1	1	1	655.32	-3.59	-0.00235	23.8757	0.001585	0.0008704	0.972	3.21	23.89
2304	FALSE		High	Unambiguous	DVLVATDVASK	[K].DVLVATDVASK.[G]			0.0724398	0.00496921	0.182	1	3	1	Q9UJV9	Q9UJV9 [484-494]			Probable ATP-dependent RNA helicase DDX41 OS=Homo sapiens OX=9606 GN=DDX41 PE=1 SV=2	Q9UJV9; B3KRK2; Q53HI2	0	1117.61	11					NoQuanValues	High	2	0.4923	0	1	1	1	559.308	-0.4	-0.00022	19.0956	0.003731	0.04588	0.182	1.95
2309	FALSE		High	Unambiguous	DVNAAIATIK	[K].DVNAAIATIK.[T]			0.00507347	0.00190862	0.769	1	14	1	B3KT06	B3KT06 [292-301]			Tubulin alpha chain OS=Homo sapiens OX=9606 PE=2 SV=1	P0DPH8; F5H5D3; Q53GA7; A8JZY9; Q6PEY2; Q9UQM3; B3KT06; Q71U36; P68363; B3KPS3; Q8N532; Q9BQE3; B4DQK4; B4DDU2	0	1015.58	10	100	8406298	8406298	1		High	2	0.659	0	1	1	1	508.291	-2.79	-0.00142	19.9555	0.001585	0.002423	0.769	2.61	19.99
2312	FALSE		High	Unambiguous	DVNQQEFVR	[K].DVNQQEFVR.[A]			0.0135802	0.00190862	0.553	1	5	2	P39019	P39019 [8-16]			40S ribosomal protein S19 OS=Homo sapiens OX=9606 GN=RPS19 PE=1 SV=2	P39019; M0QYF7; M0R2L9; Q8WVX7; M0R140	0	1134.55	9	100	4.04366e+06	4.04366e+06	1		High	2	0.6219	0	1	1	1	567.78	-0.71	-0.0004	15.7832	0.001585	0.00719	0.553	2.83	15.79
2318	FALSE		High	Unambiguous	DVQIGDIVTVGECRPLSK	[R].DVQIGDIVTVGECRPLSK.[T]	1xCarbamidomethyl [C13]	1xCarbamidomethyl [C13]	0.00165038	0.00190862	1.015	1	2	2	P62280	P62280 [119-136]	P62280 1xCarbamidomethyl [C131]	P62280 1xCarbamidomethyl [C131]	40S ribosomal protein S11 OS=Homo sapiens OX=9606 GN=RPS11 PE=1 SV=3	M0R1H5; P62280	0	1986.03	18	100	2.16577e+06	2.16577e+06	1		High	3	0.6862	0	1	1	1	662.681	-2.22	-0.00147	23.7772	0.001585	0.0007003	1.015	4.43	23.8
2458	FALSE		High	Unambiguous	ECLPLIIFLR	[R].ECLPLIIFLR.[N]	1xCarbamidomethyl [C2]	1xCarbamidomethyl [C2]	0.00849462	0.00190862	0.656	1	4	1	Q96IR1	Q96IR1 [20-29]	Q96IR1 1xCarbamidomethyl [C21]	Q96IR1 1xCarbamidomethyl [C21]	RPS4X protein (Fragment) OS=Homo sapiens OX=9606 GN=RPS4X PE=2 SV=2	B7Z1M6; Q96IR1; B2R491; Q53HV1	0	1273.73	10	100	2.79432e+06	2.79432e+06	1		High	2	0.715	0	1	1	1	637.37	-0.5	-0.00032	26.263	0.001585	0.004277	0.656	1.93	26.24
2326	FALSE		High	Unambiguous	DVVMTQSPLYLPVTLGQPASISCR	[-].DVVMTQSPLYLPVTLGQPASISCR.[S]	1xCarbamidomethyl [C23]	1xCarbamidomethyl [C23]	0.0592751	0.00496921	0.227	1	1	1	A0A5C2GWP7	A0A5C2GWP7 [1-24]	A0A5C2GWP7 1xCarbamidomethyl [C23]	A0A5C2GWP7 1xCarbamidomethyl [C23]	IG c1363_light_IGKV2-30_IGKJ1 (Fragment) OS=Homo sapiens OX=9606 PE=2 SV=1	A0A5C2GWP7	0	2632.35	24	100	9389544	9389544	1		High	3	0.1989	0	1	1	1	878.113	-8.24	-0.00723	25.9723	0.003731	0.03676	0.227	1.81	26.01
2348	FALSE		High	Unambiguous	DYLHYIR	[R].DYLHYIR.[K]			0.101326	0.00496921	0.106	1	3	2	P62280	P62280 [91-97]			40S ribosomal protein S11 OS=Homo sapiens OX=9606 GN=RPS11 PE=1 SV=3	M0R1H5; P62280; M0QZC5	0	979.5	7	100	4.57427e+06	4.57427e+06	1		High	2	0.6416	0	1	1	1	490.254	0.69	0.00034	18.7096	0.003731	0.06674	0.106	1.73	18.72
2356	FALSE		High	Unambiguous	DYQELMNTK	[R].DYQELMNTK.[L]			0.0965515	0.00496921	0.117	1	7	1	H6VRF8	H6VRF8 [464-472]			Keratin, type II cytoskeletal 1 OS=Homo sapiens OX=9606 GN=KRT1 PE=3 SV=1	H6VRF8; H6VRG0; P04264; H6VRG3; H6VRF9; H6VRG2; H6VRG1	0	1141.52	9	100	2.10001e+06	2.10001e+06	1		High	2	0.4	0	1	1	1	571.265	2.65	0.00151	17.8494	0.003731	0.06326	0.117	1.6	17.88
2357	FALSE		High	Unambiguous	DYQELMNTK	[R].DYQELMNTK.[L]	1xOxidation [M6]	1xOxidation [M6]	0.115007	0.00496921	0.077	1	7	1	H6VRF8	H6VRF8 [464-472]	H6VRF8 1xOxidation [M469]	H6VRF8 1xOxidation [M469]	Keratin, type II cytoskeletal 1 OS=Homo sapiens OX=9606 GN=KRT1 PE=3 SV=1	H6VRF8; H6VRG0; P04264; H6VRG3; H6VRF9; H6VRG2; H6VRG1	0	1157.51	9	100	1.15305e+06	1.15305e+06	1		High	2	0.5284	0	1	1	1	579.261	0	0	13.144	0.003731	0.07719	0.077	2.29	13.16
2358	FALSE		High	Unambiguous	DYQELMNVK	[R].DYQELMNVK.[L]			0.0366562	0.00456424	0.334	1	5	1	P35908	P35908 [462-470]			Keratin, type II cytoskeletal 2 epidermal OS=Homo sapiens OX=9606 GN=KRT2 PE=1 SV=2	Q5XKE5; P35908; Q01546; P12035; H0YID6	0	1139.54	9	100	747939	747939	1		High	2	0.3659	0	1	1	1	570.276	4.34	0.00247	20.4006	0.00358	0.02155	0.334	1.64	20.41
2363	FALSE		High	Unambiguous	EAAAELEAALGK	[R].EAAAELEAALGK.[C]			0.0969766	0.00496921	0.116	1	2	1	Q8TF21	Q8TF21 [742-753]			Ankyrin repeat domain-containing protein 24 OS=Homo sapiens OX=9606 GN=ANKRD24 PE=2 SV=2	Q8TF21; M0QZ18	0	1172.62	12					NoneMonoisotopic	High	2	0.2362	0	1	1	1	586.817	9.9	0.0058	16.744	0.003731	0.06373	0.116	1.99
2402	FALSE		High	Unambiguous	EALEGILIR	[R].EALEGILIR.[G]			0.133816	0.00582921	0.042	1	1	1	P46019	P46019 [353-361]			Phosphorylase b kinase regulatory subunit alpha, liver isoform OS=Homo sapiens OX=9606 GN=PHKA2 PE=1 SV=1	P46019	0	1013.6	9					NoQuanValues	High	2	0.5473	0	1	1	1	507.303	-0.1	-5e-05	24.3918	0.004348	0.09149	0.042	2.01
2403	FALSE		High	Unambiguous	EAIEGTYIDKK	[K].EAIEGTYIDKK.[C]			0.0034421	0.00190862	0.854	1	2	2	P62280	P62280 [49-59]			40S ribosomal protein S11 OS=Homo sapiens OX=9606 GN=RPS11 PE=1 SV=3	P62280; M0QZC5	1	1266.66	11	100	1.41351e+06	1.41351e+06	1		High	2	0.4911	0	1	1	1	633.834	1.92	0.00121	13.9037	0.001585	0.001577	0.854	2.24	13.87
2417	FALSE		High	Unambiguous	EAPPMEKPEVVK	[K].EAPPMEKPEVVK.[T]			0.0125119	0.00190862	0.571	1	8	2	K7EQJ5	K7EQJ5 [66-77]			40S ribosomal protein S15 OS=Homo sapiens OX=9606 GN=RPS15 PE=1 SV=2	K7EQJ5; P62841; S4R456; K7EJ78; K7EM56; A0A0B4J2B4; K7ELC2; S4R417	0	1353.71	12	100	465440	465440	1		High	3	0.6043	0	1	1	1	451.908	0.07	3e-05	14.3017	0.001585	0.00657	0.571	2.35	14.29
2418	FALSE		High	Unambiguous	EAPPMEKPEVVK	[K].EAPPMEKPEVVK.[T]	1xOxidation [M5]	1xOxidation [M5]	0.0630991	0.00496921	0.213	1	8	2	K7EQJ5	K7EQJ5 [66-77]	K7EQJ5 1xOxidation [M70]	K7EQJ5 1xOxidation [M70]	40S ribosomal protein S15 OS=Homo sapiens OX=9606 GN=RPS15 PE=1 SV=2	K7EQJ5; P62841; S4R456; K7EJ78; K7EM56; A0A0B4J2B4; K7ELC2; S4R417	0	1369.7	12	100	1373110	1373110	1		High	3	0.574	0	1	1	1	457.24	1.36	0.00062	11.6291	0.003731	0.03935	0.213	2.77	11.66
2436	FALSE		High	Unambiguous	EAYPGDVFYLHSR	[R].EAYPGDVFYLHSR.[L]			0.000742164	0.00190862	1.19	1	1	1	P25705	P25705 [335-347]			ATP synthase subunit alpha, mitochondrial OS=Homo sapiens OX=9606 GN=ATP5F1A PE=1 SV=1	P25705	0	1553.74	13	100	1.24721e+06	1.24721e+06	1		High	3	0.6794	0	1	1	1	518.584	-0.75	-0.00039	21.4512	0.001585	0.0002905	1.19	3.4	21.47
2438	FALSE		High	Unambiguous	ECADLWPR	[K].ECADLWPR.[I]	1xCarbamidomethyl [C2]	1xCarbamidomethyl [C2]	0.135554	0.00582921	0.039	1	3	1	P62829	P62829 [124-131]	P62829 1xCarbamidomethyl [C125]	P62829 1xCarbamidomethyl [C125]	60S ribosomal protein L23 OS=Homo sapiens OX=9606 GN=RPL23 PE=1 SV=1	P62829; Q9BTQ7; J3KTJ3	0	1046.47	8	100	1.79654e+06	1.79654e+06	1		High	2	0.5243	0	1	1	1	523.739	-0.7	-0.00037	20.1267	0.004348	0.0925	0.039	2.06	20.15
2335	FALSE		High	Unambiguous	DWNTLIVGK	[R].DWNTLIVGK.[L]			0.0419616	0.00456424	0.304	1	5	2	O14744	O14744 [77-85]			Protein arginine N-methyltransferase 5 OS=Homo sapiens OX=9606 GN=PRMT5 PE=1 SV=4	G3V580; G3V2L6; B2RDD7; O14744; G3V5L5	0	1045.57	9	100	14701192	14701192	1		High	2	0.6975	0	1	1	1	523.287	-0.86	-0.00045	24.6986	0.00358	0.02511	0.304	2.38	24.67
2261	FALSE		High	Unambiguous	DTNVQVLMVLGAGR	[K].DTNVQVLMVLGAGR.[G]			0.0582246	0.00456424	0.231	1	5	1	O14744	O14744 [355-368]			Protein arginine N-methyltransferase 5 OS=Homo sapiens OX=9606 GN=PRMT5 PE=1 SV=4	H0YJ77; H0YJX6; B4DV00; B2RDD7; O14744	0	1472.79	14					NoQuanValues	High	2	0.3184	0	1	1	1	736.898	0.45	0.00033	25.7339	0.00358	0.03607	0.231	2.01
2944	FALSE		High	Unambiguous	EMGTPDVR	[K].EMGTPDVR.[I]	1xOxidation [M2]	1xOxidation [M2]	0.0355167	0.00456424	0.341	1	7	1	H7C2W9	H7C2W9 [44-51]	H7C2W9 1xOxidation [M45]	H7C2W9 1xOxidation [M45]	60S ribosomal protein L31 (Fragment) OS=Homo sapiens OX=9606 GN=RPL31 PE=1 SV=1	H7C2W9; B8ZZK4; P62899; B7Z4C8; C9JU56; B7Z4E3; B2R4C1	0	920.414	8	100	4.40464e+06	4.40464e+06	1		High	2	0.4974	0	1	1	1	460.712	2.7	0.00124	10.5917	0.00358	0.02079	0.341	1.91	10.61
2969	FALSE		High	Unambiguous	ENAGEDPGLAR	[K].ENAGEDPGLAR.[Q]			0.00826542	0.00190862	0.662	1	1	1	P81605	P81605 [43-53]			Dermcidin OS=Homo sapiens OX=9606 GN=DCD PE=1 SV=2	P81605	0	1128.53	11	100	2.74028e+06	2.74028e+06	1		High	2	0.6154	0	1	1	1	564.768	1.06	0.0006	12.002	0.001585	0.00416	0.662	3.12	12.04
3545	FALSE		High	Unambiguous	FIMESGAK	[R].FIMESGAK.[G]			0.0386941	0.00456424	0.322	1	6	1	P23396	P23396 [125-132]			40S ribosomal protein S3 OS=Homo sapiens OX=9606 GN=RPS3 PE=1 SV=2	A7E2S3; P23396; Q9NQS8; E9PL09; H0YEU2; Q53G83	0	882.439	8	100	557100	557100	1		High	2	0.3274	0	1	1	1	441.723	-1.34	-0.00059	15.8964	0.00358	0.02294	0.322	1.68	15.87
3557	FALSE		High	Unambiguous	FIRDSQEKPKPVPDK	[K].FIRDSQEKPKPVPDK.[E]			0.00834112	0.00190862	0.66	1	6	1	O95786	O95786 [789-803]			Antiviral innate immune response receptor RIG-I OS=Homo sapiens OX=9606 GN=RIGI PE=1 SV=2	B3KN51; B3KWW1; A0A7P0T9I8; A0A7P0TB70; A2A376; O95786	1	1783.97	15	100	476708	476708	1		High	4	0.6753	0	1	1	1	446.748	-0.53	-0.00024	10.5242	0.001585	0.004198	0.66	3.08	10.51
3604	FALSE		High	Unambiguous	FNGSGSGTDFTLK	[R].FNGSGSGTDFTLK.[I]			0.00375396	0.00190862	0.835	1	4	3	A0A5C2G3W4	A0A5C2G3W4 [67-79]			IGL c3604_light_IGKV2D-29_IGKJ1 (Fragment) OS=Homo sapiens OX=9606 PE=2 SV=1	A0A5C2GZB1; A0A5C2G3W4; A0A5C2GWX7; A0A5C2GAH2	0	1330.63	13	100	9.01666e+06	9.01666e+06	2		High	2	0.1579	0	1	1	1	665.816	-1.98	-0.00132	20.0816	0.001585	0.001735	0.835	2.85	20.02
3611	FALSE		High	Unambiguous	FNPFVTSDR	[K].FNPFVTSDR.[S]			0.0907837	0.00496921	0.131	1	11	1	J3QQQ9	J3QQQ9 [3-11]			KOW domain-containing protein OS=Homo sapiens OX=9606 PE=3 SV=1	J3QQQ9; J3KSS0; E5RIT6; J3QRI7; E5RHH1; P61254; J3QQV1; J3QRC4; Q6IBH6; Q9UNX3; A0A024RBF6	0	1082.53	9	100	1.14034e+06	1.14034e+06	1		High	2	0.6635	0	1	1	1	541.767	0.17	9e-05	21.2232	0.003731	0.05918	0.131	2.08	21.23
3628	FALSE		High	Unambiguous	FPGQLNADLR	[R].FPGQLNADLR.[K]			0.00387584	0.00190862	0.828	2	55	1	Q8N6N5; Q6LC01	Q8N6N5 [242-251]; Q6LC01 [235-244]			Tubulin beta chain OS=Homo sapiens OX=9606 GN=TUBB2C PE=2 SV=1;Tubulin beta chain (Fragment) OS=Homo sapiens OX=9606 PE=2 SV=1	Q8N6N5; A1L195; B4DMU8; B4E386; Q13885; G3V2A3; B2RBD5; Q13509; B4DE77; Q9H4B7; P04350; Q6LC01; A5D907; Q96B85; A6NNZ2; B4E052; A0A075B736; Q1KSF8; Q9BUF5; B4DQN9; A0A183YE00; Q5ST81; B4DXZ5; B4DY90; K7ESM5; Q8IWP6; B7ZAF0; B2R6L0; A5D906; O43209; Q53G92; B7Z4N1; Q96HX0; Q8IZ29; Q9BUU9; B4DP54; Q9UGA2; Q5JP53; A0A0B4J269; A1L196; B4DJ43; Q3ZCM7; Q5SQY0; Q9BV28; A0A384NYT8; P07437; B3KML9; P68371;…	0	1130.6	10	100	2.86266e+06	2.86266e+06	1	NotUnique	High	2	0.4735	0	1	1	1	565.802	1.01	0.00057	20.4599	0.001585	0.001803	0.828	2.26	20.6
3629	FALSE		High	Unambiguous	FPGQLNADLRK	[R].FPGQLNADLRK.[L]			0.123813	0.00582921	0.06	2	55	1	Q8N6N5; Q6LC01	Q8N6N5 [242-252]; Q6LC01 [235-245]			Tubulin beta chain OS=Homo sapiens OX=9606 GN=TUBB2C PE=2 SV=1;Tubulin beta chain (Fragment) OS=Homo sapiens OX=9606 PE=2 SV=1	Q8N6N5; A1L195; B4DMU8; B4E386; Q13885; G3V2A3; B2RBD5; Q13509; B4DE77; Q9H4B7; P04350; Q6LC01; A5D907; Q96B85; A6NNZ2; B4E052; A0A075B736; Q1KSF8; Q9BUF5; B4DQN9; A0A183YE00; Q5ST81; B4DXZ5; B4DY90; K7ESM5; Q8IWP6; B7ZAF0; B2R6L0; A5D906; O43209; Q53G92; B7Z4N1; Q96HX0; Q8IZ29; Q9BUU9; B4DP54; Q9UGA2; Q5JP53; A0A0B4J269; A1L196; B4DJ43; Q3ZCM7; Q5SQY0; Q9BV28; A0A384NYT8; P07437; B3KML9; P68371;…	1	1258.69	11	100	509612	509612	1	NotUnique	High	2		0.0345	2	2	3	629.846	-3.9	-0.00245	17.3053	0.004348	0.08361	0.06	1.12	17.37
3635	FALSE		High	Unambiguous	FPLTTESAMK	[K].FPLTTESAMK.[K]			0.021009	0.00190862	0.457	1	5	1	K7EJV9	K7EJV9 [72-81]			60S ribosomal protein L23a (Fragment) OS=Homo sapiens OX=9606 GN=RPL23A PE=1 SV=1	K7EJV9; H7BY10; A8MUS3; P62750; K7ERT8	0	1124.57	10					NoQuanValues	High	2	0.4909	0	1	1	1	562.785	-2.53	-0.00143	19.9265	0.001585	0.01163	0.457	2.2
3636	FALSE		High	Unambiguous	FPLTTESAMK	[K].FPLTTESAMK.[K]	1xOxidation [M9]	1xOxidation [M9]	0.0193605	0.00190862	0.475	1	5	1	K7EJV9	K7EJV9 [72-81]	K7EJV9 1xOxidation [M80]	K7EJV9 1xOxidation [M80]	60S ribosomal protein L23a (Fragment) OS=Homo sapiens OX=9606 GN=RPL23A PE=1 SV=1	K7EJV9; H7BY10; A8MUS3; P62750; K7ERT8	0	1140.56	10					NoQuanValues	High	2	0.5763	0	1	1	1	570.785	2.62	0.00149	17.5083	0.001585	0.01062	0.475	2.36
3666	FALSE		High	Unambiguous	FQSLGVAFYR	[R].FQSLGVAFYR.[G]			0.154757	0.00886541	0.008	1	8	1	C9IZZ0	C9IZZ0 [70-79]			Ras-related protein Rab-7a OS=Homo sapiens OX=9606 GN=RAB7A PE=1 SV=2	C9IZZ0; A0A6Q8PGE6; P51149; A0A6Q8PG52; B4DPH9; C9J592; A0A6Q8PH84; C9J8S3	0	1187.62	10	100	741568	741568	1		High	2	0.6219	0	1	1	1	594.316	2.6	0.00154	24.1451	0.006574	0.1076	0.008	2.01	24.11
3699	FALSE		High	Unambiguous	FSELTAEK	[R].FSELTAEK.[L]			0.15674	0.00886541	0.005	1	13	1	Q96GI1	Q96GI1 [191-198]			TCPE protein (Fragment) OS=Homo sapiens OX=9606 PE=2 SV=1	Q96GI1; B4DDU6; E9PCA1; B4DXI1; B4DZT5; B4DYC8; B4DZY9; B4DX08; E7ENZ3; Q9BU08; B4DE30; B7ZAR1; V9HW37	0	924.467	8	100	636009	636009	1		High	2	0.3053	0	1	1	1	462.738	1.89	0.00087	14.6749	0.006574	0.1091	0.005	1.31	14.66
3700	FALSE		High	Unambiguous	FSELWIVEK	[K].FSELWIVEK.[G]			0.0069822	0.00190862	0.699	1	4	2	O95786	O95786 [182-190]			Antiviral innate immune response receptor RIG-I OS=Homo sapiens OX=9606 GN=RIGI PE=1 SV=2	B3KWW1; A0A7P0TB70; O95786; Q3B797	0	1150.61	9	100	119637344	119637344	1		High	2	0.4605	0	1	1	1	575.809	-2.31	-0.00133	25.4555	0.001585	0.003455	0.699	2.28	25.45
3541	FALSE		High	Unambiguous	FLLELQEEGWFR	[K].FLLELQEEGWFR.[G]			0.00155525	0.00190862	1.028	1	5	1	O95786	O95786 [60-71]			Antiviral innate immune response receptor RIG-I OS=Homo sapiens OX=9606 GN=RIGI PE=1 SV=2	A0A7P0T9I8; A0A7P0TB70; O95786; Q3B797; A0A7P0Z442	0	1566.8	12	100	41269868	41269868	1		High	2	0.5373	0	1	1	1	783.899	-2.16	-0.00169	26.0057	0.001585	0.0006572	1.028	3.35	25.98
3701	FALSE		High	Unambiguous	FSELWIVEK	[K].FSELWIVEK.[G]	1xGG [K9]	1xGG [K9]	0.0177596	0.00190862	0.494	1	4	1	O95786	O95786 [182-190]	O95786 1xGG [K190]	O95786 1xGG [K190]	Antiviral innate immune response receptor RIG-I OS=Homo sapiens OX=9606 GN=RIGI PE=1 SV=2	B3KWW1; A0A7P0TB70; O95786; Q3B797	0	1264.66	9	100	2.38005e+06	2.38005e+06	1		High	2	0.0959	0	1	1	1	632.833	0.44	0.00028	25.1571	0.001585	0.009677	0.494	1.46	25.17
3716	FALSE		High	Unambiguous	FSGSGAGTEFTLEISR	[R].FSGSGAGTEFTLEISR.[V]			0.0113192	0.00190862	0.593	1	1	1	A0A5C2GYY3	A0A5C2GYY3 [67-82]			IG c1589_light_IGKV2-24_IGKJ1 (Fragment) OS=Homo sapiens OX=9606 PE=2 SV=1	A0A5C2GYY3	0	1658.8	16	100	4.14717e+06	4.14717e+06	1		High	2	0.5675	0	1	1	1	829.902	-2.89	-0.0024	23.4626	0.001585	0.005878	0.593	2.52	23.49
3718	FALSE		High	Unambiguous	FSGSGAVTDFTLK	[R].FSGSGAVTDFTLK.[I]			0.055181	0.00456424	0.243	1	1	1	A0A5C2GDX5	A0A5C2GDX5 [67-79]			IGH + IGL c310_light_IGKV2D-28_IGKJ4 (Fragment) OS=Homo sapiens OX=9606 PE=2 SV=1	A0A5C2GDX5	0	1329.67	13					NoQuanValues	High	2	0.3934	0	1	1	1	665.343	8.21	0.00546	20.0816	0.00358	0.03392	0.243	1.22
3720	FALSE		High	Unambiguous	FSGSGSDTDFTLK	[R].FSGSGSDTDFTLK.[I]			0.000752402	0.00190862	1.187	1	3	1	A0A5C2FTW9	A0A5C2FTW9 [67-79]			IGL c162_light_IGKV2-30_IGKJ2 (Fragment) OS=Homo sapiens OX=9606 PE=2 SV=1	A0A5C2FTW9; A0A5C2G420; A0A5C2GVI3	0	1361.62	13					NoneMonoisotopic	High	2	0.6149	0	1	1	1	681.316	2.03	0.00139	20.3123	0.001585	0.0002954	1.187	2.96
3727	FALSE		High	Unambiguous	FSGSGSGTDFTLK	[R].FSGSGSGTDFTLK.[IV]			3.65888e-05	0.00190862	1.849	17	241	16	A0A5C2GIW6; A0A5C2GJI2; A0A5C2G7A5; A0A5C2FTG9; A0A5C2G1F4; A0A5C2G1B5; A0A5C2G6F8; A0A5C2G4P0; A0A5C2GUC4; A0A5C2FW56; A0A5C2GID7; A0A5C2FX70; A0A5C2GK16; A0A5C2GWK4; A0A5C2FVP2; A0A5C2FUP9; A0A109PS54	A0A5C2GIW6 [67-79]; A0A5C2GJI2 [67-79]; A0A5C2G7A5 [67-79]; A0A5C2FTG9 [67-79]; A0A5C2G1F4 [67-79]; A0A5C2G1B5 [67-79]; A0A5C2G6F8 [67-79]; A0A5C2G4P0 [67-79]; A0A5C2GUC4 [67-79]; A0A5C2FW56 [67-79]; A0A5C2GID7 [67-79]; A0A5C2FX70 [67-79]; A0A5C2GK16 [67-79]; A0A5C2GWK4 [67-79]; A0A5C2FVP2 [67-79]; A0A5C2FUP9 [67-79]; A0A109PS54 [67-79]			IG c84_light_IGKV2D-29_IGKJ2 (Fragment) OS=Homo sapiens OX=9606 PE=2 SV=1;IG c283_light_IGKV2D-29_IGKJ1 (Fragment) OS=Homo sapiens OX=9606 PE=2 SV=1;IGL c3575_light_IGKV2-30_IGKJ4 (Fragment) OS=Homo sapiens OX=9606 PE=2 SV=1;IGL c119_light_IGKV2-28_IGKJ1 (Fragment) OS=Homo sapiens OX=9606 PE=2 SV=1;IGL c1765_light_IGKV2-28_IGKJ1 (Fragment) OS=Homo sapiens OX=9606 PE=2 SV=1;IGL c2340_light_IGKV2D-…	A0A890VXV0; A0A087WW87; A0A5C2FZV7; A0A5C2GK13; A0A5C2GC73; A0A5C2GST3; A0A5C2G0H9; A0A5C2G7H4; A0A5C2GME1; A0A5C2FY13; A0A5C2GTE9; A0A5C2G5U0; A2NJV5; A0A5C2GVW6; A0A5C2GW59; A0A5C2G3F1; A0A5C2H0X0; A0A5C2GYP9; A0A5C2FTK2; A0A5C2H1A1; A0A5C2GFF8; A0A5C2G921; A0A5C2GXK2; A0A5C2GWX1; A0A5C2GIB2; A0A5C2GX50; A0A5C2GVL0; A0A5C2GAM0; A0A5C2GSU3; A0A5C2GW75; A0A5C2G472; A0A5C2G005; A0A5C2FXW8; A0A5C2G…	0	1303.62	13	100	3.98826e+09	3.98826e+09	4	NotUnique	High	2	0.7284	0	1	1	1	652.309	-4.71	-0.00307	19.1199	0.001585	1.051e-05	1.849	3.24	18.96
3728	FALSE		High	Unambiguous	FSGSGSGTDFTLK	[R].FSGSGSGTDFTLK.[IV]	1xGG [K13]	1xGG [K13]	7.29233e-05	0.00190862	1.698	17	241	3	A0A5C2GIW6; A0A5C2GJI2; A0A5C2G7A5; A0A5C2FTG9; A0A5C2G1F4; A0A5C2G1B5; A0A5C2G6F8; A0A5C2G4P0; A0A5C2GUC4; A0A5C2FW56; A0A5C2GID7; A0A5C2FX70; A0A5C2GK16; A0A5C2GWK4; A0A5C2FVP2; A0A5C2FUP9; A0A109PS54	A0A5C2GIW6 [67-79]; A0A5C2GJI2 [67-79]; A0A5C2G7A5 [67-79]; A0A5C2FTG9 [67-79]; A0A5C2G1F4 [67-79]; A0A5C2G1B5 [67-79]; A0A5C2G6F8 [67-79]; A0A5C2G4P0 [67-79]; A0A5C2GUC4 [67-79]; A0A5C2FW56 [67-79]; A0A5C2GID7 [67-79]; A0A5C2FX70 [67-79]; A0A5C2GK16 [67-79]; A0A5C2GWK4 [67-79]; A0A5C2FVP2 [67-79]; A0A5C2FUP9 [67-79]; A0A109PS54 [67-79]	A0A5C2GIW6 1xGG [K79]; A0A5C2GJI2 1xGG [K79]; A0A5C2G7A5 1xGG [K79]; A0A5C2FTG9 1xGG [K79]; A0A5C2G1F4 1xGG [K79]; A0A5C2G1B5 1xGG [K79]; A0A5C2G6F8 1xGG [K79]; A0A5C2G4P0 1xGG [K79]; A0A5C2GUC4 1xGG [K79]; A0A5C2FW56 1xGG [K79]; A0A5C2GID7 1xGG [K79]; A0A5C2FX70 1xGG [K79]; A0A5C2GK16 1xGG [K79]; A0A5C2GWK4 1xGG [K79]; A0A5C2FVP2 1xGG [K79]; A0A5C2FUP9 1xGG [K79]; A0A109PS54 1xGG [K79]	A0A5C2GIW6 1xGG [K79]; A0A5C2GJI2 1xGG [K79]; A0A5C2G7A5 1xGG [K79]; A0A5C2FTG9 1xGG [K79]; A0A5C2G1F4 1xGG [K79]; A0A5C2G1B5 1xGG [K79]; A0A5C2G6F8 1xGG [K79]; A0A5C2G4P0 1xGG [K79]; A0A5C2GUC4 1xGG [K79]; A0A5C2FW56 1xGG [K79]; A0A5C2GID7 1xGG [K79]; A0A5C2FX70 1xGG [K79]; A0A5C2GK16 1xGG [K79]; A0A5C2GWK4 1xGG [K79]; A0A5C2FVP2 1xGG [K79]; A0A5C2FUP9 1xGG [K79]; A0A109PS54 1xGG [K79]	IG c84_light_IGKV2D-29_IGKJ2 (Fragment) OS=Homo sapiens OX=9606 PE=2 SV=1;IG c283_light_IGKV2D-29_IGKJ1 (Fragment) OS=Homo sapiens OX=9606 PE=2 SV=1;IGL c3575_light_IGKV2-30_IGKJ4 (Fragment) OS=Homo sapiens OX=9606 PE=2 SV=1;IGL c119_light_IGKV2-28_IGKJ1 (Fragment) OS=Homo sapiens OX=9606 PE=2 SV=1;IGL c1765_light_IGKV2-28_IGKJ1 (Fragment) OS=Homo sapiens OX=9606 PE=2 SV=1;IGL c2340_light_IGKV2D-…	A0A890VXV0; A0A087WW87; A0A5C2FZV7; A0A5C2GK13; A0A5C2GC73; A0A5C2GST3; A0A5C2G0H9; A0A5C2G7H4; A0A5C2GME1; A0A5C2FY13; A0A5C2GTE9; A0A5C2G5U0; A2NJV5; A0A5C2GVW6; A0A5C2GW59; A0A5C2G3F1; A0A5C2H0X0; A0A5C2GYP9; A0A5C2FTK2; A0A5C2H1A1; A0A5C2GFF8; A0A5C2G921; A0A5C2GXK2; A0A5C2GWX1; A0A5C2GIB2; A0A5C2GX50; A0A5C2GVL0; A0A5C2GAM0; A0A5C2GSU3; A0A5C2GW75; A0A5C2G472; A0A5C2G005; A0A5C2FXW8; A0A5C2G…	0	1417.66	13	100	34081513	34081513	2	NotUnique	High	2	0.7848	0	1	1	1	709.333	-0.14	-0.0001	19.2617	0.001585	2.241e-05	1.698	3.16	19.23
3729	FALSE		High	Unambiguous	FSGSGSGTDFTLKISR	[R].FSGSGSGTDFTLKISR.[VAL]			1.16272e-05	0.00190862	2.1	15	217	2	A0A5C2GIW6; A0A5C2GJI2; A0A5C2G7A5; A0A5C2FTG9; A0A5C2G1F4; A0A5C2G1B5; A0A5C2G6F8; A0A5C2G4P0; A0A5C2FW56; A0A5C2GID7; A0A5C2FX70; A0A5C2GWK4; A0A5C2FVP2; A0A5C2FUP9; A0A109PS54	A0A5C2GIW6 [67-82]; A0A5C2GJI2 [67-82]; A0A5C2G7A5 [67-82]; A0A5C2FTG9 [67-82]; A0A5C2G1F4 [67-82]; A0A5C2G1B5 [67-82]; A0A5C2G6F8 [67-82]; A0A5C2G4P0 [67-82]; A0A5C2FW56 [67-82]; A0A5C2GID7 [67-82]; A0A5C2FX70 [67-82]; A0A5C2GWK4 [67-82]; A0A5C2FVP2 [67-82]; A0A5C2FUP9 [67-82]; A0A109PS54 [67-82]			IG c84_light_IGKV2D-29_IGKJ2 (Fragment) OS=Homo sapiens OX=9606 PE=2 SV=1;IG c283_light_IGKV2D-29_IGKJ1 (Fragment) OS=Homo sapiens OX=9606 PE=2 SV=1;IGL c3575_light_IGKV2-30_IGKJ4 (Fragment) OS=Homo sapiens OX=9606 PE=2 SV=1;IGL c119_light_IGKV2-28_IGKJ1 (Fragment) OS=Homo sapiens OX=9606 PE=2 SV=1;IGL c1765_light_IGKV2-28_IGKJ1 (Fragment) OS=Homo sapiens OX=9606 PE=2 SV=1;IGL c2340_light_IGKV2D-…	A0A890VXV0; A0A087WW87; A0A5C2GK13; A0A5C2GC73; A0A5C2G0H9; A0A5C2G7H4; A0A5C2GME1; A0A5C2FY13; A0A5C2GTE9; A0A5C2G5U0; A2NJV5; A0A5C2GVW6; A0A5C2GW59; A0A5C2G3F1; A0A5C2H0X0; A0A5C2GYP9; A0A5C2FTK2; A0A5C2H1A1; A0A5C2GFF8; A0A5C2G921; A0A5C2GXK2; A0A5C2GIB2; A0A5C2GX50; A0A5C2GVL0; A0A5C2GAM0; A0A5C2GSU3; A0A5C2G472; A0A5C2G005; A0A5C2FXW8; A0A5C2G7L1; A0A5C2GUP9; A0A5C2G7F0; A0A5C2GBP1; A0A7T0L…	1	1659.83	16	100	45133156	45133156	1	NotUnique	High	3	0.0619	0	1	1	1	553.947	-4.19	-0.00232	19.9114	0.001585	2.966e-06	2.1	5.33	19.98
3730	FALSE		High	Unambiguous	FSGSGSGTDFTLKISR	[R].FSGSGSGTDFTLKISR.[VAL]	1xGG [K13]	1xGG [K13]	2.58917e-07	0.00190862	2.933	15	217	3	A0A5C2GIW6; A0A5C2GJI2; A0A5C2G7A5; A0A5C2FTG9; A0A5C2G1F4; A0A5C2G1B5; A0A5C2G6F8; A0A5C2G4P0; A0A5C2FW56; A0A5C2GID7; A0A5C2FX70; A0A5C2GWK4; A0A5C2FVP2; A0A5C2FUP9; A0A109PS54	A0A5C2GIW6 [67-82]; A0A5C2GJI2 [67-82]; A0A5C2G7A5 [67-82]; A0A5C2FTG9 [67-82]; A0A5C2G1F4 [67-82]; A0A5C2G1B5 [67-82]; A0A5C2G6F8 [67-82]; A0A5C2G4P0 [67-82]; A0A5C2FW56 [67-82]; A0A5C2GID7 [67-82]; A0A5C2FX70 [67-82]; A0A5C2GWK4 [67-82]; A0A5C2FVP2 [67-82]; A0A5C2FUP9 [67-82]; A0A109PS54 [67-82]	A0A5C2GIW6 1xGG [K79]; A0A5C2GJI2 1xGG [K79]; A0A5C2G7A5 1xGG [K79]; A0A5C2FTG9 1xGG [K79]; A0A5C2G1F4 1xGG [K79]; A0A5C2G1B5 1xGG [K79]; A0A5C2G6F8 1xGG [K79]; A0A5C2G4P0 1xGG [K79]; A0A5C2FW56 1xGG [K79]; A0A5C2GID7 1xGG [K79]; A0A5C2FX70 1xGG [K79]; A0A5C2GWK4 1xGG [K79]; A0A5C2FVP2 1xGG [K79]; A0A5C2FUP9 1xGG [K79]; A0A109PS54 1xGG [K79]	A0A5C2GIW6 1xGG [K79]; A0A5C2GJI2 1xGG [K79]; A0A5C2G7A5 1xGG [K79]; A0A5C2FTG9 1xGG [K79]; A0A5C2G1F4 1xGG [K79]; A0A5C2G1B5 1xGG [K79]; A0A5C2G6F8 1xGG [K79]; A0A5C2G4P0 1xGG [K79]; A0A5C2FW56 1xGG [K79]; A0A5C2GID7 1xGG [K79]; A0A5C2FX70 1xGG [K79]; A0A5C2GWK4 1xGG [K79]; A0A5C2FVP2 1xGG [K79]; A0A5C2FUP9 1xGG [K79]; A0A109PS54 1xGG [K79]	IG c84_light_IGKV2D-29_IGKJ2 (Fragment) OS=Homo sapiens OX=9606 PE=2 SV=1;IG c283_light_IGKV2D-29_IGKJ1 (Fragment) OS=Homo sapiens OX=9606 PE=2 SV=1;IGL c3575_light_IGKV2-30_IGKJ4 (Fragment) OS=Homo sapiens OX=9606 PE=2 SV=1;IGL c119_light_IGKV2-28_IGKJ1 (Fragment) OS=Homo sapiens OX=9606 PE=2 SV=1;IGL c1765_light_IGKV2-28_IGKJ1 (Fragment) OS=Homo sapiens OX=9606 PE=2 SV=1;IGL c2340_light_IGKV2D-…	A0A890VXV0; A0A087WW87; A0A5C2GK13; A0A5C2GC73; A0A5C2G0H9; A0A5C2G7H4; A0A5C2GME1; A0A5C2FY13; A0A5C2GTE9; A0A5C2G5U0; A2NJV5; A0A5C2GVW6; A0A5C2GW59; A0A5C2G3F1; A0A5C2H0X0; A0A5C2GYP9; A0A5C2FTK2; A0A5C2H1A1; A0A5C2GFF8; A0A5C2G921; A0A5C2GXK2; A0A5C2GIB2; A0A5C2GX50; A0A5C2GVL0; A0A5C2GAM0; A0A5C2GSU3; A0A5C2G472; A0A5C2G005; A0A5C2FXW8; A0A5C2G7L1; A0A5C2GUP9; A0A5C2G7F0; A0A5C2GBP1; A0A7T0L…	1	1773.88	16	100	32722155	32722155	2	NotUnique	High	2	0.1214	0	1	1	1	887.443	0.88	0.00078	20.2142	0.001585	4.462e-08	2.933	5.27	20.25
3731	FALSE		High	Unambiguous	FSGSGSGTDFTLKVSR	[R].FSGSGSGTDFTLKVSR.[V]	1xGG [K13]	1xGG [K13]	5.70212e-06	0.00190862	2.256	1	1	1	A0A5C2GUC4	A0A5C2GUC4 [67-82]	A0A5C2GUC4 1xGG [K79]	A0A5C2GUC4 1xGG [K79]	IG c542_light_IGKV2D-29_IGKJ3 (Fragment) OS=Homo sapiens OX=9606 PE=2 SV=1	A0A5C2GUC4	1	1759.86	16	100	1.80368e+06	1.80368e+06	1		High	3	0.1332	0	1	1	1	587.292	0.89	0.00052	18.2754	0.001585	1.351e-06	2.256	4.13	18.27
3732	FALSE		High	Unambiguous	FSGSGSGTDFTLR	[R].FSGSGSGTDFTLR.[I]			0.00917903	0.00190862	0.639	4	11	4	A0A5C2FW52; A0A5C2FT87; A0A0X9V9B3; A0A5C2GC48	A0A5C2FW52 [67-79]; A0A5C2FT87 [67-79]; A0A0X9V9B3 [67-79]; A0A5C2GC48 [67-79]			IGL c1159_light_IGKV2D-29_IGKJ1 (Fragment) OS=Homo sapiens OX=9606 PE=2 SV=1;IGL c191_light_IGKV2-30_IGKJ2 (Fragment) OS=Homo sapiens OX=9606 PE=2 SV=1;MS-F1 light chain variable region (Fragment) OS=Homo sapiens OX=9606 PE=2 SV=1;IGH + IGL c24_light_IGKV2D-29_IGKJ4 (Fragment) OS=Homo sapiens OX=9606 PE=2 SV=1	A0A5C2FW52; A0A5C2GJM4; A0A5C2FT87; A0A5C2G0A1; A0A0X9V9B3; A0A5C2GBP7; A0A5C2GC48; A0A5C2G364; A0A5C2FZQ2; A0A5C2G7Q6; A0A5C2G1Z2	0	1331.62	13	100	120773174	120773174	3	NotUnique	High	2	0.375	0	1	1	1	666.31	-6.74	-0.00449	19.5705	0.001585	0.00467	0.639	1.36	19.64
3733	FALSE		High	Unambiguous	FSGSGSGTDFTLRISR	[R].FSGSGSGTDFTLRISR.[V]			5.54437e-05	0.00190862	1.758	4	9	1	A0A5C2FW52; A0A5C2FT87; A0A0X9V9B3; A0A5C2GC48	A0A5C2FW52 [67-82]; A0A5C2FT87 [67-82]; A0A0X9V9B3 [67-82]; A0A5C2GC48 [67-82]			IGL c1159_light_IGKV2D-29_IGKJ1 (Fragment) OS=Homo sapiens OX=9606 PE=2 SV=1;IGL c191_light_IGKV2-30_IGKJ2 (Fragment) OS=Homo sapiens OX=9606 PE=2 SV=1;MS-F1 light chain variable region (Fragment) OS=Homo sapiens OX=9606 PE=2 SV=1;IGH + IGL c24_light_IGKV2D-29_IGKJ4 (Fragment) OS=Homo sapiens OX=9606 PE=2 SV=1	A0A5C2FW52; A0A5C2FT87; A0A5C2G0A1; A0A0X9V9B3; A0A5C2GC48; A0A5C2G364; A0A5C2FZQ2; A0A5C2G7Q6; A0A5C2G1Z2	1	1687.84	16	100	11475583	11475583	1	NotUnique	High	2	0.3722	0	1	1	1	844.421	-2.6	-0.0022	22.9802	0.001585	1.662e-05	1.758	3.17	23.03
3734	FALSE		High	Unambiguous	FSGSGSGTDFTLTIRR	[R].FSGSGSGTDFTLTIRR.[LV]			0.00469477	0.00190862	0.786	1	6	2	A0A5C2G856	A0A5C2G856 [63-78]			IGL c2394_light_IGKV3-20_IGKJ4 (Fragment) OS=Homo sapiens OX=9606 PE=2 SV=1	A0A5C2G856; A0A5C2FWU0; A0A5C2FW03; A0A5C2G572; A0A5C2GVE2; A0A5C2G3W5	1	1701.86	16	100	2995852	2995852	1		High	2	0.1167	0	1	1	1	851.423	-9.86	-0.00839	23.2421	0.001585	0.002225	0.786	2.4	23.28
3710	FALSE		High	Unambiguous	FSGNGSGTDFTLK	[R].FSGNGSGTDFTLK.[I]			0.122215	0.00582921	0.063	1	1	1	A0A5C2FZY5	A0A5C2FZY5 [67-79]			IGL c1696_light_IGKV2-28_IGKJ1 (Fragment) OS=Homo sapiens OX=9606 PE=2 SV=1	A0A5C2FZY5	0	1330.63	13	100	738486	738486	1		High	2	0.0543	0	1	1	1	665.82	3.84	0.00255	20.6938	0.004348	0.0825	0.063	1.84	20.71
2951	FALSE		High	Selected	EMLLTQSPATLSVSPGERASLSCR	[-].EMLLTQSPATLSVSPGERASLSCR.[A]	1xAcetyl [N-Term]; 1xCarbamidomethyl [C23]	1xAcetyl [N-Term]; 1xCarbamidomethyl [C23]	0.123813	0.00582921	0.06	1	1	1	A0A5C2GW92	A0A5C2GW92 [1-24]	A0A5C2GW92 1xAcetyl [N-Term]; 1xCarbamidomethyl [C23]	A0A5C2GW92 1xAcetyl [N-Term]; 1xCarbamidomethyl [C23]	IG c709_light_IGKV3-15_IGKJ2 (Fragment) OS=Homo sapiens OX=9606 PE=2 SV=1	A0A5C2GW92	1	2632.31	24	100	8729961	8729961	1		High	2	0.0152	0	1	1	1	1316.66	2.13	0.00281	25.8621	0.004348	0.08388	0.06	1.32	26
3530	FALSE		High	Unambiguous	FLEQQNQVLQTK	[R].FLEQQNQVLQTK.[W]			9.08575e-06	0.00190862	2.154	2	10	1	P35908; H6VRF8	P35908 [198-209]; H6VRF8 [200-211]			Keratin, type II cytoskeletal 2 epidermal OS=Homo sapiens OX=9606 GN=KRT2 PE=1 SV=2;Keratin, type II cytoskeletal 1 OS=Homo sapiens OX=9606 GN=KRT1 PE=3 SV=1	Q7Z794; P35908; H6VRF8; H6VRG0; Q0IIN1; P04264; H6VRG3; H6VRF9; H6VRG2; H6VRG1	0	1475.79	12	100	41356788	41356788	1	NotUnique	High	2	0.5977	0	1	1	1	738.398	1.69	0.00125	18.1081	0.001585	2.26e-06	2.154	3.43	18.13
3463	FALSE		High	Unambiguous	FGPALSVK	[K].FGPALSVK.[V]			0.145177	0.00886541	0.023	1	17	1	A0A7I2V649	A0A7I2V649 [214-221]			Polyadenylate-binding protein 1 OS=Homo sapiens OX=9606 GN=PABPC1 PE=1 SV=1	A0A7I2V649; A0A7I2YQE4; A0A087WTT1; H0YBN4; Q9H361; A0A024R9E2; E7EQV3; Q3ZCS4; A0A7I2YQ90; H0YAR2; A0A7I2V4N4; B4DQX0; B4DZW4; P11940; H0YAP2; Q2VIP3; E7ERJ7	0	818.477	8	100	704847	704847	1		High	2	0.1374	0	1	1	1	409.743	1.15	0.00047	19.3157	0.006574	0.1	0.023	1.82	19.31
3058	FALSE		High	Unambiguous	EQADFAIEALAK	[K].EQADFAIEALAK.[A]			0.147678	0.00886541	0.019	1	7	2	A0A8I5KWT8	A0A8I5KWT8 [408-419]			Myosin-9 OS=Homo sapiens OX=9606 GN=MYH9 PE=1 SV=1	A0A8I5KWT8; M0QY43; Q86XU5; B4E3S1; A0A024R1N1; B3KWH4; Q7Z406	0	1305.67	12	100	480659	480659	1		High	2	0.6	0	1	1	1	653.336	-2.7	-0.00176	24.2515	0.006574	0.1021	0.019	1.8	24.22
3079	FALSE		High	Unambiguous	EQINMYK	[K].EQINMYK.[E]	1xOxidation [M5]	1xOxidation [M5]	0.150218	0.00886541	0.015	1	6	1	O95786	O95786 [751-757]	O95786 1xOxidation [M755]	O95786 1xOxidation [M755]	Antiviral innate immune response receptor RIG-I OS=Homo sapiens OX=9606 GN=RIGI PE=1 SV=2	B3KN51; B3KWW1; A0A7P0T9I8; A0A7P0TB70; A2A376; O95786	0	941.44	7	100	20038564	20038564	1		High	2	0.4655	0	1	1	1	471.223	-0.04	-2e-05	10.9094	0.006574	0.1041	0.015	1.74	10.92
3082	FALSE		High	Unambiguous	EQIVPKPEEEVAQK	[K].EQIVPKPEEEVAQK.[K]			0.0166648	0.00190862	0.508	1	7	1	J3KRX5	J3KRX5 [154-167]			60S ribosomal protein L17 (Fragment) OS=Homo sapiens OX=9606 GN=RPL17 PE=1 SV=1	J3KRX5; A0A087WXM6; J3QQT2; A0A0A0MRF8; J3QLC8; A0A024R261; A0A0A6YYL6	0	1623.86	14	100	759160	759160	1		High	3	0.6104	0	1	1	1	541.957	-2.03	-0.0011	14.914	0.001585	0.009	0.508	2.49	14.91
3101	FALSE		High	Unambiguous	ERHPGSFDVVHVK	[R].ERHPGSFDVVHVK.[D]			0.0350391	0.00456424	0.344	1	7	1	Q96IR1	Q96IR1 [179-191]			RPS4X protein (Fragment) OS=Homo sapiens OX=9606 GN=RPS4X PE=2 SV=2	P22090; Q96IR1; Q496E4; A4FU11; B2R491; Q53HV1; C9JEH7	1	1506.78	13	100	2.04191e+06	2.04191e+06	1		High	4	0.5495	0	1	1	1	377.451	-0.11	-4e-05	13.7996	0.00358	0.02052	0.344	2.73	13.84
3108	FALSE		High	Unambiguous	ERPAAISIEIK	[R].ERPAAISIEIK.[S]			0.0625385	0.00496921	0.215	1	2	1	B2R6F9	B2R6F9 [392-402]			cDNA, FLJ92932, highly similar to Homo sapiens serine/threonine kinase 38 (STK38), mRNA OS=Homo sapiens OX=9606 PE=2 SV=1	B2R6F9; Q15208	0	1226.71	11					NoQuanValues	High	3	0.327	0	1	1	1	409.575	0.56	0.00023	18.8109	0.003731	0.03898	0.215	1.59
3110	FALSE		High	Unambiguous	ERPPEEVAAR	[R].ERPPEEVAAR.[L]			0.115509	0.00496921	0.076	1	9	1	B4DS66	B4DS66 [98-107]			MICOS complex subunit MIC60 OS=Homo sapiens OX=9606 PE=2 SV=1	B4DS66; B4E2B5; C9J406; B4DQY2; B4DKR1; Q3B7X4; B9A067; Q16891; Q05DN3	0	1153.6	10	100	287816	287816	1		High	3	0.5141	0	1	1	1	385.202	-2.79	-0.00107	10.5618	0.003731	0.07754	0.076	1.77	10.55
3171	FALSE		High	Unambiguous	ESTLHLVLR	[K].ESTLHLVLR.[L]			0.0381744	0.00456424	0.325	1	36	2	J3QTR3	J3QTR3 [64-72]			Ubiquitin-40S ribosomal protein S27a (Fragment) OS=Homo sapiens OX=9606 GN=RPS27A PE=1 SV=1	J3QTR3; F5H388; F5H265; M0R2S1; A0A2R8Y422; F5GXK7; Q3MIH3; L8B196; P62979; M0R1M6; L8B4J3; Q96C32; A8K674; F5GYU3; P0CG47; Q9UFQ0; A0A248RGE3; L8B4I8; L8B4Z6; Q5RKT7; F5H747; Q8WYN9; B4DV12; L8B4R0; P0CG48; Q5PY61; Q5UGI3; F5H6Q2; Q96H31; J3QS39; L8B4M0; Q96MH4; Q66K58; Q59EM9; F5H2Z3; J3QKN0	0	1067.62	9	100	7.70077e+06	7.70077e+06	2		High	3	0.743	0	1	1	1	356.545	0.97	0.00034	19.6431	0.00358	0.02255	0.325	2.14	19.68
3200	FALSE		High	Unambiguous	ETPPPLVPPAAR	[K].ETPPPLVPPAAR.[E]			0.0320132	0.00357933	0.364	1	2	1	A0A024R0H7	A0A024R0H7 [4-15]			Testis tissue sperm-binding protein Li 44a OS=Homo sapiens OX=9606 GN=WDR77 PE=2 SV=1	A0A024R0H7; B4DJP0	0	1244.7	12	100	11537138	11537138	1		High	2	0.36	0	1	1	1	622.855	2.07	0.00129	20.1757	0.002829	0.01859	0.364	2	20.23
3222	FALSE		High	Unambiguous	EVATNSELVQSGK	[R].EVATNSELVQSGK.[S]			0.000187699	0.00190862	1.491	1	5	1	P02533	P02533 [316-328]			Keratin, type I cytoskeletal 14 OS=Homo sapiens OX=9606 GN=KRT14 PE=1 SV=4	Q14666; P02533; K7ESE1; A0A024R1X6; Q04695	0	1361.69	13	100	1.58581e+06	1.58581e+06	1		High	2	0.6572	0	1	1	1	681.352	4.69	0.0032	13.8495	0.001585	6.378e-05	1.491	3.18	13.88
3225	FALSE		High	Unambiguous	EVDEGPSPPEQFTAVK	[K].EVDEGPSPPEQFTAVK.[L]			0.000377524	0.00190862	1.338	1	2	2	Q14331	Q14331 [86-101]			Protein FRG1 OS=Homo sapiens OX=9606 GN=FRG1 PE=1 SV=1	Q14331; E9PRR7	0	1729.83	16	100	2943624	2943624	1		High	2	0.6602	0	1	1	1	865.422	5.51	0.00476	19.5067	0.001585	0.0001381	1.338	2.56	19.58
3226	FALSE		High	Unambiguous	EVDEQMLNVQNK	[K].EVDEQMLNVQNK.[NS]			0.00754504	0.00190862	0.682	2	31	1	Q8N6N5; Q6LC01	Q8N6N5 [325-336]; Q6LC01 [318-329]			Tubulin beta chain OS=Homo sapiens OX=9606 GN=TUBB2C PE=2 SV=1;Tubulin beta chain (Fragment) OS=Homo sapiens OX=9606 PE=2 SV=1	B4DMJ5; Q8N6N5; B4DMU8; Q6P602; Q13885; Q6LC01; Q96B85; B4E052; Q1KSF8; B4DQN9; Q5ST81; B4DXZ5; B4DY90; Q8IWP6; B7ZAF0; A4UCT2; B2R6L0; O43209; B7Z4N1; Q96HX0; Q8IZ29; Q9BUU9; Q9UGA2; Q5JP53; A0A384NYT8; P07437; B3KML9; P68371; B7ZAK1; Q9BVA1; A0A024QZU2	0	1446.69	12	100	492857	492857	1	NotUnique	High	2	0.4872	0	1	1	1	723.851	3.6	0.0026	17.4771	0.001585	0.003747	0.682	2.73	17.47
3518	FALSE		High	Unambiguous	FLDGIYVSEK	[K].FLDGIYVSEK.[G]			0.0307371	0.00357933	0.373	1	6	1	A0A2R8Y5Y7	A0A2R8Y5Y7 [203-212]			60S ribosomal protein L9 OS=Homo sapiens OX=9606 GN=RPL9 PE=1 SV=1	A0A2R8Y5Y7; H0Y9V9; Q53Z07; D6RAN4; Q2NKY6; H0Y9R4	0	1170.6	10	100	2652373	2652373	1		High	2	0.4689	0	1	1	1	585.807	1.74	0.00102	22.9694	0.002829	0.01773	0.373	2.09	22.96
3227	FALSE		High	Unambiguous	EVDEQMLNVQNK	[K].EVDEQMLNVQNK.[NS]	1xOxidation [M6]	1xOxidation [M6]	0.000609834	0.00190862	1.233	2	31	1	Q8N6N5; Q6LC01	Q8N6N5 [325-336]; Q6LC01 [318-329]	Q8N6N5 1xOxidation [M330]; Q6LC01 1xOxidation [M323]	Q8N6N5 1xOxidation [M330]; Q6LC01 1xOxidation [M323]	Tubulin beta chain OS=Homo sapiens OX=9606 GN=TUBB2C PE=2 SV=1;Tubulin beta chain (Fragment) OS=Homo sapiens OX=9606 PE=2 SV=1	B4DMJ5; Q8N6N5; B4DMU8; Q6P602; Q13885; Q6LC01; Q96B85; B4E052; Q1KSF8; B4DQN9; Q5ST81; B4DXZ5; B4DY90; Q8IWP6; B7ZAF0; A4UCT2; B2R6L0; O43209; B7Z4N1; Q96HX0; Q8IZ29; Q9BUU9; Q9UGA2; Q5JP53; A0A384NYT8; P07437; B3KML9; P68371; B7ZAK1; Q9BVA1; A0A024QZU2	0	1462.68	12	100	1106634	1106634	1	NotUnique	High	2	0.6536	0	1	1	1	731.847	2.15	0.00157	13.8194	0.001585	0.0002334	1.233	2.8	13.88
3310	FALSE		High	Unambiguous	EYFSWEGAFQHVGK	[R].EYFSWEGAFQHVGK.[A]			0.000144018	0.00190862	1.549	1	2	1	P26641	P26641 [415-428]			Elongation factor 1-gamma OS=Homo sapiens OX=9606 GN=EEF1G PE=1 SV=3	P26641; B4DUP0	0	1684.78	14	100	394675	394675	1		High	3	0.4511	0	1	1	1	562.264	0.45	0.00025	24.3251	0.001585	4.753e-05	1.549	2.35	24.29
3320	FALSE		High	Unambiguous	EYTINIHK	[R].EYTINIHK.[R]	1xGG [K8]	1xGG [K8]	0.155416	0.00886541	0.007	1	7	1	H7C2W9	H7C2W9 [12-19]	H7C2W9 1xGG [K19]	H7C2W9 1xGG [K19]	60S ribosomal protein L31 (Fragment) OS=Homo sapiens OX=9606 GN=RPL31 PE=1 SV=1	H7C2W9; B8ZZK4; P62899; B7Z4C8; C9JU56; B7Z4E3; B2R4C1	0	1131.58	8	100	535638	535638	1		High	3	0.6942	0	1	1	1	377.865	1.08	0.00041	14.0725	0.006574	0.1079	0.007	2.06	14.08
3330	FALSE		High	Unambiguous	FAGVDIR	[R].FAGVDIR.[V]			0.123813	0.00582921	0.06	1	7	1	M0R210	M0R210 [46-52]			40S ribosomal protein S16 OS=Homo sapiens OX=9606 GN=RPS16 PE=1 SV=1	M0QX76; Q6IPX4; M0R1M5; M0R210; M0R3H0; B4DP32; P62249	0	777.425	7	100	4675401	4675401	1		High	2	0.2247	0	1	1	1	389.216	-0.44	-0.00017	18.7757	0.004348	0.0838	0.06	1.78	18.8
3338	FALSE		High	Unambiguous	FASFIDK	[K].FASFIDK.[VRK]			0.0478052	0.00456424	0.275	3	37	4	P35908; B2R853; P13647	P35908 [189-195]; B2R853 [174-180]; P13647 [179-185]			Keratin, type II cytoskeletal 2 epidermal OS=Homo sapiens OX=9606 GN=KRT2 PE=1 SV=2;cDNA, FLJ93744, highly similar to Homo sapiens keratin 6E (KRT6E), mRNA OS=Homo sapiens OX=9606 PE=2 SV=1;Keratin, type II cytoskeletal 5 OS=Homo sapiens OX=9606 GN=KRT5 PE=1 SV=3	Q5XKE5; F8W1S1; P08729; Q7Z794; F8W0C6; Q7RTS7; Q86Y46; P35908; B4E1T1; Q0IIN1; F8VS61; B2R853; P04259; A0A0S2Z428; Q01546; O95678; B4DKV4; P48668; B4DKJ0; B4DRY0; Q9NSB2; P12035; F8VUG2; B4DWU6; A8K2I0; B4DRW1; B3KY79; B4DRR7; B4DRR0; Q3SY84; Q14CN4; H0YHD9; F8W1U3; P05787; P19013; P13647; B4DRU6	0	827.43	7	100	11450497	11450497	2	NotUnique	High	1	0.1232	0	1	1	1	827.427	-3.82	-0.00316	19.7438	0.00358	0.02898	0.275	2.84	19.76
3363	FALSE		High	Unambiguous	FDGALNVDLTEFQTNLVPYPR	[R].FDGALNVDLTEFQTNLVPYPR.[I]			0.00478125	0.00190862	0.782	1	22	1	B3KT06	B3KT06 [209-229]			Tubulin alpha chain OS=Homo sapiens OX=9606 PE=2 SV=1	P0DPH8; B7Z1K5; F5H5D3; C9J2C0; Q53GA7; Q7Z3M3; A8JZY9; Q6PEY2; Q9UQM3; B3KT06; A0A7P0T945; Q71U36; C9JDS9; A0A7P0TA31; Q9NY65; P68363; B3KPS3; Q9BQE3; B4DQK4; B4DDU2; F8VVB9; P68366	0	2409.21	21					NoQuanValues	High	2	0.5725	0	1	1	1	1205.11	3.46	0.00416	25.9406	0.001585	0.002267	0.782	2.55
3386	FALSE		High	Unambiguous	FDTGNLCMVTGGANLGR	[K].FDTGNLCMVTGGANLGR.[I]	1xCarbamidomethyl [C7]	1xCarbamidomethyl [C7]	8.71415e-05	0.00190862	1.659	1	3	1	Q96IR1	Q96IR1 [155-171]	Q96IR1 1xCarbamidomethyl [C161]	Q96IR1 1xCarbamidomethyl [C161]	RPS4X protein (Fragment) OS=Homo sapiens OX=9606 GN=RPS4X PE=2 SV=2	Q96IR1; B2R491; Q53HV1	0	1782.83	17	100	643212	643212	1		High	2	0.6498	0	1	1	1	891.919	2.1	0.00187	23.5554	0.001585	2.74e-05	1.659	2.97	23.56
3387	FALSE		High	Unambiguous	FDTGNLCMVTGGANLGR	[K].FDTGNLCMVTGGANLGR.[I]	1xCarbamidomethyl [C7]; 1xOxidation [M8]	1xCarbamidomethyl [C7]; 1xOxidation [M8]	0.000146673	0.00190862	1.545	1	3	1	Q96IR1	Q96IR1 [155-171]	Q96IR1 1xCarbamidomethyl [C161]; 1xOxidation [M162]	Q96IR1 1xCarbamidomethyl [C161]; 1xOxidation [M162]	RPS4X protein (Fragment) OS=Homo sapiens OX=9606 GN=RPS4X PE=2 SV=2	Q96IR1; B2R491; Q53HV1	0	1798.82	17					NoQuanValues	High	2	0.5964	0	1	1	1	899.915	1.26	0.00113	21.31	0.001585	4.852e-05	1.545	2.23
3398	FALSE		High	Unambiguous	FEELCSDLFR	[R].FEELCSDLFR.[S]	1xCarbamidomethyl [C5]	1xCarbamidomethyl [C5]	0.00217054	0.00190862	0.955	1	20	1	A0A0G2JIW1	A0A0G2JIW1 [303-312]	A0A0G2JIW1 1xCarbamidomethyl [C307]	A0A0G2JIW1 1xCarbamidomethyl [C307]	Heat shock 70 kDa protein 1B OS=Homo sapiens OX=9606 GN=HSPA1B PE=1 SV=1	P48741; B4E1S9; V9GZ37; B4DI39; A0A0G2JIW1; P17066; Q53FC7; B4DHP5; B3KSM6; B4DFN9; B4DWK5; B4DNT8; P0DMV9; B2R6X5; B4E388; A0A1U9X7W4; B4DNV4; Q59EJ3; B4DVU9; B3KTT5	0	1315.6	10					NoQuanValues	High	2	0.741	0	1	1	1	658.299	-5.69	-0.00374	24.7584	0.001585	0.0009479	0.955	2.78
3399	FALSE		High	Unambiguous	FEELNADLFR	[RK].FEELNADLFR.[G]			0.158746	0.00886541	0.002	1	13	1	E9PKE3	E9PKE3 [283-292]			Heat shock cognate 71 kDa protein OS=Homo sapiens OX=9606 GN=HSPA8 PE=1 SV=1	E9PKE3; E9PNE6; P54652; Q53HF2; A8K7Q2; Q53GZ6; V9HW22; Q96IS6; B3KUS2; A0A384MDT7; E9PN89; B4E1Q1; B3KTV0	0	1253.62	10					NoQuanValues	High	2	0.3433	0	1	1	1	627.311	-1.33	-0.00083	25.0952	0.006574	0.1104	0.002	1.34
3442	FALSE		High	Unambiguous	FGDPVVQSDMK	[K].FGDPVVQSDMK.[H]	1xOxidation [M10]	1xOxidation [M10]	0.0639493	0.00496921	0.21	1	8	1	A0A0G2JIW1	A0A0G2JIW1 [79-89]	A0A0G2JIW1 1xOxidation [M88]	A0A0G2JIW1 1xOxidation [M88]	Heat shock 70 kDa protein 1B OS=Homo sapiens OX=9606 GN=HSPA1B PE=1 SV=1	B4DNX1; A0A0G2JIW1; B4DFN9; B4DNT8; P0DMV9; B4E388; A0A1U9X7W4; Q59EJ3	0	1238.57	11	100	468103	468103	1		High	2	0.7149	0	1	1	1	619.791	1.52	0.00094	15.7517	0.003731	0.03998	0.21	2.28	15.74
3447	FALSE		High	Unambiguous	FGFPEGSVELYAEK	[R].FGFPEGSVELYAEK.[V]			0.00701411	0.00190862	0.698	1	6	1	P23396	P23396 [77-90]			40S ribosomal protein S3 OS=Homo sapiens OX=9606 GN=RPS3 PE=1 SV=2	H0YF32; H0YCJ7; A7E2S3; F2Z2S8; P23396; E9PPU1	0	1572.76	14	100	2.18272e+06	2.18272e+06	1		High	2	0.6443	0	1	1	1	786.878	-5.47	-0.0043	25.1515	0.001585	0.003468	0.698	3.43	25.14
3300	FALSE		High	Unambiguous	EWVAPEK	[R].EWVAPEK.[A]			0.148943	0.00886541	0.017	1	4	1	O14744	O14744 [422-428]			Protein arginine N-methyltransferase 5 OS=Homo sapiens OX=9606 GN=PRMT5 PE=1 SV=4	B4DV00; B2RDD7; O14744; H0YJD3	0	858.436	7	100	5.88704e+06	5.88704e+06	1		High	2	0.4658	0	1	1	1	429.721	-0.3	-0.00013	14.9286	0.006574	0.1031	0.017	1.46	14.95
3735	FALSE		High	Unambiguous	FSGSGSGTDYTLK	[R].FSGSGSGTDYTLK.[I]			0.000372386	0.00190862	1.341	1	1	8	A0A5C2G6S6	A0A5C2G6S6 [67-79]			IGL c2133_light_IGKV2-30_IGKJ3 (Fragment) OS=Homo sapiens OX=9606 PE=2 SV=1	A0A5C2G6S6	0	1319.61	13	100	3.66658e+07	3.66658e+07	4		High	2	0.8445	0	1	1	1	660.309	-1.25	-0.00083	15.6873	0.001585	0.0001355	1.341	2.83	18.58
2258	FALSE		High	Unambiguous	DTLYEAVR	[R].DTLYEAVR.[E]			0.129282	0.00582921	0.05	1	1	1	P62906	P62906 [8-15]			60S ribosomal protein L10a OS=Homo sapiens OX=9606 GN=RPL10A PE=1 SV=2	P62906	0	966.489	8	100	640721	640721	1		High	2	0.3966	0	1	1	1	483.75	2.72	0.00132	17.7535	0.004348	0.08793	0.05	1.79	17.77
2243	FALSE		High	Unambiguous	DSVFLSCSEDNR	[K].DSVFLSCSEDNR.[I]	1xCarbamidomethyl [C7]	1xCarbamidomethyl [C7]	0.00652048	0.00190862	0.714	1	2	1	A0A024R0H7	A0A024R0H7 [180-191]	A0A024R0H7 1xCarbamidomethyl [C186]	A0A024R0H7 1xCarbamidomethyl [C186]	Testis tissue sperm-binding protein Li 44a OS=Homo sapiens OX=9606 GN=WDR77 PE=2 SV=1	A0A024R0H7; H0Y711	0	1428.61	12	100	3.52069e+06	3.52069e+06	1		High	2	0.6727	0	1	1	1	714.804	-3.29	-0.00235	18.84	0.001585	0.003204	0.714	3.3	18.86
385	FALSE		High	Unambiguous	AGNLGGGVVTIER	[K].AGNLGGGVVTIER.[S]			8.59556e-05	0.00190862	1.662	1	8	4	Q7Z4W8	Q7Z4W8 [53-65]			Heparin-binding protein HBp15 OS=Homo sapiens OX=9606 PE=1 SV=1	K7EMH1; K7ELC4; Q7Z4W8; K7EP65; K7ERI7; P35268; K7EKS7; K7EJT5	0	1242.68	13	100	268538532	268538532	2		High	2	0.6121	0	1	1	1	621.844	0.93	0.00058	18.8175	0.001585	2.689e-05	1.662	3.79	18.87
429	FALSE		High	Unambiguous	AGVSVYGIVK	[R].AGVSVYGIVK.[D]			0.00280289	0.00190862	0.899	1	2	2	Q96DG6	Q96DG6 [150-159]			Carboxymethylenebutenolidase homolog OS=Homo sapiens OX=9606 GN=CMBL PE=1 SV=1	Q96DG6; B2RD36	0	992.578	10	100	2435386	2435386	1		High	2	0.6137	0	1	1	1	496.794	2.92	0.00145	21.0093	0.001585	0.001256	0.899	2.77	21.02
436	FALSE		High	Unambiguous	AHAAQVTCVAASPHK	[R].AHAAQVTCVAASPHK.[D]	1xCarbamidomethyl [C8]	1xCarbamidomethyl [C8]	1.03792e-06	0.00190862	2.629	1	2	2	A0A024R0H7	A0A024R0H7 [165-179]	A0A024R0H7 1xCarbamidomethyl [C172]	A0A024R0H7 1xCarbamidomethyl [C172]	Testis tissue sperm-binding protein Li 44a OS=Homo sapiens OX=9606 GN=WDR77 PE=2 SV=1	A0A024R0H7; H0Y711	0	1547.77	15	100	2.75155e+06	2.75155e+06	1		High	3	0.7775	0	1	1	1	516.597	0.39	0.0002	10.4047	0.001585	2.061e-07	2.629	4.63	10.41
474	FALSE		High	Unambiguous	ALAAAGYDVEK	[K].ALAAAGYDVEK.[N]			0.100002	0.00496921	0.109	1	9	1	P16403	P16403 [65-75]			Histone H1.2 OS=Homo sapiens OX=9606 GN=H1-2 PE=1 SV=2	Q4VB24; B2R984; P16402; A3R0T8; P16403; A3R0T7; Q02539; P22492; A1L407	0	1107.57	11	100	8.07902e+06	8.07902e+06	1		High	2	0.58	0	1	1	1	554.288	0.99	0.00055	16.1014	0.003731	0.06595	0.109	2	16.01
477	FALSE		High	Unambiguous	ALACYTADVR	[K].ALACYTADVR.[V]	1xCarbamidomethyl [C4]	1xCarbamidomethyl [C4]	0.108199	0.00496921	0.091	1	6	1	O95786	O95786 [815-824]	O95786 1xCarbamidomethyl [C818]	O95786 1xCarbamidomethyl [C818]	Antiviral innate immune response receptor RIG-I OS=Homo sapiens OX=9606 GN=RIGI PE=1 SV=2	B3KN51; B3KWW1; A0A7P0T9I8; A0A7P0TB70; A2A376; O95786	0	1139.55	10	100	175978720	175978720	1		High	2	0.3963	0	1	1	1	570.277	-4.9	-0.00279	16.9171	0.003731	0.07184	0.091	1.64	16.66
508	FALSE		High	Unambiguous	ALEEANADLEVK	[R].ALEEANADLEVK.[I]			0.000505695	0.00190862	1.274	2	13	2	P02533; P08779	P02533 [135-146]; P08779 [137-148]			Keratin, type I cytoskeletal 14 OS=Homo sapiens OX=9606 GN=KRT14 PE=1 SV=4;Keratin, type I cytoskeletal 16 OS=Homo sapiens OX=9606 GN=KRT16 PE=1 SV=4	B3KVF5; P02533; A1A4E9; K7ERE3; A8K2H9; K7EMD9; B4DL17; P19012; B4E204; P13646; B4DWU0; B4E2J5; P08779	0	1301.66	12	100	2.75833e+06	2.75833e+06	1	NotUnique	High	2	0.6261	0	1	1	1	651.331	-3.42	-0.00223	17.5634	0.001585	0.0001898	1.274	3.29	17.6
510	FALSE		High	Unambiguous	ALEESNYELEGK	[R].ALEESNYELEGK.[I]			0.000536629	0.00190862	1.261	1	2	4	A0A1B0GVI3	A0A1B0GVI3 [166-177]			Keratin, type I cytoskeletal 10 OS=Homo sapiens OX=9606 GN=KRT10 PE=1 SV=2	A0A1B0GVI3; P13645	0	1381.65	12	100	17648836	17648836	1		High	2	0.6562	0	1	1	1	691.329	2.45	0.00169	16.1469	0.001585	0.0002035	1.261	3.2	16.18
517	FALSE		High	Unambiguous	AIETTDIISR	[R].AIETTDIISR.[H]			0.0371555	0.00456424	0.331	1	2	1	F5GXG4	F5GXG4 [4-13]			Serine/threonine-protein phosphatase PGAM5, mitochondrial OS=Homo sapiens OX=9606 GN=PGAM5 PE=1 SV=1	F5GXG4; Q96HS1	0	1118.61	10					NoQuanValues	High	2	0.1612	0	1	1	1	559.806	-0.62	-0.00035	18.693	0.00358	0.02195	0.331	2.42
519	FALSE		High	Unambiguous	AIFAGYK	[K].AIFAGYK.[R]			0.158746	0.00886541	0.002	1	4	1	F8WB72	F8WB72 [9-15]			60S ribosomal protein L35a OS=Homo sapiens OX=9606 GN=RPL35A PE=1 SV=1	F8WB72; F8WBS5; P18077; C9K025	0	769.424	7	100	555091	555091	1		High	2	0.378	0	1	1	1	385.218	5.4	0.00208	17.7991	0.006574	0.1109	0.002	1.27	17.8
522	FALSE		High	Unambiguous	ALFLYTSHLR	[K].ALFLYTSHLR.[K]			0.00436418	0.00190862	0.802	1	6	4	O95786	O95786 [537-546]			Antiviral innate immune response receptor RIG-I OS=Homo sapiens OX=9606 GN=RIGI PE=1 SV=2	B3KN51; B3KWW1; A0A7P0TB70; A2A376; B4DWT9; O95786	0	1220.68	10	100	369397008	369397008	2		High	3	0.5034	0	1	1	1	407.563	-2.74	-0.00111	21.5891	0.001585	0.002056	0.802	2.9	21.6
526	FALSE		High	Unambiguous	ALGDYDYK	[R].ALGDYDYK.[C]			0.0542014	0.00456424	0.247	1	7	1	Q4J6C0	Q4J6C0 [201-208]			protein-serine/threonine phosphatase (Fragment) OS=Homo sapiens OX=9606 GN=PPM1B PE=2 SV=1	Q4J6C0; C9JIR6; A0A3B3IS24; B8ZZF0; B3KP90; A8K599; O75688	0	944.436	8	100	906473	906473	1		High	2	0.5673	0	1	1	1	472.721	-2.16	-0.00102	15.2412	0.00358	0.03324	0.247	1.71	15.25
381	FALSE		High	Unambiguous	AGLQFPVGR	[R].AGLQFPVGR.[VI]			0.00905438	0.00190862	0.642	1	23	2	Q16777	Q16777 [22-30]			Histone H2A type 2-C OS=Homo sapiens OX=9606 GN=H2AC20 PE=1 SV=4	Q16777; Q7L7L0; Q71UI9; Q96QV6; Q8IUE6; P04908; A0A3B3IS11; P0C0S5; A0A0U1RR32; Q93077; B2R5B6; Q99878; A0A0U1RRH7; A3KPC7; V9GZN0; Q9BTM1; P16104; P20671; A0A494C189; C9J0D1; A4FTV9; B2R5B3; Q6FI13	0	944.531	9	100	5393363	5393363	1		High	2	0.5176	0	1	1	1	472.768	-1.87	-0.00088	21.6551	0.001585	0.004589	0.642	2.55	21.67
528	FALSE		High	Unambiguous	AIGGGLSSVGGGSSTIK	[R].AIGGGLSSVGGGSSTIK.[Y]			1.44772e-05	0.00190862	2.052	1	8	1	B2R853	B2R853 [534-550]			cDNA, FLJ93744, highly similar to Homo sapiens keratin 6E (KRT6E), mRNA OS=Homo sapiens OX=9606 PE=2 SV=1	B2R853; A0A0S2Z428; P48668; B4DRY0; B4DWU6; A8K2I0; B4DRR0; B4DRU6	0	1447.78	17	100	957837	957837	1		High	2	0.719	0	1	1	1	724.392	1.57	0.00114	18.0989	0.001585	3.766e-06	2.052	3.95	18.1
541	FALSE		High	Unambiguous	ALIAAQYSGAQVR	[K].ALIAAQYSGAQVR.[V]			0.000638331	0.00190862	1.223	1	4	1	P26641	P26641 [18-30]			Elongation factor 1-gamma OS=Homo sapiens OX=9606 GN=EEF1G PE=1 SV=3	P26641; B4DUK7; Q2F838; B4DSR4	0	1347.74	13	100	1.55938e+06	1.55938e+06	1		High	2	0.6702	0	1	1	1	674.373	0.74	0.0005	18.6862	0.001585	0.0002463	1.223	3.73	18.68
550	FALSE		High	Unambiguous	AIIPCIK	[R].AIIPCIK.[GD]	1xCarbamidomethyl [C5]	1xCarbamidomethyl [C5]	0.139092	0.00699608	0.033	1	26	2	A8K7F6	A8K7F6 [62-68]	A8K7F6 1xCarbamidomethyl [C66]	A8K7F6 1xCarbamidomethyl [C66]	RNA helicase OS=Homo sapiens OX=9606 PE=2 SV=1	Q59F68; E7EMV8; J3KT04; J3QLN6; Q59GT8; J3KSN7; J3QR64; A8K7F6; J3KS93; P60842; F8WE11; E9PBH4; J3QKZ9; Q86WD0; J3KTB5; J3QS69; E7EQG2; J3KT12; Q14240; Q5JWW0; J3KS25; J3QQP0; A8K088; J3QL43; B4E047; B4E102	0	814.486	7	100	1.00786e+06	1.00786e+06	1		High	2	0.161	0	1	1	1	407.745	-2.95	-0.0012	21.2096	0.004348	0.09526	0.033	1.18	21.19
553	FALSE		High	Unambiguous	AILVDLEPGTMDSVR	[R].AILVDLEPGTMDSVR.[S]	1xOxidation [M11]	1xOxidation [M11]	0.049776	0.00456424	0.266	1	21	1	Q6LC01	Q6LC01 [56-70]	Q6LC01 1xOxidation [M66]	Q6LC01 1xOxidation [M66]	Tubulin beta chain (Fragment) OS=Homo sapiens OX=9606 PE=2 SV=1	B4DMJ5; G3V2R8; Q13885; B2RBD5; Q13509; Q6LC01; A5D907; B4DY90; B7ZAF0; B2R6L0; A5D906; Q53G92; G3V2N6; Q5JP53; A0A0B4J269; Q9BV28; A0A384NYT8; P07437; G3V5W4; G3V3R4; Q9BVA1	0	1631.83	15	100	1.68753e+06	1.68753e+06	1		High	2	0.5641	0	1	1	1	816.419	0.29	0.00024	24.0414	0.00358	0.03021	0.266	2.34	24.03
555	FALSE		High	Unambiguous	AILVVFANK	[K].AILVVFANK.[Q]			0.100002	0.00496921	0.109	1	3	1	B4DZG7	B4DZG7 [73-81]			ADP-ribosylation factor-like protein 1 OS=Homo sapiens OX=9606 GN=ARL1 PE=1 SV=1	B4DZG7; F8VYN9; P40616	0	974.603	9	100	555102	555102	1		High	2	0.7336	0	1	1	1	487.807	2.54	0.00124	24.6798	0.003731	0.066	0.109	2.29	24.67
563	FALSE		High	Unambiguous	ALNSIIDVYHK	[K].ALNSIIDVYHK.[Y]			0.00982843	0.00190862	0.624	1	1	2	P05109	P05109 [8-18]			Protein S100-A8 OS=Homo sapiens OX=9606 GN=S100A8 PE=1 SV=1	P05109	0	1272.69	11	100	1.82891e+06	1.82891e+06	1		High	3	0.5612	0	1	1	1	424.903	0.97	0.00041	20.9494	0.001585	0.005034	0.624	2.37	20.97
570	FALSE		High	Unambiguous	AIQALNGR	[K].AIQALNGR.[W]			0.14029	0.00812873	0.031	1	5	1	A0A0J9YYL3	A0A0J9YYL3 [474-481]			Poly(U)-binding-splicing factor PUF60 (Fragment) OS=Homo sapiens OX=9606 GN=PUF60 PE=1 SV=1	A0A0J9YYL3; A0A0J9YVP6; A0A0J9YXX5; A0A0J9YXJ8; Q9UHX1	0	842.484	8	100	254285	254285	1		High	2	0.3968	0	1	1	1	421.746	-0.02	-1e-05	13.3998	0.006061	0.09619	0.031	1.89	13.39
590	FALSE		High	Unambiguous	AITGASLADIMAK	[R].AITGASLADIMAK.[R]	1xOxidation [M11]	1xOxidation [M11]	0.000151438	0.00190862	1.538	1	3	1	V9HW01	V9HW01 [81-93]	V9HW01 1xOxidation [M91]	V9HW01 1xOxidation [M91]	Epididymis secretory protein Li 310 OS=Homo sapiens OX=9606 GN=HEL-S-310 PE=2 SV=1	V9HW01; C9JXB8; C9JNW5	0	1277.68	13	100	1371454	1371454	1		High	2	0.5795	0	1	1	1	639.344	2.25	0.00144	20.5538	0.001585	5.039e-05	1.538	2.64	20.57
598	FALSE		High	Unambiguous	ALVAYYQK	[K].ALVAYYQK.[CY]			0.0767439	0.00496921	0.169	1	5	1	M0R210	M0R210 [74-81]			40S ribosomal protein S16 OS=Homo sapiens OX=9606 GN=RPS16 PE=1 SV=1	M0QX76; M0R1M5; M0R210; M0R3H0; P62249	0	955.525	8	100	3.43834e+06	3.43834e+06	1		High	2	0.1263	0	1	1	1	478.268	3.44	0.00164	16.834	0.003731	0.04893	0.169	0.95	16.83
599	FALSE		High	Unambiguous	ALVDALK	[R].ALVDALK.[N]			0.0608855	0.00496921	0.221	1	5	2	O95786	O95786 [638-644]			Antiviral innate immune response receptor RIG-I OS=Homo sapiens OX=9606 GN=RIGI PE=1 SV=2	B3KN51; B3KWW1; A0A7P0TB70; A2A376; O95786	0	729.451	7	100	323536352	323536352	1		High	2	0.3402	0	1	1	1	365.229	-0.58	-0.00021	19.2891	0.003731	0.03779	0.221	1.94	19.25
669	FALSE		High	Unambiguous	ANITLSGK	[R].ANITLSGK.[K]			0.119594	0.00582921	0.068	1	4	1	E9PLD3	E9PLD3 [60-67]			Ribonuclease P protein component OS=Homo sapiens OX=9606 PE=4 SV=1	E9PLD3; E9PRG8; L0R588; A0A494BXY3	0	803.462	8	100	409439	409439	1		High	2	0.3208	0	1	1	1	402.236	2.04	0.00082	13.9031	0.004348	0.08037	0.068	1.59	13.9
677	FALSE		High	Unambiguous	ANPFGGASHAK	[K].ANPFGGASHAK.[G]			0.0232138	0.00190862	0.435	1	5	1	A8K517	A8K517 [38-48]			40S ribosomal protein S23 OS=Homo sapiens OX=9606 GN=RPS23 PE=2 SV=1	D6RD47; D6R9I7; A8K517; D6RDJ2; D6RIX0	0	1056.52	11	100	3.1146e+06	3.1146e+06	1		High	2	0.6296	0	1	1	1	528.764	-1.16	-0.00061	10.9359	0.001585	0.013	0.435	2.43	10.96
529	FALSE		High	Unambiguous	ALGIDNVLR	[K].ALGIDNVLR.[F]			0.0117392	0.00190862	0.585	1	3	1	B4DL08	B4DL08 [281-289]			RNA helicase OS=Homo sapiens OX=9606 PE=2 SV=1	B4DL08; Q5THR1; Q9H5Z1	0	970.568	9	100	679884	679884	1		High	2	0.4315	0	1	1	1	485.789	1.99	0.00096	23.0848	0.001585	0.006107	0.585	1.97	23.07
691	FALSE		High	Unambiguous	APAMFNIR	[K].APAMFNIR.[N]			0.0838507	0.00496921	0.149	1	9	1	A8K4W0	A8K4W0 [35-42]			40S ribosomal protein S3a OS=Homo sapiens OX=9606 GN=RPS3A PE=2 SV=1	A8K4W0; D6RG13; H0Y8L7; D6RI02; H0Y9Y4; B7Z3M5; P61247; E9PFI5; Q6NXR8	0	919.482	8	100	1.10922e+06	1.10922e+06	1		High	2	0.6564	0	1	1	1	460.247	4.87	0.00224	21.2751	0.003731	0.05423	0.149	2.27	21.3
353	FALSE		High	Unambiguous	AGFAGDDAPR	[K].AGFAGDDAPR.[A]			0.00284155	0.00190862	0.896	2	49	2	Q53G99; A8K3K1	Q53G99 [19-28]; A8K3K1 [21-30]			Beta actin variant (Fragment) OS=Homo sapiens OX=9606 PE=2 SV=1;cDNA FLJ78096, highly similar to Homo sapiens actin, alpha, cardiac muscle (ACTC), mRNA OS=Homo sapiens OX=9606 PE=2 SV=1	G5E9R0; J3KT65; A5A3E0; A0A2R8Y793; A0A6Q8PGD7; P63267; C9JUM1; A0A7P0TBL1; Q53G99; A8K3K1; B7Z6P1; Q53GK6; F8WCH0; A0A2R8YGF8; P0CG39; B7Z6I1; P60709; B4E335; I3L4N8; Q8WVW5; A1E282; Q53G76; B3KUD3; F6UVQ4; B4E3A4; Q6S8J3; D2JYH4; B4DVQ0; P68133; I3L3I0; C9JTX5; K7EM38; C9JFL5; E7EVS6; F8WB63; A0A6Q8PH58; B3KW67; C9JZR7; B4DW52; P0CG38; A0A804GS07; P68032; I3L3R2; P63261; L0R5C4; Q13707; Q7Z7J6;…	0	976.448	10	100	12389504	12389504	1	NotUnique	High	2	0.7333	0	1	1	1	488.727	-0.76	-0.00037	12.9721	0.001585	0.001275	0.896	2.1	13.04
319	FALSE		High	Unambiguous	AFVHWYVGEGMEEGEFSEAR	[R].AFVHWYVGEGMEEGEFSEAR.[E]	1xOxidation [M11]	1xOxidation [M11]	0.000389788	0.00190862	1.331	1	18	1	B3KT06	B3KT06 [368-387]	B3KT06 1xOxidation [M378]	B3KT06 1xOxidation [M378]	Tubulin alpha chain OS=Homo sapiens OX=9606 PE=2 SV=1	P0DPH8; B7Z1K5; F5H5D3; C9J2C0; Q53GA7; A8JZY9; Q9UQM3; B3KT06; Q71U36; B4DN58; Q9NY65; P68363; Q15670; B3KPS3; Q9BQE3; B4DQK4; B4DDU2; P68366	0	2346.01	20	100	846196	846196	1		High	3	0.6702	0	1	1	1	782.681	6.52	0.0051	22.454	0.001585	0.0001424	1.331	3.79	22.48
18	FALSE		High	Unambiguous	AAAIGIDLGTTYSCVGVFQHGK	[K].AAAIGIDLGTTYSCVGVFQHGK.[VG]	1xCarbamidomethyl [C14]	1xCarbamidomethyl [C14]	0.000239106	0.00190862	1.438	1	15	1	A0A0G2JIW1	A0A0G2JIW1 [5-26]	A0A0G2JIW1 1xCarbamidomethyl [C18]	A0A0G2JIW1 1xCarbamidomethyl [C18]	Heat shock 70 kDa protein 1B OS=Homo sapiens OX=9606 GN=HSPA1B PE=1 SV=1	B4E1S9; B4DNX1; V9GZ37; B4E1T6; B4DI39; A0A0G2JIW1; B4DFN9; B4DWK5; P0DMV9; B4E388; A0A1U9X7W4; B4DNV4; Q59EJ3; B4DVU9; B3KTT5	0	2265.13	22					NoQuanValues	High	3	0.607	0	1	1	1	755.715	-1.48	-0.00111	24.882	0.001585	8.341e-05	1.438	3.74
54	FALSE		High	Unambiguous	AAGFDEIEQDLTQR	[R].AAGFDEIEQDLTQR.[F]			3.10413e-05	0.00190862	1.885	1	6	4	O95786	O95786 [576-589]			Antiviral innate immune response receptor RIG-I OS=Homo sapiens OX=9606 GN=RIGI PE=1 SV=2	B3KN51; B3KWW1; A0A7P0TB70; A2A376; B4DWT9; O95786	0	1592.76	14	100	2.63411e+08	2.63411e+08	2		High	2	0.5226	0	1	1	1	796.88	-1.47	-0.00117	24.5882	0.001585	8.733e-06	1.885	2.66	24.38
78	FALSE		High	Unambiguous	AAILPTSIFLTNK	[K].AAILPTSIFLTNK.[K]			0.00233504	0.00190862	0.939	1	4	1	O14744	O14744 [228-240]			Protein arginine N-methyltransferase 5 OS=Homo sapiens OX=9606 GN=PRMT5 PE=1 SV=4	H0YJX6; B4DV00; B2RDD7; O14744	0	1388.81	13	100	9134300	9134300	1		High	2	0.7055	0	1	1	1	694.913	2.63	0.00182	25.7831	0.001585	0.00103	0.939	3.09	25.78
79	FALSE		High	Unambiguous	AAILPTSIFLTNKK	[K].AAILPTSIFLTNKK.[G]			0.000163665	0.00190862	1.521	1	4	1	O14744	O14744 [228-241]			Protein arginine N-methyltransferase 5 OS=Homo sapiens OX=9606 GN=PRMT5 PE=1 SV=4	H0YJX6; B4DV00; B2RDD7; O14744	1	1516.91	14	100	12308373	12308373	1		High	3	0.697	0	1	1	1	506.308	-0.6	-0.0003	25.3059	0.001585	5.48e-05	1.521	3.63	25.31
82	FALSE		High	Unambiguous	AALQELLSK	[R].AALQELLSK.[G]			0.00456796	0.00190862	0.792	1	1	5	P62851	P62851 [86-94]			40S ribosomal protein S25 OS=Homo sapiens OX=9606 GN=RPS25 PE=1 SV=1	P62851	0	972.572	9	100	325454588	325454588	2		High	1	0.4518	0	1	1	1	972.573	1.05	0.00102	22.4252	0.001585	0.002163	0.792	2.28	22.33
132	FALSE		High	Unambiguous	AAYFGIYDTAK	[R].AAYFGIYDTAK.[G]			0.000709031	0.00190862	1.2	1	2	1	P05141	P05141 [189-199]			ADP/ATP translocase 2 OS=Homo sapiens OX=9606 GN=SLC25A5 PE=1 SV=7	P05141; Q6NVC0	0	1219.6	11	100	1.91675e+06	1.91675e+06	1		High	2	0.5907	0	1	1	1	610.301	-3.82	-0.00233	22.042	0.001585	0.0002762	1.2	2.15	22.04
133	FALSE		High	Unambiguous	AAYFGVYDTAK	[R].AAYFGVYDTAK.[GV]			0.047591	0.00456424	0.276	1	7	1	Q6I9V5	Q6I9V5 [189-199]			ADP/ATP translocase OS=Homo sapiens OX=9606 GN=SLC25A6 PE=2 SV=1	Q6I9V5; A0A0S2Z3C4; Q59EI9; A0A0S2Z3H3; V9GYG0; A8K787; Q59EP7	0	1205.58	11	100	623737	623737	1		High	2	0.4918	0	1	1	1	603.299	5.88	0.00355	20.4692	0.00358	0.02879	0.276	1.83	20.43
151	FALSE		High	Unambiguous	ACMVFQMPDK	[K].ACMVFQMPDK.[D]	1xCarbamidomethyl [C2]; 2xOxidation [M3; M7]	1xCarbamidomethyl [C2]; 2xOxidation [M3; M7]	0.0116328	0.00190862	0.587	1	6	1	O95786	O95786 [519-528]	O95786 1xCarbamidomethyl [C520]; 2xOxidation [M521; M525]	O95786 1xCarbamidomethyl [C520]; 2xOxidation [M521; M525]	Antiviral innate immune response receptor RIG-I OS=Homo sapiens OX=9606 GN=RIGI PE=1 SV=2	B3KN51; B3KWW1; A0A7P0TB70; A2A376; B4DWT9; O95786	0	1258.53	10	100	766386	766386	1		High	2	0.6667	0	1	1	1	629.765	-3.44	-0.00216	14.6123	0.001585	0.006071	0.587	1.11	14.63
152	FALSE		High	Unambiguous	ACMVFQMPDKDEESR	[K].ACMVFQMPDKDEESR.[I]	1xCarbamidomethyl [C2]	1xCarbamidomethyl [C2]	0.00545771	0.00190862	0.753	1	6	1	O95786	O95786 [519-533]	O95786 1xCarbamidomethyl [C520]	O95786 1xCarbamidomethyl [C520]	Antiviral innate immune response receptor RIG-I OS=Homo sapiens OX=9606 GN=RIGI PE=1 SV=2	B3KN51; B3KWW1; A0A7P0TB70; A2A376; B4DWT9; O95786	1	1842.78	15	100	2.27998e+06	2.27998e+06	1		High	3	0.7308	0	1	1	1	614.933	1.45	0.00089	19.5791	0.001585	0.002621	0.753	4.42	19.61
153	FALSE		High	Unambiguous	ACMVFQMPDKDEESR	[K].ACMVFQMPDKDEESR.[I]	1xCarbamidomethyl [C2]; 1xOxidation [M]	1xCarbamidomethyl [C2]; 1xOxidation [M3; M7]	0.000107515	0.00190862	1.613	1	6	2	O95786	O95786 [519-533]	O95786 1xCarbamidomethyl [C520]; 1xOxidation [M521; M525]	O95786 1xCarbamidomethyl [C520]; 1xOxidation [M]	Antiviral innate immune response receptor RIG-I OS=Homo sapiens OX=9606 GN=RIGI PE=1 SV=2	B3KN51; B3KWW1; A0A7P0TB70; A2A376; B4DWT9; O95786	1	1858.78	15	100	3.8773e+06	3.8773e+06	2		High	3	0.3705	0	1	1	1	620.263	-1.97	-0.00122	17.1043	0.001585	3.452e-05	1.613	4.4	17.14
154	FALSE		High	Unambiguous	ACMVFQMPDKDEESR	[K].ACMVFQMPDKDEESR.[I]	1xCarbamidomethyl [C2]; 2xOxidation [M3; M7]	1xCarbamidomethyl [C2]; 2xOxidation [M3; M7]	0.000232642	0.00190862	1.444	1	6	3	O95786	O95786 [519-533]	O95786 1xCarbamidomethyl [C520]; 2xOxidation [M521; M525]	O95786 1xCarbamidomethyl [C520]; 2xOxidation [M521; M525]	Antiviral innate immune response receptor RIG-I OS=Homo sapiens OX=9606 GN=RIGI PE=1 SV=2	B3KN51; B3KWW1; A0A7P0TB70; A2A376; B4DWT9; O95786	1	1874.77	15	100	10850736	10850736	1		High	3	0.732	0	1	1	1	625.594	-2.06	-0.00129	13.3093	0.001585	8.059e-05	1.444	3.06	13.3
350	FALSE		High	Unambiguous	AGELTEDEVER	[R].AGELTEDEVER.[V]			0.00317058	0.00190862	0.872	1	1	1	P62269	P62269 [56-66]			40S ribosomal protein S18 OS=Homo sapiens OX=9606 GN=RPS18 PE=1 SV=3	P62269	0	1247.58	11	100	12838456	12838456	1		High	2	0.5643	0	1	1	1	624.29	-1.39	-0.00087	13.953	0.001585	0.001446	0.872	3.42	14
164	FALSE		High	Unambiguous	ACQSIYPLHDVFVR	[K].ACQSIYPLHDVFVR.[K]	1xCarbamidomethyl [C2]	1xCarbamidomethyl [C2]	0.0073414	0.00190862	0.688	1	8	1	A8K4W0	A8K4W0 [200-213]	A8K4W0 1xCarbamidomethyl [C201]	A8K4W0 1xCarbamidomethyl [C201]	40S ribosomal protein S3a OS=Homo sapiens OX=9606 GN=RPS3A PE=2 SV=1	A8K4W0; D6RG13; D6RB09; H0Y9Y4; D6RAT0; P61247; D6R9B6; Q6NXR8	0	1704.85	14	100	1.83508e+06	1.83508e+06	1		High	3	0.6117	0	1	1	1	568.956	0.06	4e-05	23.1708	0.001585	0.003647	0.688	2.91	23.2
188	FALSE		High	Unambiguous	ADGYVLEGK	[R].ADGYVLEGK.[E]			0.010964	0.00190862	0.6	1	3	1	Q5JR94	Q5JR94 [185-193]			40S ribosomal protein S8 OS=Homo sapiens OX=9606 GN=RPS8 PE=2 SV=1	Q5JR94; Q9BS10; Q5JR95	0	951.478	9	100	1.30181e+06	1.30181e+06	1		High	2	0.5993	0	1	1	1	476.242	-1.68	-0.0008	15.3748	0.001585	0.005678	0.6	2.67	15.39
194	FALSE		High	Unambiguous	ADLEMQIESLTEELAYLK	[K].ADLEMQIESLTEELAYLK.[K]	1xOxidation [M5]	1xOxidation [M5]	8.3251e-05	0.00190862	1.669	1	2	1	A0A1B0GVI3	A0A1B0GVI3 [267-284]	A0A1B0GVI3 1xOxidation [M271]	A0A1B0GVI3 1xOxidation [M271]	Keratin, type I cytoskeletal 10 OS=Homo sapiens OX=9606 GN=KRT10 PE=1 SV=2	A0A1B0GVI3; P13645	0	2112.04	18					NoQuanValues	High	3	0.6205	0	1	1	1	704.685	-0.94	-0.00066	26.3992	0.001585	2.6e-05	1.669	3.03
196	FALSE		High	Unambiguous	ADLINNLGTIAK	[K].ADLINNLGTIAK.[SF]			0.0278256	0.00357933	0.395	1	12	1	A0A024RD80	A0A024RD80 [96-107]			Heat shock protein 90kDa alpha (Cytosolic), class B member 1, isoform CRA_a OS=Homo sapiens OX=9606 GN=HSP90AB1 PE=3 SV=1	B4DTA5; K9JA46; Q2VPJ6; Q6PK50; Q8TBA7; A0A024RD80; Q58FF8; B4DMA2; B4DGL0; Q14568; Q86SX1; O14942	0	1242.71	12	100	727797	727797	1		High	2	0.1667	0	1	1	1	621.855	-1.78	-0.00111	23.5338	0.002829	0.01587	0.395	1.14	23.52
197	FALSE		High	Unambiguous	ADIIVSELLGSFADNELSPECLDGAQHFLK	[K].ADIIVSELLGSFADNELSPECLDGAQHFLK.[D]	1xCarbamidomethyl [C21]	1xCarbamidomethyl [C21]	8.67444e-05	0.00190862	1.66	1	4	1	O14744	O14744 [429-458]	O14744 1xCarbamidomethyl [C449]	O14744 1xCarbamidomethyl [C449]	Protein arginine N-methyltransferase 5 OS=Homo sapiens OX=9606 GN=PRMT5 PE=1 SV=4	B4DV00; B2RDD7; O14744; H0YJD3	0	3288.61	30					NoQuanValues	High	3	0.6509	0	1	1	1	1096.87	-5.55	-0.00608	26.1448	0.001585	2.721e-05	1.66	3.81
215	FALSE		High	Unambiguous	AEAESLYQSK	[K].AEAESLYQSK.[Y]			0.0113192	0.00190862	0.593	1	7	1	H6VRF8	H6VRF8 [367-376]			Keratin, type II cytoskeletal 1 OS=Homo sapiens OX=9606 GN=KRT1 PE=3 SV=1	H6VRF8; H6VRG0; P04264; H6VRG3; H6VRF9; H6VRG2; H6VRG1	0	1125.54	10	100	10668635	10668635	1		High	2	0.7004	0	1	1	1	563.27	-7.69	-0.00433	13.0724	0.001585	0.005869	0.593	2.57	13.13
216	FALSE		High	Unambiguous	AEAGAGSATEFQFR	[K].AEAGAGSATEFQFR.[G]			0.00600647	0.00190862	0.732	1	3	1	P46783	P46783 [140-153]			40S ribosomal protein S10 OS=Homo sapiens OX=9606 GN=RPS10 PE=1 SV=1	P46783; Q9NQ39; Q59GE4	0	1441.67	14					NoQuanValues	High	2	0.5851	0	1	1	1	721.339	0.54	0.00039	19.4437	0.001585	0.002919	0.732	1.88
217	FALSE		High	Unambiguous	AEAGDNLGALVR	[R].AEAGDNLGALVR.[G]			0.0012956	0.00190862	1.068	1	1	1	A0A384ME17	A0A384ME17 [319-330]			Elongation factor Tu OS=Homo sapiens OX=9606 GN=TUFM PE=2 SV=1	A0A384ME17	0	1185.62	12					NoQuanValues	High	2	0.6449	0	1	1	1	593.317	4.64	0.00275	20.1501	0.001585	0.0005376	1.068	2.45
245	FALSE		High	Unambiguous	AEEILEK	[K].AEEILEK.[G]			0.0577062	0.00456424	0.233	1	3	1	Q5VVC8	Q5VVC8 [68-74]			60S ribosomal protein L11 OS=Homo sapiens OX=9606 GN=RPL11 PE=1 SV=2	Q5VVC8; P62913; Q08ES8	0	831.446	7	100	1.95777e+06	1.95777e+06	1		High	2	0.2222	0	1	1	1	416.226	-0.15	-6e-05	13.7735	0.00358	0.03564	0.233	1.44	13.82
260	FALSE		High	Unambiguous	AELNEFLTR	[K].AELNEFLTR.[E]			0.00322901	0.00190862	0.868	1	13	3	P23396	P23396 [19-27]			40S ribosomal protein S3 OS=Homo sapiens OX=9606 GN=RPS3 PE=1 SV=2	H0YF32; H0YCJ7; E9PQ96; F2Z2S8; H0YES8; P23396; E9PQX2; E9PL09; E9PK82; H0YEU2; Q53G83; E9PJH4; E9PPU1	0	1092.57	9	100	6.63967e+06	6.63967e+06	1		High	2	0.6177	0	1	1	1	546.786	-3.06	-0.00167	22.0105	0.001585	0.001472	0.868	2.93	22.03
282	FALSE		High	Unambiguous	AEVETISK	[R].AEVETISK.[E]			0.0199857	0.00190862	0.468	1	3	1	P57764	P57764 [292-299]			Gasdermin-D OS=Homo sapiens OX=9606 GN=GSDMD PE=1 SV=1	P57764; G3V1A6; B3KTX1	0	876.467	8	100	3.29108e+06	3.29108e+06	1		High	2	0.588	0	1	1	1	438.736	-2.49	-0.00109	11.5942	0.001585	0.01101	0.468	2.16	11.63
288	FALSE		High	Unambiguous	AFAEALR	[K].AFAEALR.[N]			0.0991288	0.00496921	0.111	1	1	1	A0A024RA73	A0A024RA73 [831-837]			Caspase recruitment domain family, member 4 OS=Homo sapiens OX=9606 GN=CARD4 PE=2 SV=1	A0A024RA73	0	777.425	7	100	704168	704168	1		High	2	0.1099	0	1	1	1	389.216	-0.18	-7e-05	16.7618	0.003731	0.06508	0.111	1.82	16.74
177	FALSE		High	Unambiguous	ADEGISFR	[K].ADEGISFR.[G]			0.154101	0.00886541	0.009	1	3	1	B2R4P2	B2R4P2 [121-128]			cDNA, FLJ92164, highly similar to Homo sapiens peroxiredoxin 1 (PRDX1), mRNA OS=Homo sapiens OX=9606 PE=2 SV=1	B2R4P2; Q06830; A0A0A0MSI0	0	894.432	8	100	1.26337e+06	1.26337e+06	1		High	2	0.4293	0	1	1	1	447.72	2.35	0.00105	16.9817	0.006574	0.107	0.009	1.98	16.98
2246	FALSE		High	Unambiguous	DSYVGDEAQSK	[K].DSYVGDEAQSK.[R]			0.0151471	0.00190862	0.529	2	41	1	Q53G99; A8K3K1	Q53G99 [51-61]; A8K3K1 [53-63]			Beta actin variant (Fragment) OS=Homo sapiens OX=9606 PE=2 SV=1;cDNA FLJ78096, highly similar to Homo sapiens actin, alpha, cardiac muscle (ACTC), mRNA OS=Homo sapiens OX=9606 PE=2 SV=1	G5E9R0; J3KT65; A0A2R8Y793; P63267; C9JUM1; Q53G99; A8K3K1; B7Z6P1; Q53GK6; A0A2R8YGF8; B7Z6I1; P60709; B4E335; I3L4N8; Q8WVW5; A1E282; Q53G76; A0A6Q8PFE4; B3KUD3; F6UVQ4; B4E3A4; D2JYH4; B4DVQ0; P68133; B4DUI8; I3L3I0; C9JTX5; K7EM38; C9JFL5; E7EVS6; F8WB63; A0A6Q8PH58; B3KW67; C9JZR7; P68032; I3L3R2; P63261; Q7Z7J6; A0A804HKV3; A6NL76; B8ZZJ2	0	1198.52	11	100	3.16547e+06	3.16547e+06	1	NotUnique	High	2	0.7339	0	1	1	1	599.764	-1.32	-0.00079	11.3384	0.001585	0.008121	0.529	2.33	11.35
692	FALSE		High	Unambiguous	APAMFNIR	[K].APAMFNIR.[N]	1xOxidation [M4]	1xOxidation [M4]	0.0463254	0.00456424	0.282	1	9	1	A8K4W0	A8K4W0 [35-42]	A8K4W0 1xOxidation [M38]	A8K4W0 1xOxidation [M38]	40S ribosomal protein S3a OS=Homo sapiens OX=9606 GN=RPS3A PE=2 SV=1	A8K4W0; D6RG13; H0Y8L7; D6RI02; H0Y9Y4; B7Z3M5; P61247; E9PFI5; Q6NXR8	0	935.477	8	100	5462041	5462041	1		High	2	0.63	0	1	1	1	468.243	3.07	0.00144	17.4741	0.00358	0.02799	0.282	2	17.41
792	FALSE		High	Unambiguous	AQCPIVER	[K-].AQCPIVER.[L]	1xCarbamidomethyl [C3]	1xCarbamidomethyl [C3]	0.065391	0.00496921	0.205	1	5	1	M0R0R2	M0R0R2 [85-92]	M0R0R2 1xCarbamidomethyl [C87]	M0R0R2 1xCarbamidomethyl [C87]	40S ribosomal protein S5 OS=Homo sapiens OX=9606 GN=RPS5 PE=1 SV=1	M0R0R2; M0R0F0; P46782; Q59EK8; Q53G25	0	972.493	8	100	1.67906e+06	1.67906e+06	1		High	2	0.6011	0	1	1	1	486.751	1.63	0.00079	12.8347	0.003731	0.04097	0.205	1.88	12.81
1663	FALSE		High	Unambiguous	DDGVSIPGEYTSFLAPISSSK	[K].DDGVSIPGEYTSFLAPISSSK.[L]			0.000293663	0.00190862	1.393	1	4	1	O14744	O14744 [459-479]			Protein arginine N-methyltransferase 5 OS=Homo sapiens OX=9606 GN=PRMT5 PE=1 SV=4	B4DV00; B2RDD7; O14744; H0YJD3	0	2170.06	21					NoQuanValues	High	2	0.6657	0	1	1	1	1085.53	2.98	0.00323	25.8358	0.001585	0.0001045	1.393	3.29
1666	FALSE		High	Unambiguous	DDIIENAPTTHTEEYSGEEK	[R].DDIIENAPTTHTEEYSGEEK.[T]			3.16546e-07	0.00190862	2.889	1	7	1	O14744	O14744 [165-184]			Protein arginine N-methyltransferase 5 OS=Homo sapiens OX=9606 GN=PRMT5 PE=1 SV=4	G3V580; H0YJX6; B4DV00; B2RDD7; O14744; G3V5L5; G3V2X6	0	2278	20	100	3.78889e+06	3.78889e+06	1		High	3	0.7478	0	1	1	1	760	-6.21	-0.00472	16.2629	0.001585	5.55e-08	2.889	4.6	16.3
1711	FALSE		High	Unambiguous	DEILPTTPISEQK	[K].DEILPTTPISEQK.[G]			0.00467339	0.00190862	0.787	1	7	1	P23396	P23396 [215-227]			40S ribosomal protein S3 OS=Homo sapiens OX=9606 GN=RPS3 PE=1 SV=2	P23396; Q9NQS8; E9PL09; E9PSF4; H0YEU2; Q53G83; E9PPU1	0	1470.77	13	100	3.01395e+06	3.01395e+06	1		High	2	0.4902	0	1	1	1	735.887	-1.67	-0.00123	21.8003	0.001585	0.002212	0.787	2.55	21.84
1721	FALSE		High	Unambiguous	DETNYGIPQR	[R].DETNYGIPQR.[A]			0.0473777	0.00456424	0.277	1	16	1	P63244	P63244 [48-57]			Receptor of activated protein C kinase 1 OS=Homo sapiens OX=9606 GN=RACK1 PE=1 SV=3	D6RBD0; D6R9Z1; D6REE5; D6RAU2; D6R909; D6RFZ9; B4DWC6; E9PD14; D6R9L0; D6RGK8; D6RAC2; D6RFX4; B4E0C3; P63244; D6RHH4; B4DVD2	0	1192.56	10					NoneMonoisotopic	High	2	0.6473	0	1	1	1	596.783	-0.53	-0.00031	15.6349	0.00358	0.02872	0.277	2.41
1727	FALSE		High	Unambiguous	DFFSNVR	[K].DFFSNVR.[A]			0.128725	0.00582921	0.051	1	6	1	O95786	O95786 [569-575]			Antiviral innate immune response receptor RIG-I OS=Homo sapiens OX=9606 GN=RIGI PE=1 SV=2	B3KN51; B3KWW1; A0A7P0TB70; A2A376; B4DWT9; O95786	0	884.426	7	100	665060	665060	1		High	2	0.3298	0	1	1	1	442.716	-1.73	-0.00077	23.5039	0.004348	0.08725	0.051	0.94	23.5
1733	FALSE		High	Unambiguous	DFLAGGVAAAISK	[K].DFLAGGVAAAISK.[T]			0.00121536	0.00190862	1.082	1	2	1	P05141	P05141 [11-23]			ADP/ATP translocase 2 OS=Homo sapiens OX=9606 GN=SLC25A5 PE=1 SV=7	P05141; Q6NVC0	0	1219.67	13	100	2555593	2555593	1		High	2	0.7132	0	1	1	1	610.336	-2.4	-0.00146	25.2613	0.001585	0.0005011	1.082	2.58	25.26
1773	FALSE		High	Unambiguous	DGFLHETLLDR	[K].DGFLHETLLDR.[RV]			0.00973927	0.00190862	0.626	1	2	1	Q14331	Q14331 [237-247]			Protein FRG1 OS=Homo sapiens OX=9606 GN=FRG1 PE=1 SV=1	Q14331; Q96ND1	0	1315.66	11	100	928644	928644	1		High	3	0.6	0	1	1	1	439.226	0.03	1e-05	22.8786	0.001585	0.004975	0.626	2.2	22.86
1780	FALSE		High	Unambiguous	DGLGSDNIGSR	[R].DGLGSDNIGSR.[M]			0.145798	0.00886541	0.022	1	3	1	A0A0S2Z4X1	A0A0S2Z4X1 [776-786]			Epididymis secretory sperm binding protein (Fragment) OS=Homo sapiens OX=9606 GN=RBM10 PE=2 SV=1	A0A0S2Z4X1; A0A0S2Z4W4; Q7Z3D7	0	1090.51	11					NoneMonoisotopic	High	2	0.481	0	1	1	1	545.76	-0.52	-0.00028	14.2191	0.006574	0.1004	0.022	1.58
1838	FALSE		High	Unambiguous	DKLNNLVLFDK	[R].DKLNNLVLFDK.[A]			0.000396975	0.00190862	1.327	1	1	2	P62851	P62851 [42-52]			40S ribosomal protein S25 OS=Homo sapiens OX=9606 GN=RPS25 PE=1 SV=1	P62851	1	1318.74	11	100	1.63334e+06	1.63334e+06	1		High	2	0.5828	0	1	1	1	659.872	0.83	0.00055	23.0549	0.001585	0.000146	1.327	3.14	23.08
1846	FALSE		High	Unambiguous	DKPTHEILQK	[K].DKPTHEILQK.[L]			0.0636647	0.00496921	0.211	1	4	1	A0A8V8TNH3	A0A8V8TNH3 [714-723]			Phosphorylase b kinase regulatory subunit beta OS=Homo sapiens OX=9606 GN=PHKB PE=4 SV=1	A0A8V8TNH3; I3L213; Q93100; B4DDB3	0	1208.66	10					NoQuanValues	High	3	0.3714	0	1	1	1	403.56	1.04	0.00042	10.6337	0.003731	0.0399	0.211	1.75
1881	FALSE		High	Unambiguous	DLENLSQIQNR	[K].DLENLSQIQNR.[E]			0.00608924	0.00190862	0.729	1	6	1	O95786	O95786 [492-502]			Antiviral innate immune response receptor RIG-I OS=Homo sapiens OX=9606 GN=RIGI PE=1 SV=2	B3KN51; B3KWW1; A0A7P0TB70; A2A376; B4DWT9; O95786	0	1329.68	11	100	191079024	191079024	1		High	2	0.6369	0	1	1	1	665.342	0.83	0.00055	19.2446	0.001585	0.002962	0.729	3.58	19.31
1660	FALSE		High	Unambiguous	DDEVQVVR	[K].DDEVQVVR.[G]			0.0374921	0.00456424	0.329	1	9	1	J3QQQ9	J3QQQ9 [52-59]			KOW domain-containing protein OS=Homo sapiens OX=9606 PE=3 SV=1	J3QQQ9; E5RIT6; J3QRI7; P61254; J3QQV1; J3QRC4; Q6IBH6; Q9UNX3; A0A024RBF6	0	959.479	8					NoQuanValues	High	2	0.5694	0	1	1	1	480.24	-7.04	-0.00338	14.5354	0.00358	0.02215	0.329	2.81
1882	FALSE		High	Unambiguous	DIENQYETQITQIEHEVSSSGQEVQSSAK	[K].DIENQYETQITQIEHEVSSSGQEVQSSAK.[E]			2.43991e-07	0.00190862	2.946	1	2	1	P35527	P35527 [340-368]			Keratin, type I cytoskeletal 9 OS=Homo sapiens OX=9606 GN=KRT9 PE=1 SV=3	P35527; K7EQQ3	0	3264.51	29					NoQuanValues	High	3	0.7436	0	1	1	1	1088.84	-0.31	-0.00033	25.4095	0.001585	4.173e-08	2.946	6.28
2004	FALSE		High	Selected	DIVMNQTLLSSPFPLGQPASISCR	[-].DIVMNQTLLSSPFPLGQPASISCR.[S]	1xAcetyl [N-Term]; 1xCarbamidomethyl [C23]	1xAcetyl [N-Term]; 1xCarbamidomethyl [C23]	0.145798	0.00886541	0.022	1	1	1	A0A5C2GYT5	A0A5C2GYT5 [1-24]	A0A5C2GYT5 1xAcetyl [N-Term]; 1xCarbamidomethyl [C23]	A0A5C2GYT5 1xAcetyl [N-Term]; 1xCarbamidomethyl [C23]	IG c1539_light_IGKV2-24_IGKJ1 (Fragment) OS=Homo sapiens OX=9606 PE=2 SV=1	A0A5C2GYT5	0	2673.34	24	100	67377272	67377272	1		High	2	0.0284	0	1	1	1	1337.18	4.75	0.00635	26.0998	0.006574	0.1007	0.022	1.76	26.07
2005	FALSE		High	Unambiguous	DIVMTQIPLSLSVTPGQPASISCK	[-].DIVMTQIPLSLSVTPGQPASISCK.[S]	1xCarbamidomethyl [C23]; 1xGG [K24]	1xCarbamidomethyl [C23]; 1xGG [K24]	0.00720869	0.00190862	0.692	1	1	1	A0A5C2G601	A0A5C2G601 [1-24]	A0A5C2G601 1xCarbamidomethyl [C23]; 1xGG [K24]	A0A5C2G601 1xCarbamidomethyl [C23]; 1xGG [K24]	IGL c3097_light_IGKV2D-29_IGKJ2 (Fragment) OS=Homo sapiens OX=9606 PE=2 SV=1	A0A5C2G601	0	2656.37	24	100	22649626	22649626	1		High	2	0.4411	0	1	1	1	1328.69	2.69	0.00357	26.0806	0.001585	0.003572	0.692	2.63	26.07
2024	FALSE		High	Unambiguous	DLYANTVLSGGTTMYPGIADR	[K].DLYANTVLSGGTTMYPGIADR.[M]	1xOxidation [M14]	1xOxidation [M14]	1.97628e-06	0.00190862	2.488	1	25	2	Q53G99	Q53G99 [292-312]	Q53G99 1xOxidation [M305]	Q53G99 1xOxidation [M305]	Beta actin variant (Fragment) OS=Homo sapiens OX=9606 PE=2 SV=1	A0A2R8Y793; Q9UE89; V9HVZ7; A4UCT3; Q53G99; Q6PJ43; Q53GK6; P60709; B4E335; I3L4N8; Q8WVW5; Q53G76; Q96DE1; A0A6Q8PFE4; B4E3A4; Q96FU6; F1BXA6; B4DVQ0; A5GZ75; E7EVS6; B4DW52; A0A804GS07; P63261; B3KWQ3; B7ZAP6	0	2231.06	21	100	3197836	3197836	1		High	2	0.752	0	1	1	1	1116.03	-1.07	-0.00119	24.6554	0.001585	4.195e-07	2.488	4.88	24.68
2078	FALSE		High	Unambiguous	DNYVPEVSALDQEIIEVDPDTK	[R].DNYVPEVSALDQEIIEVDPDTK.[E]			2.7964e-06	0.00190862	2.412	1	4	1	H3BNC9	H3BNC9 [531-552]			40S ribosomal protein S17 OS=Homo sapiens OX=9606 PE=3 SV=2	H0YN88; H3BNC9; A0A075B716; P08708	0	2489.19	22					NoQuanValues	High	2	0.7731	0	1	1	1	1245.1	2.45	0.00305	25.7558	0.001585	6.147e-07	2.412	3.35
2116	FALSE		High	Unambiguous	DPSNENPKLEDLCFILQEEYHLNPETITILFVK	[R].DPSNENPKLEDLCFILQEEYHLNPETITILFVK.[T]	1xCarbamidomethyl [C13]	1xCarbamidomethyl [C13]	2.29777e-06	0.00190862	2.455	1	5	1	O95786	O95786 [603-635]	O95786 1xCarbamidomethyl [C615]	O95786 1xCarbamidomethyl [C615]	Antiviral innate immune response receptor RIG-I OS=Homo sapiens OX=9606 GN=RIGI PE=1 SV=2	B3KWW1; A0A7P0TB70; A2A376; B4DWT9; O95786	1	3958.98	33	100	4083012	4083012	1		High	4	0.7404	0	1	1	1	990.497	-2.71	-0.00268	26.1876	0.001585	4.941e-07	2.455	7.32	26.18
2152	FALSE		High	Unambiguous	DQIVDLTVGNNK	[K].DQIVDLTVGNNK.[T]			0.00205481	0.00190862	0.967	1	1	1	P35527	P35527 [213-224]			Keratin, type I cytoskeletal 9 OS=Homo sapiens OX=9606 GN=KRT9 PE=1 SV=3	P35527	0	1315.69	12	100	7.42045e+06	7.42045e+06	1		High	2	0.497	0	1	1	1	658.348	2.55	0.00168	20.7741	0.001585	0.0008955	0.967	3.32	20.81
2168	FALSE		High	Unambiguous	DRDPEAQFEMPYVVR	[K].DRDPEAQFEMPYVVR.[L]			0.000110502	0.00190862	1.607	1	5	2	O14744	O14744 [491-505]			Protein arginine N-methyltransferase 5 OS=Homo sapiens OX=9606 GN=PRMT5 PE=1 SV=4	H7BZ44; B4DV00; B2RDD7; O14744; H0YJD3	1	1851.87	15	100	1.75124e+06	1.75124e+06	1		High	3	0.767	0	1	1	1	617.96	-1.64	-0.00101	23.5052	0.001585	3.548e-05	1.607	5.15	23.49
2169	FALSE		High	Unambiguous	DRDPEAQFEMPYVVR	[K].DRDPEAQFEMPYVVR.[L]	1xOxidation [M10]	1xOxidation [M10]	6.80946e-05	0.00190862	1.713	1	5	2	O14744	O14744 [491-505]	O14744 1xOxidation [M500]	O14744 1xOxidation [M500]	Protein arginine N-methyltransferase 5 OS=Homo sapiens OX=9606 GN=PRMT5 PE=1 SV=4	H7BZ44; B4DV00; B2RDD7; O14744; H0YJD3	1	1867.86	15	100	3.25738e+06	3.25738e+06	1		High	3	0.6634	0	1	1	1	623.294	1.47	0.00092	19.7817	0.001585	2.078e-05	1.713	5.08	19.76
2182	FALSE		High	Unambiguous	DSEDIYNLK	[K].DSEDIYNLK.[N]			0.154757	0.00886541	0.008	1	2	1	Q96DG6	Q96DG6 [160-168]			Carboxymethylenebutenolidase homolog OS=Homo sapiens OX=9606 GN=CMBL PE=1 SV=1	Q96DG6; B2RD36	0	1096.52	9					NoQuanValues	High	2	0.5896	0	1	1	1	548.761	-0.25	-0.00014	18.4757	0.006574	0.1075	0.008	2.12
2220	FALSE		High	Unambiguous	DSQEKPKPVPDK	[R].DSQEKPKPVPDK.[E]			0.000851143	0.00190862	1.16	1	6	2	O95786	O95786 [792-803]			Antiviral innate immune response receptor RIG-I OS=Homo sapiens OX=9606 GN=RIGI PE=1 SV=2	B3KN51; B3KWW1; A0A7P0T9I8; A0A7P0TB70; A2A376; O95786	0	1367.72	12	100	1.21938e+06	1.21938e+06	1		High	3	0.5714	0	1	1	1	456.579	3.23	0.00147	9.2907	0.001585	0.0003378	1.16	3.15	9.28
2221	FALSE		High	Unambiguous	DSQEKPKPVPDK	[R].DSQEKPKPVPDK.[E]	1xGG [K]	1xGG [K5; K7; K12]	0.0397544	0.00456424	0.316	1	6	2	O95786	O95786 [792-803]	O95786 1xGG [K798; K803]	O95786 1xGG [K]	Antiviral innate immune response receptor RIG-I OS=Homo sapiens OX=9606 GN=RIGI PE=1 SV=2	B3KN51; B3KWW1; A0A7P0T9I8; A0A7P0TB70; A2A376; O95786	0	1481.76	12	100	1823182	1823182	1		High	3	0.2229	0	1	1	1	494.593	4.01	0.00198	9.3049	0.00358	0.02355	0.316	1.66	9.43
1971	FALSE		High	Unambiguous	DLQNVNITLR	[K].DLQNVNITLR.[I]			0.00555823	0.00190862	0.749	1	9	2	Q53FV0	Q53FV0 [84-93]			Prohibitin (Fragment) OS=Homo sapiens OX=9606 PE=2 SV=1	Q53FV0; Q6PUJ7; E7ESE2; A0A8I5KWR0; P35232; C9JW96; Q6FHP5; A8K9G2; E9PCW0	0	1185.66	10	100	1.24138e+06	1.24138e+06	1		High	2	0.5765	0	1	1	1	593.333	-0.01	0	21.961	0.001585	0.002681	0.749	2.81	21.94
773	FALSE		High	Unambiguous	AQAAAPASVPAQAPK	[K].AQAAAPASVPAQAPK.[R]			0.00139381	0.00190862	1.052	1	4	1	A0A024R326	A0A024R326 [133-147]			60S ribosomal protein L29 OS=Homo sapiens OX=9606 GN=RPL29 PE=1 SV=1	A0A024R326; Q6IPI1; A0A3B3ITT5; P47914	0	1377.75	15	100	693212	693212	1		High	2	0.7309	0	1	1	1	689.38	2.5	0.00172	14.0031	0.001585	0.0005818	1.052	3.27	14.02
1630	FALSE		High	Unambiguous	DAVEDLESVGK	[K].DAVEDLESVGK.[G]			0.0135802	0.00190862	0.553	1	1	1	P81605	P81605 [86-96]			Dermcidin OS=Homo sapiens OX=9606 GN=DCD PE=1 SV=2	P81605	0	1161.56	11	100	1781159	1781159	1		High	2	0.7	0	1	1	1	581.285	-1.38	-0.0008	20.0098	0.001585	0.00718	0.553	2.9	19.99
1607	FALSE		High	Unambiguous	DALDYLK	[K].DALDYLK.[D]			0.0158519	0.00190862	0.519	1	6	2	O95786	O95786 [562-568]			Antiviral innate immune response receptor RIG-I OS=Homo sapiens OX=9606 GN=RIGI PE=1 SV=2	B3KN51; B3KWW1; A0A7P0TB70; A2A376; B4DWT9; O95786	0	837.435	7	100	253558968	253558968	2		High	1	0.2062	0	1	1	1	837.435	-0.29	-0.00025	21.3583	0.001585	0.008516	0.519	2.91	21.41
816	FALSE		High	Unambiguous	AQIHDLVLVGGSTR	[K].AQIHDLVLVGGSTR.[I]			0.00213125	0.00190862	0.959	1	13	1	A0A0G2JIW1	A0A0G2JIW1 [330-343]			Heat shock 70 kDa protein 1B OS=Homo sapiens OX=9606 GN=HSPA1B PE=1 SV=1	B4E1S9; V9GZ37; B4DI39; A0A0G2JIW1; B4DFN9; B4DWK5; B4DNT8; P0DMV9; B4E388; A0A1U9X7W4; Q59EJ3; B4DVU9; B3KTT5	0	1465.81	14					NoQuanValues	High	2	0.7674	0	1	1	1	733.408	-2.18	-0.00159	19.823	0.001585	0.00093	0.959	3.44
845	FALSE		High	Unambiguous	AQVIYTR	[R].AQVIYTR.[N]			0.103118	0.00496921	0.102	1	1	1	P62851	P62851 [105-111]			40S ribosomal protein S25 OS=Homo sapiens OX=9606 GN=RPS25 PE=1 SV=1	P62851	0	850.478	7	100	178136768	178136768	1		High	2	0.5577	0	1	1	1	425.742	-2.25	-0.00096	13.2253	0.003731	0.06825	0.102	1.56	13.32
849	FALSE		High	Unambiguous	AQVSLLIR	[R].AQVSLLIR.[R]			0.0884139	0.00496921	0.137	1	7	2	F5GY37	F5GY37 [158-165]			Prohibitin OS=Homo sapiens OX=9606 GN=PHB2 PE=1 SV=1	F5GY37; Q99623; J3KPX7; F5GWA7; B4DW05; A0A7I2V5F0; F5H3X6	0	899.567	8	100	1.60723e+06	1.60723e+06	1		High	2	0.4973	0	1	1	1	450.288	0.55	0.00025	21.9567	0.003731	0.05754	0.137	1.87	21.99
850	FALSE		High	Unambiguous	AQYEDIAQK	[K].AQYEDIAQK.[S]			0.0198051	0.00190862	0.47	1	7	1	H6VRF8	H6VRF8 [356-364]			Keratin, type II cytoskeletal 1 OS=Homo sapiens OX=9606 GN=KRT1 PE=3 SV=1	H6VRF8; H6VRG0; P04264; H6VRG3; H6VRF9; H6VRG2; H6VRG1	0	1065.52	9	100	23982974	23982974	1		High	2	0.6932	0	1	1	1	533.263	-2.47	-0.00131	12.716	0.001585	0.01093	0.47	2.64	12.75
852	FALSE		High	Unambiguous	AQYEEIAQR	[KR].AQYEEIAQR.[S]			0.121686	0.00582921	0.064	2	16	1	P35908; B2R853	P35908 [354-362]; B2R853 [339-347]			Keratin, type II cytoskeletal 2 epidermal OS=Homo sapiens OX=9606 GN=KRT2 PE=1 SV=2;cDNA, FLJ93744, highly similar to Homo sapiens keratin 6E (KRT6E), mRNA OS=Homo sapiens OX=9606 PE=2 SV=1	P35908; B2R853; P04259; A0A0S2Z428; Q01546; B4DKV4; P48668; B4DKJ0; B4DRY0; B4DWU6; A8K2I0; B4DRW1; B4DRR7; B4DRR0; P19013; B4DRU6	0	1107.54	9	100	8546670	8546670	1	NotUnique	High	2	0.6142	0	1	1	1	554.273	-2.96	-0.00164	13.3895	0.004348	0.08213	0.064	2.67	13.34
923	FALSE		High	Unambiguous	ASGNYATVISHNPETK	[R].ASGNYATVISHNPETK.[K]			0.0188401	0.00190862	0.481	1	4	1	E9PKZ0	E9PKZ0 [129-144]			60S ribosomal protein L8 (Fragment) OS=Homo sapiens OX=9606 GN=RPL8 PE=1 SV=1	E9PKZ0; P62917; G3V1A1; B4DVG7	0	1688.82	16	100	392611	392611	1		High	3	0.6407	0	1	1	1	563.608	-7.99	-0.0045	14.6318	0.001585	0.01034	0.481	2.95	14.63
924	FALSE		High	Unambiguous	ASGPPVSELITK	[K].ASGPPVSELITK.[VA]			0.0015271	0.00190862	1.032	1	6	1	P16403	P16403 [35-46]			Histone H1.2 OS=Homo sapiens OX=9606 GN=H1-2 PE=1 SV=2	Q4VB24; B2R984; P16402; A3R0T8; P16403; A3R0T7	0	1198.67	12	100	12448976	12448976	1		High	2	0.4921	0	1	1	1	599.842	7.3	0.00437	20.9921	0.001585	0.0006443	1.032	1.91	20.94
941	FALSE		High	Unambiguous	ASLENSLEETK	[K].ASLENSLEETK.[G]			0.000442963	0.00190862	1.303	2	6	1	P02533; P08779	P02533 [353-363]; P08779 [355-365]			Keratin, type I cytoskeletal 14 OS=Homo sapiens OX=9606 GN=KRT14 PE=1 SV=4;Keratin, type I cytoskeletal 16 OS=Homo sapiens OX=9606 GN=KRT16 PE=1 SV=4	K7ENW6; Q13092; P02533; A0A024R1X6; Q16195; P08779	0	1220.6	11	100	1.43417e+06	1.43417e+06	1	NotUnique	High	2	0.6543	0	1	1	1	610.804	-0.27	-0.00017	16.2622	0.001585	0.0001644	1.303	2.43	16.27
1016	FALSE		High	Unambiguous	ATAGDTHLGGEDFDNR	[K].ATAGDTHLGGEDFDNR.[LQ]			0.00275217	0.00190862	0.903	1	28	1	A0A0G2JIW1	A0A0G2JIW1 [222-237]			Heat shock 70 kDa protein 1B OS=Homo sapiens OX=9606 GN=HSPA1B PE=1 SV=1	P48741; B4E1S9; B4DXY3; V9GZ37; B4DI39; A0A0G2JIW1; P17066; B4DI54; A0A1U9X7X9; Q53FC7; B4DHP5; B3KSM6; B2RCQ9; B4DFN9; B4DWK5; B4DNT8; P0DMV9; B2R6X5; B4E388; Q9UQC1; A0A1U9X7W4; P34931; B4DNV4; Q59EJ3; B4DVU9; Q53FA3; A0A1U9X7X4; B3KTT5	0	1675.73	16	100	1.04054e+06	1.04054e+06	1		High	3	0.7135	0	1	1	1	559.25	2.28	0.00127	14.1146	0.001585	0.001234	0.903	3.42	14.14
1024	FALSE		High	Unambiguous	ATFDAISK	[K].ATFDAISK.[T]			0.104939	0.00496921	0.098	1	9	1	Q8N5L9	Q8N5L9 [239-246]			40S ribosomal protein S2 OS=Homo sapiens OX=9606 GN=RPS2 PE=2 SV=1	Q8N5L9; Q6IPX5; Q6ZNN8; Q9BSW5; E9PQD7; Q8NI62; O60249; P15880; H0YEN5	0	852.446	8	100	759465	759465	1		High	2	0.6368	0	1	1	1	426.727	1.67	0.00071	15.9727	0.003731	0.0697	0.098	1.9	15.96
1036	FALSE		High	Unambiguous	ATILDLSCNK	[K].ATILDLSCNK.[L]	1xCarbamidomethyl [C8]	1xCarbamidomethyl [C8]	0.056937	0.00456424	0.236	1	1	1	Q96AG4	Q96AG4 [41-50]	Q96AG4 1xCarbamidomethyl [C48]	Q96AG4 1xCarbamidomethyl [C48]	Leucine-rich repeat-containing protein 59 OS=Homo sapiens OX=9606 GN=LRRC59 PE=1 SV=1	Q96AG4	0	1134.58	10					NoQuanValues	High	2	0.4575	0	1	1	1	567.794	-1.07	-0.00061	20.9024	0.00358	0.03525	0.236	1.53
1616	FALSE		High	Unambiguous	DANGNSFATR	[K].DANGNSFATR.[LI]			0.00951987	0.00190862	0.631	1	9	1	Q96IR1	Q96IR1 [192-201]			RPS4X protein (Fragment) OS=Homo sapiens OX=9606 GN=RPS4X PE=2 SV=2	P22090; Q96IR1; Q8TD47; Q496E4; A4FU11; B2R491; Q53HI6; Q53HV1; C9JEH7	0	1052.48	10	100	860604	860604	1		High	2	0.5833	0	1	1	1	526.742	1.28	0.00067	11.7179	0.001585	0.004866	0.631	2.4	11.74
1066	FALSE		High	Unambiguous	ATVEQVLDPR	[R].ATVEQVLDPR.[T]			0.0727625	0.00496921	0.181	1	1	1	Q9BRS2	Q9BRS2 [156-165]			Serine/threonine-protein kinase RIO1 OS=Homo sapiens OX=9606 GN=RIOK1 PE=1 SV=2	Q9BRS2	0	1127.61	10	100	692322	692322	1		High	2	0.4507	0	1	1	1	564.309	4.92	0.00277	19.4745	0.003731	0.04615	0.181	2.13	19.49
1103	FALSE		High	Unambiguous	AVFPSIVGRPR	[R].AVFPSIVGRPR.[HQ]			0.0101008	0.00190862	0.618	2	45	1	Q53G99; A8K3K1	Q53G99 [29-39]; A8K3K1 [31-41]			Beta actin variant (Fragment) OS=Homo sapiens OX=9606 PE=2 SV=1;cDNA FLJ78096, highly similar to Homo sapiens actin, alpha, cardiac muscle (ACTC), mRNA OS=Homo sapiens OX=9606 PE=2 SV=1	G5E9R0; J3KT65; A5A3E0; A0A2R8Y793; P63267; C9JUM1; Q53G99; A8K3K1; B7Z6P1; Q53GK6; F8WCH0; A0A2R8YGF8; B7Z6I1; P60709; B4E335; I3L4N8; Q8WVW5; A1E282; Q53G76; B3KUD3; F6UVQ4; B4E3A4; Q6S8J3; D2JYH4; B4DVQ0; P68133; I3L3I0; C9JTX5; K7EM38; C9JFL5; E7EVS6; F8WB63; A0A6Q8PH58; B3KW67; C9JZR7; B4DW52; P0CG38; A0A804GS07; P68032; I3L3R2; P63261; Q13707; Q7Z7J6; A6NL76; B8ZZJ2	0	1198.71	11	100	16739832	16739832	1	NotUnique	High	3	0.6346	0	1	1	1	400.24	0.06	2e-05	20.0511	0.001585	0.005186	0.618	3.12	20.1
1126	FALSE		High	Unambiguous	AVLVDLEPGTMDSVR	[R].AVLVDLEPGTMDSVR.[S]	1xOxidation [M11]	1xOxidation [M11]	0.0151471	0.00190862	0.529	1	18	1	Q8N6N5	Q8N6N5 [63-77]	Q8N6N5 1xOxidation [M73]	Q8N6N5 1xOxidation [M73]	Tubulin beta chain OS=Homo sapiens OX=9606 GN=TUBB2C PE=2 SV=1	Q8N6N5; B4DNW1; B4DE77; P04350; A0A183YE00; M0R0X0; Q8IWP6; M0QY37; A0A075B724; M0QX14; Q8IZ29; M0QZL7; B4DJ43; Q3ZCM7; M0R278; B3KML9; P68371; M0QY85	0	1617.82	15	100	2.20144e+06	2.20144e+06	1		High	2	0.4777	0	1	1	1	809.41	-1.37	-0.00111	22.8318	0.001585	0.008101	0.529	2.47	22.82
1128	FALSE		High	Unambiguous	AVIVIQDIFGWQLPNTR	[K].AVIVIQDIFGWQLPNTR.[Y]			0.00214101	0.00190862	0.958	1	2	1	Q96DG6	Q96DG6 [44-60]			Carboxymethylenebutenolidase homolog OS=Homo sapiens OX=9606 GN=CMBL PE=1 SV=1	Q96DG6; B2RD36	0	1970.09	17					NoQuanValues	High	2	0.5866	0	1	1	1	985.549	2.68	0.00264	26.2128	0.001585	0.0009342	0.958	3.29
1164	FALSE		High	Unambiguous	AVVGVVAGGGR	[R].AVVGVVAGGGR.[I]			0.0809351	0.00496921	0.157	1	4	2	E9PKZ0	E9PKZ0 [164-174]			60S ribosomal protein L8 (Fragment) OS=Homo sapiens OX=9606 GN=RPL8 PE=1 SV=1	E9PKZ0; E9PKU4; P62917; E9PP36	0	941.553	11	100	1.94203e+06	1.94203e+06	1		High	2	0.6189	0	1	1	1	471.281	1.49	0.0007	15.4475	0.003731	0.05208	0.157	2.86	15.47
1191	FALSE		High	Unambiguous	AYGELPEHAK	[K].AYGELPEHAK.[I]			0.150218	0.00886541	0.015	1	4	1	P47813	P47813 [105-114]			Eukaryotic translation initiation factor 1A, X-chromosomal OS=Homo sapiens OX=9606 GN=EIF1AX PE=1 SV=2	X6RAC9; P47813; O14602; A6NJH9	0	1114.55	10	100	1.66522e+06	1.66522e+06	1		High	3	0.0968	0	1	1	1	372.189	0.69	0.00026	11.9948	0.006574	0.1041	0.015	0.93	11.95
1305	FALSE		High	Unambiguous	CFLLTSNAGVIEK	[K].CFLLTSNAGVIEK.[E]	1xCarbamidomethyl [C1]	1xCarbamidomethyl [C1]	0.000108998	0.00190862	1.61	1	6	1	O95786	O95786 [738-750]	O95786 1xCarbamidomethyl [C738]	O95786 1xCarbamidomethyl [C738]	Antiviral innate immune response receptor RIG-I OS=Homo sapiens OX=9606 GN=RIGI PE=1 SV=2	B3KN51; B3KWW1; A0A7P0T9I8; A0A7P0TB70; A2A376; O95786	0	1451.76	13	100	51145032	51145032	1		High	2	0.6595	0	1	1	1	726.384	2.56	0.00186	23.7501	0.001585	3.506e-05	1.61	3.7	23.81
1388	FALSE		High	Unambiguous	CILDAFK	[K].CILDAFK.[A]	1xCarbamidomethyl [C1]	1xCarbamidomethyl [C1]	0.0333415	0.00357933	0.355	1	7	1	O95786	O95786 [680-686]	O95786 1xCarbamidomethyl [C680]	O95786 1xCarbamidomethyl [C680]	Antiviral innate immune response receptor RIG-I OS=Homo sapiens OX=9606 GN=RIGI PE=1 SV=2	B3KN51; B3KWW1; A0A7P0T9I8; A0A7P0TB70; A2A376; B4DWT9; O95786	0	866.444	7	100	45134840	45134840	1		High	2	0.2583	0	1	1	1	433.724	-3.1	-0.00134	23.4595	0.002829	0.01937	0.355	2.4	23.51
1391	FALSE		High	Unambiguous	CLLDRVPEEEK	[K].CLLDRVPEEEK.[D]	1xCarbamidomethyl [C1]	1xCarbamidomethyl [C1]	0.0530008	0.00456424	0.252	1	5	1	O14744	O14744 [344-354]	O14744 1xCarbamidomethyl [C344]	O14744 1xCarbamidomethyl [C344]	Protein arginine N-methyltransferase 5 OS=Homo sapiens OX=9606 GN=PRMT5 PE=1 SV=4	H0YJ77; H0YJX6; B4DV00; B2RDD7; O14744	1	1387.69	11	100	779677	779677	1		High	3	0.4031	0	1	1	1	463.234	-1.26	-0.00058	16.7089	0.00358	0.03241	0.252	1.96	16.7
1392	FALSE		High	Selected	CLLDRVPEEEKDTNVQVLMVLGAGR	[K].CLLDRVPEEEKDTNVQVLMVLGAGR.[G]	1xCarbamidomethyl [C1]; 1xOxidation [M19]; 1xGG [K11]	1xCarbamidomethyl [C1]; 1xOxidation [M19]; 1xGG [K11]	0.0258811	0.00357933	0.411	1	5	1	O14744	O14744 [344-368]	O14744 1xCarbamidomethyl [C344]; 1xOxidation [M362]; 1xGG [K354]	O14744 1xCarbamidomethyl [C344]; 1xOxidation [M362]; 1xGG [K354]	Protein arginine N-methyltransferase 5 OS=Homo sapiens OX=9606 GN=PRMT5 PE=1 SV=4	H0YJ77; H0YJX6; B4DV00; B2RDD7; O14744	2	2971.5	25					NoQuanValues	High	4	0.01	0	1	1	1	743.636	8.91	0.00662	25.3833	0.002829	0.01464	0.411	2.01
1435	FALSE		High	Unambiguous	CNEAGDIEAK	[R].CNEAGDIEAK.[S]	1xCarbamidomethyl [C1]	1xCarbamidomethyl [C1]	0.0364913	0.00456424	0.335	1	5	1	Q14331	Q14331 [159-168]	Q14331 1xCarbamidomethyl [C159]	Q14331 1xCarbamidomethyl [C159]	Protein FRG1 OS=Homo sapiens OX=9606 GN=FRG1 PE=1 SV=1	Q14331; Q05D61; Q96ND1; E9PLY7; E9PRR7	0	1106.48	10	100	397495	397495	1		High	2	0.75	0	1	1	1	553.742	-0.95	-0.00052	10.8857	0.00358	0.02144	0.335	2.4	10.87
1587	FALSE		High	Unambiguous	DAEAWFNEK	[KR].DAEAWFNEK.[S]			0.0181677	0.00190862	0.489	1	5	1	A0A1B0GVI3	A0A1B0GVI3 [335-343]			Keratin, type I cytoskeletal 10 OS=Homo sapiens OX=9606 GN=KRT10 PE=1 SV=2	A0A1B0GVI3; Q7Z3Y7; P13645; Q7Z3Z0; Q7Z3Y8	0	1109.49	9	100	7291427	7291427	1		High	2	0.6468	0	1	1	1	555.249	1.67	0.00093	20.9275	0.001585	0.009902	0.489	2.69	20.96
1085	FALSE		High	Unambiguous	AVCMLSNTTAIAEAWAR	[R].AVCMLSNTTAIAEAWAR.[L]	1xCarbamidomethyl [C3]; 1xOxidation [M4]	1xCarbamidomethyl [C3]; 1xOxidation [M4]	0.000323224	0.00190862	1.372	1	18	1	B3KT06	B3KT06 [339-355]	B3KT06 1xCarbamidomethyl [C341]; 1xOxidation [M342]	B3KT06 1xCarbamidomethyl [C341]; 1xOxidation [M342]	Tubulin alpha chain OS=Homo sapiens OX=9606 PE=2 SV=1	P0DPH8; C9J2C0; Q7Z3M3; A8JZY9; Q6PEY2; Q9UQM3; B3KT06; A0A7P0T945; V9GZ17; Q71U36; B4DN58; Q9NY65; P68363; Q15670; B3KPS3; B4DQK4; B4DDU2; P68366	0	1880.9	17					NoQuanValues	High	2	0.5208	0	1	1	1	940.955	2.26	0.00213	24.5589	0.001585	0.000116	1.372	2.88
18751	FALSE		High	Unambiguous	YWLCAATGPSIK	[R].YWLCAATGPSIK.[I]	1xCarbamidomethyl [C4]	1xCarbamidomethyl [C4]	0.0127419	0.00190862	0.567	1	10	1	P63244	P63244 [246-257]	P63244 1xCarbamidomethyl [C249]	P63244 1xCarbamidomethyl [C249]	Receptor of activated protein C kinase 1 OS=Homo sapiens OX=9606 GN=RACK1 PE=1 SV=3	D6REE5; H0Y9P0; H0YAF8; J3KPE3; H0Y8R5; H0Y8W2; D6RAC2; P63244; H0YAM7; D6RF23	0	1366.68	12	100	523179	523179	1		High	2	0.6195	0	1	1	1	683.846	1.47	0.001	22.9347	0.001585	0.006715	0.567	2.26	22.93
3737	FALSE		High	Unambiguous	FSGSGSGTGFTLK	[R].FSGSGSGTGFTLK.[I]	1xGG [K13]	1xGG [K13]	0.0410277	0.00456424	0.309	1	1	1	A0A5C2G3E4	A0A5C2G3E4 [67-79]	A0A5C2G3E4 1xGG [K79]	A0A5C2G3E4 1xGG [K79]	IGL c2465_light_IGKV2D-29_IGKJ2 (Fragment) OS=Homo sapiens OX=9606 PE=2 SV=1	A0A5C2G3E4	0	1359.65	13	100	150565200	150565200	1		High	2	0.6903	0	1	1	1	680.334	4.58	0.00311	17.8744	0.00358	0.02448	0.309	2.68	17.95
3739	FALSE		High	Unambiguous	FSGSGSGTHFSLTISR	[R].FSGSGSGTHFSLTISR.[L]			0.0155661	0.00190862	0.523	1	1	1	A0A5C2G429	A0A5C2G429 [63-78]			IGL c3310_light_IGKV3-20_IGKJ2 (Fragment) OS=Homo sapiens OX=9606 PE=2 SV=1	A0A5C2G429	0	1640.8	16	100	2.15143e+06	2.15143e+06	1		High	2	0.332	0	1	1	1	820.906	0.68	0.00056	25.9111	0.001585	0.008357	0.523	2.41	25.9
9330	FALSE		High	Unambiguous	IEDFLER	[K].IEDFLER.[R]			0.0740669	0.00496921	0.177	1	5	1	A0A024R4M0	A0A024R4M0 [102-108]			40S ribosomal protein S9 OS=Homo sapiens OX=9606 GN=RPS9 PE=1 SV=1	B5MCT8; C9JM19; A5D904; A0A024R4M0; B7Z732	0	921.468	7	100	1.06338e+06	1.06338e+06	1		High	2	0.4393	0	1	1	1	461.241	7.79	0.00359	20.4441	0.003731	0.04709	0.177	1.73	20.47
9333	FALSE		High	Unambiguous	LEDLCFILQEEYHLNPETITILFVK	[K].LEDLCFILQEEYHLNPETITILFVK.[T]	1xCarbamidomethyl [C5]	1xCarbamidomethyl [C5]	2.57061e-10	0.00190862	4.447	1	6	1	O95786	O95786 [611-635]	O95786 1xCarbamidomethyl [C615]	O95786 1xCarbamidomethyl [C615]	Antiviral innate immune response receptor RIG-I OS=Homo sapiens OX=9606 GN=RIGI PE=1 SV=2	B3KN51; B3KWW1; A0A7P0TB70; A2A376; B4DWT9; O95786	0	3077.59	25					NoQuanValues	High	3	0.6827	0	1	1	1	1026.54	2.27	0.00233	26.2636	0.001585	2.165e-11	4.447	5.61
9334	FALSE		High	Unambiguous	LEDLCFILQEEYHLNPETITILFVK	[K].LEDLCFILQEEYHLNPETITILFVK.[T]	1xCarbamidomethyl [C5]; 1xGG [K25]	1xCarbamidomethyl [C5]; 1xGG [K25]	0.00387584	0.00190862	0.828	1	6	1	O95786	O95786 [611-635]	O95786 1xCarbamidomethyl [C615]; 1xGG [K635]	O95786 1xCarbamidomethyl [C615]; 1xGG [K635]	Antiviral innate immune response receptor RIG-I OS=Homo sapiens OX=9606 GN=RIGI PE=1 SV=2	B3KN51; B3KWW1; A0A7P0TB70; A2A376; B4DWT9; O95786	0	3191.63	25	100	3.09181e+06	3.09181e+06	1		High	3	0.3212	0	1	1	1	1064.55	2.36	0.00251	26.2134	0.001585	0.001804	0.828	2.74	26.21
9337	FALSE		High	Unambiguous	IEDVTPIPSDSTR	[R].IEDVTPIPSDSTR.[R]			7.70819e-06	0.00190862	2.19	1	2	1	A0A2R8Y811	A0A2R8Y811 [129-141]			40S ribosomal protein S14 (Fragment) OS=Homo sapiens OX=9606 GN=RPS14 PE=1 SV=1	A0A2R8Y811; P62263	0	1429.72	13	100	2.37521e+06	2.37521e+06	1		High	2	0.6057	0	1	1	1	715.361	-1.12	-0.0008	18.4738	0.001585	1.881e-06	2.19	3.5	18.5
9339	FALSE		High	Unambiguous	IEEELGSK	[R].IEEELGSK.[A]			0.122746	0.00582921	0.062	1	4	1	E2DRY6	E2DRY6 [317-324]			phosphopyruvate hydratase OS=Homo sapiens OX=9606 PE=2 SV=1	E2DRY6; A0A2R8Y6G6; A4QMW8; A0A024R4F1	0	904.462	8	100	5605592	5605592	1		High	2	0.175	0	1	1	1	452.734	-0.7	-0.00032	12.2985	0.004348	0.08306	0.062	1.6	12.65
9371	FALSE		High	Unambiguous	LELAQYR	[K].LELAQYR.[E]			0.0923972	0.00496921	0.127	1	1	1	P25705	P25705 [435-441]			ATP synthase subunit alpha, mitochondrial OS=Homo sapiens OX=9606 GN=ATP5F1A PE=1 SV=1	P25705	0	892.489	7	100	621442	621442	1		High	2	0.1037	0	1	1	1	446.749	2.15	0.00096	17.4802	0.003731	0.06028	0.127	1.64	17.48
9387	FALSE		High	Unambiguous	LEPEDFAMYFCQQYDTSPLTFGGGTK	[R].LEPEDFAMYFCQQYDTSPLTFGGGTK.[V]	1xCarbamidomethyl [C11]; 1xOxidation [M8]	1xCarbamidomethyl [C11]; 1xOxidation [M8]	0.0344122	0.00456424	0.348	1	1	1	A0A5C2G8C6	A0A5C2G8C6 [79-104]	A0A5C2G8C6 1xCarbamidomethyl [C89]; 1xOxidation [M86]	A0A5C2G8C6 1xCarbamidomethyl [C89]; 1xOxidation [M86]	IGL c56_light_IGKV3D-20_IGKJ4 (Fragment) OS=Homo sapiens OX=9606 PE=2 SV=1	A0A5C2G8C6	0	3018.32	26	100	3.02569e+06	3.02569e+06	1		High	5	0.1203	0	1	1	1	604.472	4.71	0.00284	24.7212	0.00358	0.02009	0.348	1.58	24.7
9390	FALSE		High	Selected	LEPEDFAVYYCQHYGTSPSITFGGGTK	[R].LEPEDFAVYYCQHYGTSPSITFGGGTK.[V]	1xCarbamidomethyl [C11]	1xCarbamidomethyl [C11]	0.0834808	0.00496921	0.15	1	1	1	A0A5C2GIZ3	A0A5C2GIZ3 [76-102]	A0A5C2GIZ3 1xCarbamidomethyl [C86]	A0A5C2GIZ3 1xCarbamidomethyl [C86]	IG c175_light_IGKV3-20_IGKJ4 (Fragment) OS=Homo sapiens OX=9606 PE=2 SV=1	A0A5C2GIZ3	0	3024.37	27					NoQuanValues	High	3	0.0144	0	1	1	1	1008.79	-7.63	-0.0077	24.6489	0.003731	0.05393	0.15	1.39
9395	FALSE		High	Unambiguous	LEPEDFAVYYCQQYGSSPPNTFGGGTK	[R].LEPEDFAVYYCQQYGSSPPNTFGGGTK.[V]	1xCarbamidomethyl [C11]	1xCarbamidomethyl [C11]	0.0392207	0.00456424	0.319	1	1	1	A0A5C2G439	A0A5C2G439 [79-105]	A0A5C2G439 1xCarbamidomethyl [C89]	A0A5C2G439 1xCarbamidomethyl [C89]	IGL c3942_light_IGKV3-20_IGKJ4 (Fragment) OS=Homo sapiens OX=9606 PE=2 SV=1	A0A5C2G439	0	3012.34	27					NoneMonoisotopic	High	3	0.25	0	1	1	1	1004.79	6.1	0.00613	24.759	0.00358	0.02321	0.319	1.84
9402	FALSE		High	Unambiguous	LEQEIATYR	[R].LEQEIATYR.[RSH]			0.0244007	0.00357933	0.424	2	19	2	P02533; P08779	P02533 [408-416]; P08779 [410-418]			Keratin, type I cytoskeletal 14 OS=Homo sapiens OX=9606 GN=KRT14 PE=1 SV=4;Keratin, type I cytoskeletal 16 OS=Homo sapiens OX=9606 GN=KRT16 PE=1 SV=4	Q14666; Q13092; B3KVF5; A0A3B3IS58; B4DE59; P02533; A1A4E9; P08727; Q8N1A0; K7ERE3; A8MT21; A8K2H9; B4DL17; P19012; A0A024R1X6; P13646; Q04695; P08779; P35900	0	1122.58	9	100	1.09151e+06	1.09151e+06	1	NotUnique	High	2	0.1348	0	1	1	1	561.793	-0.81	-0.00046	15.7857	0.002829	0.01374	0.424	0.89	15.65
9411	FALSE		High	Unambiguous	IESFVVEDIATGVQTLYSK	[K].IESFVVEDIATGVQTLYSK.[W]			2.46549e-09	0.00190862	3.952	1	6	1	O95786	O95786 [889-907]			Antiviral innate immune response receptor RIG-I OS=Homo sapiens OX=9606 GN=RIGI PE=1 SV=2	B3KN51; B3KWW1; A0A7P0T9I8; A0A7P0TB70; A2A376; O95786	0	2099.09	19	100	119180312	119180312	1		High	2	0.6747	0	1	1	1	1050.05	0.22	0.00023	25.9754	0.001585	2.622e-10	3.952	5.84	25.97
9327	FALSE		High	Unambiguous	LECVEPNCR	[R].LECVEPNCR.[S]	2xCarbamidomethyl [C3; C8]	2xCarbamidomethyl [C3; C8]	0.145798	0.00886541	0.022	1	6	1	J3KQN4	J3KQN4 [106-114]	J3KQN4 2xCarbamidomethyl [C108; C113]	J3KQN4 2xCarbamidomethyl [C108; C113]	60S ribosomal protein L36a OS=Homo sapiens OX=9606 GN=RPL36A PE=1 SV=1	J3KQN4; H0Y5B4; B2R4V2; Q969Q0; P83881; H7BZ11	0	1176.51	9					NoQuanValues	High	2	0.5637	0	1	1	1	588.76	-1.44	-0.00085	12.6738	0.006574	0.1004	0.022	2.04
9419	FALSE		High	Unambiguous	IEVEKPFAIAK	[K].IEVEKPFAIAK.[E]			0.0220841	0.00190862	0.446	1	4	1	V9HWC6	V9HWC6 [197-207]			Peptidyl-prolyl cis-trans isomerase OS=Homo sapiens OX=9606 GN=HEL-S-39 PE=2 SV=1	A0A7P0TB45; V9HWC6; A0A7P0Z497; P23284	0	1244.72	11	100	1.11239e+06	1.11239e+06	1		High	2	0.3755	0	1	1	1	622.872	9.17	0.00571	19.2151	0.001585	0.01232	0.446	2.45	19.22
9426	FALSE		High	Unambiguous	LEYGGLGR	[R].LEYGGLGR.[E]			0.0412128	0.00456424	0.308	1	2	2	Q96DG6	Q96DG6 [16-23]			Carboxymethylenebutenolidase homolog OS=Homo sapiens OX=9606 GN=CMBL PE=1 SV=1	Q96DG6; B2RD36	0	864.457	8	100	2622037	2622037	1		High	2	0.3247	0	1	1	1	432.733	1.15	0.0005	16.585	0.00358	0.02455	0.308	1.54	16.59
9431	FALSE		High	Unambiguous	LFCVGFTK	[R].LFCVGFTK.[K]	1xCarbamidomethyl [C3]	1xCarbamidomethyl [C3]	0.110105	0.00496921	0.087	1	12	1	A8K4W0	A8K4W0 [137-144]	A8K4W0 1xCarbamidomethyl [C139]	A8K4W0 1xCarbamidomethyl [C139]	40S ribosomal protein S3a OS=Homo sapiens OX=9606 GN=RPS3A PE=2 SV=1	A8K4W0; D6RG13; H0Y8L7; D6RB09; H0Y9Y4; D6RAT0; B7Z3M5; P61247; E9PFI5; D6R9B6; Q6NXR8; D6RAS7	0	971.502	8	100	4677339	4677339	1		High	2	0.4327	0	1	1	1	486.255	0.04	2e-05	22.8712	0.003731	0.07354	0.087	2.08	22.88
9437	FALSE		High	Unambiguous	LFEEPEDPSNR	[K].LFEEPEDPSNR.[S]			0.0404772	0.00456424	0.312	1	8	1	Q56VW8	Q56VW8 [268-278]			Serine/threonine-protein phosphatase 2A 55 kDa regulatory subunit B OS=Homo sapiens OX=9606 PE=2 SV=1	Q56VW8; A0A590UJJ1; Q6ZP32; A0A590UJY3; Q9Y2T4; Q59GC6; E5RFR9; A0A140VJT0	0	1332.61	11	100	623265	623265	1		High	2	0.229	0	1	1	1	666.806	-2.11	-0.0014	16.7983	0.00358	0.02403	0.312	2.14	16.8
9440	FALSE		High	Unambiguous	LFEGNALLR	[R].LFEGNALLR.[R]			0.060075	0.00496921	0.224	1	5	1	A0A024R4M0	A0A024R4M0 [71-79]			40S ribosomal protein S9 OS=Homo sapiens OX=9606 GN=RPS9 PE=1 SV=1	B5MCT8; C9JM19; A5D904; A0A024R4M0; B7Z732	0	1032.58	9	100	1.60067e+06	1.60067e+06	1		High	2	0.493	0	1	1	1	516.796	0.83	0.00043	22.7984	0.003731	0.03725	0.224	2.13	22.8
9473	FALSE		High	Unambiguous	IFVEFSIASETHK	[K].IFVEFSIASETHK.[A]			0.00622973	0.00190862	0.724	1	5	1	A0A0J9YYL3	A0A0J9YYL3 [461-473]			Poly(U)-binding-splicing factor PUF60 (Fragment) OS=Homo sapiens OX=9606 GN=PUF60 PE=1 SV=1	A0A0J9YYL3; A0A0J9YVP6; A0A0J9YXX5; A0A0J9YXJ8; Q9UHX1	0	1507.78	13					NoQuanValues	High	3	0.5316	0	1	1	1	503.263	-3.79	-0.0019	23.4499	0.001585	0.003045	0.724	1.58
9484	FALSE		High	Unambiguous	IGAPGVEEIK	[R].IGAPGVEEIK.[S]			0.00350553	0.00190862	0.85	1	2	1	B2R6F9	B2R6F9 [368-377]			cDNA, FLJ92932, highly similar to Homo sapiens serine/threonine kinase 38 (STK38), mRNA OS=Homo sapiens OX=9606 PE=2 SV=1	B2R6F9; Q15208	0	1012.57	10	100	850141	850141	1		High	2	0.4253	0	1	1	1	506.787	0.34	0.00017	17.7113	0.001585	0.001615	0.85	1.74	17.72
9496	FALSE		High	Unambiguous	IGDEDVGR	[R].IGDEDVGR.[V]			0.0404772	0.00456424	0.312	1	5	1	V9HWC6	V9HWC6 [44-51]			Peptidyl-prolyl cis-trans isomerase OS=Homo sapiens OX=9606 GN=HEL-S-39 PE=2 SV=1	A0A7P0TB45; V9HWC6; A0A7P0Z497; A0A7P0T7U3; P23284	0	860.411	8	100	5383085	5383085	1		High	2	0.4322	0	1	1	1	430.708	-2.06	-0.00089	11.1044	0.00358	0.0241	0.312	2.36	11.12
9520	FALSE		High	Unambiguous	IGGDSGLSSR	[R].IGGDSGLSSR.[G]			0.056937	0.00456424	0.236	1	7	1	A0A1W2PR17	A0A1W2PR17 [265-274]			6-phosphofructo-2-kinase/fructose-2,6-bisphosphatase 3 OS=Homo sapiens OX=9606 GN=PFKFB3 PE=1 SV=1	A0A1W2PR17; B7Z7U8; Q5VX20; B7Z8A0; Q16875; Q5W015; F2Z2I2	0	948.475	10	100	465365	465365	1		High	2	0.4268	0	1	1	1	474.738	-5.73	-0.00272	11.5889	0.00358	0.03515	0.236	1.57	11.59
9528	FALSE		High	Unambiguous	IGGIGTVPVGR	[K].IGGIGTVPVGR.[V]			0.0012897	0.00190862	1.069	1	42	2	Q53HQ7	Q53HQ7 [256-266]			Elongation factor 1-alpha (Fragment) OS=Homo sapiens OX=9606 PE=2 SV=1	Q05639; Q53HQ7; Q59GP5; Q53HR1; A0A087WVQ9; Q6IPT9; A0A7I2V659; Q96CD8; A0A7I2V5N4; Q53GA1; Q96RE1; A8K9C4; A0A4D5RAR2; Q53G89; Q6P4C9; A0A4D5RAE2; Q96C29; Q6P082; Q53HM9; Q53G85; Q16577; Q6IPS9; Q14222; A0A2U3TZH3; A0A4D5RBG5; B4DNE0; B4E2C5; A0A4D5RAN2; A0A7I2V3H3; Q6IPN6; Q9NZS6; A0A4D5RAB8; A0A4D5RAC9; Q504Z0; A0A4D5RA98; Q53HR5; Q53GE9; Q5VTE0; Q8IUB0; A0A4D5RAC7; A0A4D5RA76; Q8TBL1	0	1025.61	11	100	12772307	12772307	1		High	2	0.5968	0	1	1	1	513.31	1.63	0.00084	19.2981	0.001585	0.0005345	1.069	3.1	19.35
9536	FALSE		High	Unambiguous	LGGSSGPLPQVIGLTASVGVGDAK	[K].LGGSSGPLPQVIGLTASVGVGDAK.[N]			7.3284e-11	0.00190862	4.72177	1	5	1	O95786	O95786 [395-418]			Antiviral innate immune response receptor RIG-I OS=Homo sapiens OX=9606 GN=RIGI PE=1 SV=2	B3KWW1; A0A7P0TB70; A2A376; B4DWT9; O95786	0	2180.19	24					NoQuanValues	High	2	0.7874	0	1	1	1	1090.61	8.68	0.00947	25.7018	0.00158479	5.41849e-12	4.72177	5.88
9537	FALSE		High	Unambiguous	LGGSSGPLPQVIGLTASVGVGDAK	[K].LGGSSGPLPQVIGLTASVGVGDAK.[N]	1xGG [K24]	1xGG [K24]	2.02987e-05	0.00190862	1.978	1	5	1	O95786	O95786 [395-418]	O95786 1xGG [K418]	O95786 1xGG [K418]	Antiviral innate immune response receptor RIG-I OS=Homo sapiens OX=9606 GN=RIGI PE=1 SV=2	B3KWW1; A0A7P0TB70; A2A376; B4DWT9; O95786	0	2294.24	24	100	2.95503e+06	2.95503e+06	1		High	3	0.4704	0	1	1	1	765.416	-1.25	-0.00096	25.7268	0.001585	5.491e-06	1.978	3.38	25.69
9424	FALSE		High	Unambiguous	LEVQFIITGTNHHSEK	[K].LEVQFIITGTNHHSEK.[E]			0.000406144	0.00190862	1.322	1	5	2	O14744	O14744 [260-275]			Protein arginine N-methyltransferase 5 OS=Homo sapiens OX=9606 GN=PRMT5 PE=1 SV=4	G3V5T6; H0YJX6; B4DV00; B2RDD7; O14744	0	1852.96	16	100	3185256	3185256	1		High	4	0.5574	0	1	1	1	463.996	3.3	0.00153	20.6895	0.001585	0.0001495	1.322	3.05	20.71
9540	FALSE		High	Unambiguous	IGGVQQDTILAEGLHFR	[R].IGGVQQDTILAEGLHFR.[ISV]			1.95831e-06	0.00190862	2.49	1	8	1	F5GY37	F5GY37 [55-71]			Prohibitin OS=Homo sapiens OX=9606 GN=PHB2 PE=1 SV=1	F5H0C5; F5GY37; Q99623; J3KPX7; F5H2D2; B4DW05; A0A7I2V5F0; F5H3X6	0	1853.99	17					NoQuanValues	High	3	0.6911	0	1	1	1	618.669	2.98	0.00184	24.6396	0.001585	4.146e-07	2.49	4.63
9280	FALSE		High	Unambiguous	LDPHLVLDQLR	[K].LDPHLVLDQLR.[C]			0.0269577	0.00357933	0.402	1	7	1	A0A8I5KWT8	A0A8I5KWT8 [704-714]			Myosin-9 OS=Homo sapiens OX=9606 GN=MYH9 PE=1 SV=1	A0A8I5KWT8; P35580; A0A8I5KZ38; A0A0U4BW16; Q86XU5; B4E3S1; A0A024R1N1	0	1318.75	11	100	505831	505831	1		High	3	0.614	0	1	1	1	440.255	2.1	0.00092	24.4873	0.002829	0.01535	0.402	2.15	24.46
9247	FALSE		High	Unambiguous	LDHYAIIK	[K].LDHYAIIK.[F]			0.0341029	0.00456424	0.35	1	6	3	K7EJV9	K7EJV9 [64-71]			60S ribosomal protein L23a (Fragment) OS=Homo sapiens OX=9606 GN=RPL23A PE=1 SV=1	K7EJV9; Q53RC5; H7BY10; A8MUS3; P62750; K7ERT8	0	972.551	8	100	2.36727e+06	2.36727e+06	1		High	2	0.3553	0	1	1	1	486.779	-0.56	-0.00027	16.009	0.00358	0.01992	0.35	1.97	16.04
8978	FALSE		High	Unambiguous	KYNDALIISEHAR	[R].KYNDALIISEHAR.[M]	1xGG [K1]	1xGG [K1]	0.000556598	0.00190862	1.253	1	6	4	O95786	O95786 [547-559]	O95786 1xGG [K547]	O95786 1xGG [K547]	Antiviral innate immune response receptor RIG-I OS=Homo sapiens OX=9606 GN=RIGI PE=1 SV=2	B3KN51; B3KWW1; A0A7P0TB70; A2A376; B4DWT9; O95786	1	1643.85	13	100	8.98197e+06	8.98197e+06	3		High	3	0.7111	0	1	1	1	548.621	-0.2	-0.00011	15.7433	0.001585	0.0002113	1.253	3.98	15.69
9023	FALSE		High	Unambiguous	IADFGLAR	[K].IADFGLAR.[GDLAVIE]			0.0791626	0.00496921	0.162	1	155	2	P06493	P06493 [144-151]			Cyclin-dependent kinase 1 OS=Homo sapiens OX=9606 GN=CDK1 PE=1 SV=3	B4DVP5; Q0IJ44; D2CGD1; A0A141AXF3; Q573B4; A0A0S2Z3T3; B2R9L6; J3QRU1; A8E633; A0A3B3ISD1; A0A0S2Z5B6; Q05D26; A0A141AXF1; A0A141AXF6; A0A7I2RW32; P24941; Q59F30; E9PJ92; Q96Q40; S4R381; P06239; B4DK03; Q00535; H0YAZ9; F8VTV8; A0A141AXF5; P11802; P07947; P06493; P07948; J3KPQ0; A0A024R980; O94921; Q07002; A0A0S2Z535; H0Y9P2; A0A2R8Y7W5; A0A141AXF2; P51451; A0A0S2Z566; A0A2R8Y644; E7EVR7; B5BU53;…	0	862.478	8	100	1.51658e+06	1.51658e+06	1		High	2	0.3169	0	1	1	1	431.743	-0.13	-6e-05	20.8253	0.003731	0.05068	0.162	1.83	20.83
9035	FALSE		High	Unambiguous	LAELEEALQK	[K].LAELEEALQK.[A]			0.0110141	0.00190862	0.599	1	4	1	P13647	P13647 [432-441]			Keratin, type II cytoskeletal 5 OS=Homo sapiens OX=9606 GN=KRT5 PE=1 SV=3	B4E1T1; B4DL32; H0YI76; P13647	0	1143.63	10	100	1396743	1396743	1		High	2	0.2905	0	1	1	1	572.322	9.4	0.00537	20.4519	0.001585	0.00571	0.599	2.96	20.48
9040	FALSE		High	Unambiguous	IAFAITAIK	[K].IAFAITAIK.[G-]			0.0207249	0.00190862	0.46	1	3	1	P62269	P62269 [26-34]			40S ribosomal protein S18 OS=Homo sapiens OX=9606 GN=RPS18 PE=1 SV=3	P62269; Q5GGW2; A0A0G2JQH2	0	947.592	9	100	31485382	31485382	1		High	2	0.5	0	1	1	1	474.299	-2.7	-0.00128	24.9219	0.001585	0.01146	0.46	3.02	24.98
9049	FALSE		High	Unambiguous	IAGQVAAANK	[R].IAGQVAAANK.[K]			0.00154111	0.00190862	1.03	1	3	1	P39019	P39019 [134-143]			40S ribosomal protein S19 OS=Homo sapiens OX=9606 GN=RPS19 PE=1 SV=2	P39019; A0A075B6E2; Q8WVX7	0	942.537	10	100	3.97997e+06	3.97997e+06	1		High	2	0.4099	0	1	1	1	471.773	1.86	0.00088	10.6155	0.001585	0.0006491	1.03	2.83	10.6
9053	FALSE		High	Unambiguous	IAGYVTHLMK	[K].IAGYVTHLMK.[RE]			0.00149263	0.00190862	1.037	1	5	2	H3BNC9	H3BNC9 [499-508]			40S ribosomal protein S17 OS=Homo sapiens OX=9606 PE=3 SV=2	H0YN88; H3BNC9; A0A075B716; A4D1Q6; P08708	0	1132.62	10	100	11138596	11138596	1		High	3	0.5057	0	1	1	1	378.211	-0.77	-0.00029	17.9723	0.001585	0.0006278	1.037	2.65	18
9054	FALSE		High	Unambiguous	IAGYVTHLMK	[K].IAGYVTHLMK.[RE]	1xOxidation [M9]	1xOxidation [M9]	0.00120431	0.00190862	1.084	1	5	3	H3BNC9	H3BNC9 [499-508]	H3BNC9 1xOxidation [M507]	H3BNC9 1xOxidation [M507]	40S ribosomal protein S17 OS=Homo sapiens OX=9606 PE=3 SV=2	H0YN88; H3BNC9; A0A075B716; A4D1Q6; P08708	0	1148.61	10	100	16849839	16849839	2		High	2	0.5461	0	1	1	1	574.81	-0.24	-0.00014	14.6999	0.001585	0.0004957	1.084	2.71	14.7
9061	FALSE		High	Unambiguous	LALDIEIATYR	[K].LALDIEIATYR.[KT]			0.000295008	0.00190862	1.392	1	31	2	H6VRF8	H6VRF8 [473-483]			Keratin, type II cytoskeletal 1 OS=Homo sapiens OX=9606 GN=KRT1 PE=3 SV=1	P08729; Q969I0; P14136; K7EJU1; H6VRF8; H6VRG0; Q7L4M3; P04264; A0A1X7SBR3; Q6KB66; H6VRG3; A0A1W2PR46; A0A1W2PQU7; A0A1W2PS58; B4DKJ0; Q6PIN2; A1L194; B4DJW0; H6VRF9; Q96GE1; B4E192; B4DRW1; H6VRG2; B3KY79; B4DRR7; K7EPI4; A0A1W2PRT3; P05787; P19013; H6VRG1; A0A1X7SCE1	0	1277.71	11	100	23346568	23346568	1		High	2	0.6095	0	1	1	1	639.358	-0.79	-0.00051	25.5815	0.001585	0.0001048	1.392	3.38	25.58
9062	FALSE		High	Unambiguous	LALDVEIATYR	[K].LALDVEIATYR.[K]			0.000314487	0.00190862	1.378	3	20	2	P35908; B2R853; P13647	P35908 [471-481]; B2R853 [456-466]; P13647 [461-471]			Keratin, type II cytoskeletal 2 epidermal OS=Homo sapiens OX=9606 GN=KRT2 PE=1 SV=2;cDNA, FLJ93744, highly similar to Homo sapiens keratin 6E (KRT6E), mRNA OS=Homo sapiens OX=9606 PE=2 SV=1;Keratin, type II cytoskeletal 5 OS=Homo sapiens OX=9606 GN=KRT5 PE=1 SV=3	Q5XKE5; P35908; B4E1T1; B2R853; B4DL32; P04259; A0A0S2Z428; Q01546; O95678; B4DKV4; P48668; B4DRY0; P12035; B4DWU6; H0YID6; A8K2I0; B4DRR0; H0YI76; P13647; B4DRU6	0	1263.69	11	100	7652682	7652682	1	NotUnique	High	2	0.4813	0	1	1	1	632.35	-1.25	-0.00079	25.0433	0.001585	0.0001127	1.378	3.2	24.99
9070	FALSE		High	Unambiguous	IALTDNALIAR	[R].IALTDNALIAR.[S]			0.00403837	0.00190862	0.819	1	4	1	A8MUD9	A8MUD9 [127-137]			60S ribosomal protein L7 OS=Homo sapiens OX=9606 GN=RPL7 PE=1 SV=1	A8MUD9; O95036; P18124; A0A024R814	0	1170.68	11	100	1.14394e+06	1.14394e+06	1		High	2	0.4829	0	1	1	1	585.846	0.08	5e-05	22.6781	0.001585	0.001881	0.819	2.92	22.68
9077	FALSE		High	Unambiguous	LAPDYDALDVANK	[R].LAPDYDALDVANK.[VI]			0.000184301	0.00190862	1.495	1	7	2	K7EJV9	K7EJV9 [133-145]			60S ribosomal protein L23a (Fragment) OS=Homo sapiens OX=9606 GN=RPL23A PE=1 SV=1	K7EJV9; H7BY10; A8MUS3; B9EJE3; P62750; K7ERT8; K7EMA7	0	1404.7	13	100	7818612	7818612	1		High	2	0.6342	0	1	1	1	702.859	7.46	0.00524	21.0309	0.001585	6.244e-05	1.495	2.57	20.99
9262	FALSE		High	Unambiguous	IDIIPNPQER	[K].IDIIPNPQER.[T]			0.131531	0.00582921	0.046	1	6	1	A0A024RD80	A0A024RD80 [73-82]			Heat shock protein 90kDa alpha (Cytosolic), class B member 1, isoform CRA_a OS=Homo sapiens OX=9606 GN=HSP90AB1 PE=3 SV=1	Q6PK50; A0A024RD80; B4DMA2; B4DGL0; Q58FF7; O14942	0	1194.65	10					NoQuanValues	High	2	0.3574	0	1	1	1	597.827	-1.48	-0.00088	21.3682	0.004348	0.08949	0.046	2.49
9083	FALSE		High	Unambiguous	LAQFDYGR	[K].LAQFDYGR.[K]			0.0378317	0.00456424	0.327	1	7	1	Q96T67	Q96T67 [505-512]			TOB3 OS=Homo sapiens OX=9606 PE=2 SV=1	Q96T67; Q5SV16; Q8N3E6; Q9H834; Q5T9A4; Q5T2N8; Q9NVI7	0	969.479	8					NoneMonoisotopic	High	2	0.1913	0	1	1	1	485.239	-7.56	-0.00367	17.2475	0.00358	0.02229	0.327	1.15
9114	FALSE		High	Unambiguous	IAVALEIGADLPSNHVIDR	[R].IAVALEIGADLPSNHVIDR.[W]			4.49958e-07	0.00190862	2.812	1	5	2	O14744	O14744 [202-220]			Protein arginine N-methyltransferase 5 OS=Homo sapiens OX=9606 GN=PRMT5 PE=1 SV=4	G3V580; B4DV00; B2RDD7; O14744; G3V2X6	0	2003.09	19	100	13677790	13677790	1		High	3	0.6407	0	1	1	1	668.368	-0.8	-0.00053	25.2279	0.001585	8.21e-08	2.812	5.26	25.23
9116	FALSE		High	Unambiguous	LAVEAVLR	[K].LAVEAVLR.[L]			0.0217856	0.00190862	0.449	1	4	1	V9HW96	V9HW96 [182-189]			T-complex protein 1 subunit beta OS=Homo sapiens OX=9606 GN=HEL-S-100n PE=2 SV=1	V9HW96; B7Z4R3; F5GWF6; F8VQ14	0	870.541	8					NoQuanValues	High	2	0.0855	0	1	1	1	435.772	-5.05	-0.0022	21.6012	0.001585	0.01212	0.449	1.52
9121	FALSE		High	Unambiguous	LAVNMVPFPR	[K].LAVNMVPFPR.[L]			0.0102399	0.00190862	0.615	2	49	1	Q8N6N5; Q6LC01	Q8N6N5 [253-262]; Q6LC01 [246-255]			Tubulin beta chain OS=Homo sapiens OX=9606 GN=TUBB2C PE=2 SV=1;Tubulin beta chain (Fragment) OS=Homo sapiens OX=9606 PE=2 SV=1	Q8N6N5; B4DMU8; B4E386; Q13885; B2RBD5; Q13509; B4DE77; Q9H4B7; P04350; Q6LC01; Q96B85; A6NNZ2; B4E052; A0A075B736; Q1KSF8; Q9BUF5; B4DQN9; A0A183YE00; Q5ST81; B4DXZ5; B4DY90; K7ESM5; Q8IWP6; B7ZAF0; B2R6L0; O43209; Q53G92; B7Z4N1; Q96HX0; Q8IZ29; Q9BUU9; B4DP54; Q9UGA2; Q5JP53; A0A0B4J269; B4DJ43; Q3ZCM7; B4DFH6; Q5SQY0; Q9BV28; A0A384NYT8; P07437; B3KML9; P68371; B3KS31; Q3ZCR3; Q9BVA1; Q2NKY5;…	0	1143.63	10	100	2.94995e+06	2.94995e+06	1	NotUnique	High	2	0.593	0	1	1	1	572.321	0.97	0.00056	25.4023	0.001585	0.005267	0.615	2.58	25.39
9122	FALSE		High	Unambiguous	LAVNMVPFPR	[K].LAVNMVPFPR.[L]	1xOxidation [M5]	1xOxidation [M5]	0.0169706	0.00190862	0.504	2	49	1	Q8N6N5; Q6LC01	Q8N6N5 [253-262]; Q6LC01 [246-255]	Q8N6N5 1xOxidation [M257]; Q6LC01 1xOxidation [M250]	Q8N6N5 1xOxidation [M257]; Q6LC01 1xOxidation [M250]	Tubulin beta chain OS=Homo sapiens OX=9606 GN=TUBB2C PE=2 SV=1;Tubulin beta chain (Fragment) OS=Homo sapiens OX=9606 PE=2 SV=1	Q8N6N5; B4DMU8; B4E386; Q13885; B2RBD5; Q13509; B4DE77; Q9H4B7; P04350; Q6LC01; Q96B85; A6NNZ2; B4E052; A0A075B736; Q1KSF8; Q9BUF5; B4DQN9; A0A183YE00; Q5ST81; B4DXZ5; B4DY90; K7ESM5; Q8IWP6; B7ZAF0; B2R6L0; O43209; Q53G92; B7Z4N1; Q96HX0; Q8IZ29; Q9BUU9; B4DP54; Q9UGA2; Q5JP53; A0A0B4J269; B4DJ43; Q3ZCM7; B4DFH6; Q5SQY0; Q9BV28; A0A384NYT8; P07437; B3KML9; P68371; B3KS31; Q3ZCR3; Q9BVA1; Q2NKY5;…	0	1159.63	10	100	2.63174e+06	2.63174e+06	1	NotUnique	High	2	0.692	0	1	1	1	580.319	1.5	0.00087	22.6034	0.001585	0.009203	0.504	2.89	22.63
9126	FALSE		High	Unambiguous	LAYIAHPK	[R].LAYIAHPK.[L]			0.124889	0.00582921	0.058	1	4	1	A0A024R326	A0A024R326 [96-103]			60S ribosomal protein L29 OS=Homo sapiens OX=9606 GN=RPL29 PE=1 SV=1	A0A024R326; Q6IPI1; A0A3B3ITT5; P47914	0	912.53	8	100	362457	362457	1		High	2	0.4945	0	1	1	1	456.768	-1.08	-0.00049	12.815	0.004348	0.08467	0.058	1.82	12.82
9133	FALSE		High	Unambiguous	LCASLDASVIATVK	[K].LCASLDASVIATVK.[H]	1xCarbamidomethyl [C2]	1xCarbamidomethyl [C2]	3.90302e-06	0.00190862	2.339	1	5	8	O95786	O95786 [430-443]	O95786 1xCarbamidomethyl [C431]	O95786 1xCarbamidomethyl [C431]	Antiviral innate immune response receptor RIG-I OS=Homo sapiens OX=9606 GN=RIGI PE=1 SV=2	B3KWW1; A0A7P0TB70; A2A376; B4DWT9; O95786	0	1447.78	14	100	98051987	98051987	2		High	2	0.7041	0	1	1	1	724.395	0.46	0.00033	25.1466	0.001585	8.904e-07	2.339	2.94	23.99
9156	FALSE		High	Unambiguous	ICKALFLYTSHLR	[R].ICKALFLYTSHLR.[K]	1xCarbamidomethyl [C2]	1xCarbamidomethyl [C2]	0.0544447	0.00456424	0.246	1	6	1	O95786	O95786 [534-546]	O95786 1xCarbamidomethyl [C535]	O95786 1xCarbamidomethyl [C535]	Antiviral innate immune response receptor RIG-I OS=Homo sapiens OX=9606 GN=RIGI PE=1 SV=2	B3KN51; B3KWW1; A0A7P0TB70; A2A376; B4DWT9; O95786	1	1621.89	13	100	499463	499463	1		High	4	0.4646	0	1	1	1	406.227	-1.85	-0.00075	20.8815	0.00358	0.03338	0.246	1.98	20.86
9157	FALSE		High	Unambiguous	ICKALFLYTSHLR	[R].ICKALFLYTSHLR.[K]	1xCarbamidomethyl [C2]; 1xGG [K3]	1xCarbamidomethyl [C2]; 1xGG [K3]	0.0159241	0.00190862	0.518	1	6	1	O95786	O95786 [534-546]	O95786 1xCarbamidomethyl [C535]; 1xGG [K536]	O95786 1xCarbamidomethyl [C535]; 1xGG [K536]	Antiviral innate immune response receptor RIG-I OS=Homo sapiens OX=9606 GN=RIGI PE=1 SV=2	B3KN51; B3KWW1; A0A7P0TB70; A2A376; B4DWT9; O95786	1	1735.93	13	100	785726	785726	1		High	4	0.587	0	1	1	1	434.738	-1.29	-0.00056	22.1954	0.001585	0.008562	0.518	2.93	22.19
9169	FALSE		High	Unambiguous	LCLNICVGESGDR	[K].LCLNICVGESGDR.[L]	2xCarbamidomethyl [C2; C6]	2xCarbamidomethyl [C2; C6]	0.00589786	0.00190862	0.736	1	3	1	Q5VVC8	Q5VVC8 [9-21]	Q5VVC8 2xCarbamidomethyl [C10; C14]	Q5VVC8 2xCarbamidomethyl [C10; C14]	60S ribosomal protein L11 OS=Homo sapiens OX=9606 GN=RPL11 PE=1 SV=2	Q5VVC8; P62913; Q08ES8	0	1492.69	13					NoQuanValues	High	2	0.6606	0	1	1	1	746.847	-0.39	-0.00029	22.5944	0.001585	0.002865	0.736	2.74
9226	FALSE		High	Unambiguous	LDESQAELEAAQK	[K].LDESQAELEAAQK.[E]			0.104481	0.00496921	0.099	1	1	1	Q9UKX3	Q9UKX3 [1464-1476]			Myosin-13 OS=Homo sapiens OX=9606 GN=MYH13 PE=2 SV=2	Q9UKX3	0	1431.7	13					NoQuanValues	High	2	0.363	0	1	1	1	716.346	-8.06	-0.00577	18.1937	0.003731	0.06903	0.099	1.46
9245	FALSE		High	Unambiguous	LDHKFDLMYAK	[R].LDHKFDLMYAK.[RQ]			0.0463254	0.00456424	0.282	1	22	1	B3KT06	B3KT06 [356-366]			Tubulin alpha chain OS=Homo sapiens OX=9606 PE=2 SV=1	P0DPH8; B7Z1K5; A6NHL2; F5H5D3; C9J2C0; Q53GA7; Q7Z3M3; A8JZY9; Q9UQM3; B3KT06; A0A7P0T945; V9GZ17; Q71U36; B4DN58; Q9NY65; P68363; Q15670; B3KPS3; Q9BQE3; B4DQK4; B4DDU2; P68366	1	1380.7	11					NoQuanValues	High	3	0.51	0	1	1	1	460.905	0.96	0.00044	18.2998	0.00358	0.02799	0.282	2.49
9106	FALSE		High	Unambiguous	LASYLDK	[R].LASYLDK.[V]			0.0207249	0.00190862	0.46	4	17	1	A0A1B0GVI3; P02533; P35527; P08779	A0A1B0GVI3 [157-163]; P02533 [126-132]; P35527 [164-170]; P08779 [128-134]			Keratin, type I cytoskeletal 10 OS=Homo sapiens OX=9606 GN=KRT10 PE=1 SV=2;Keratin, type I cytoskeletal 14 OS=Homo sapiens OX=9606 GN=KRT14 PE=1 SV=4;Keratin, type I cytoskeletal 9 OS=Homo sapiens OX=9606 GN=KRT9 PE=1 SV=3;Keratin, type I cytoskeletal 16 OS=Homo sapiens OX=9606 GN=KRT16 PE=1 SV=4	A0A1B0GVI3; C9JM50; P02533; P08727; A0A3B3ITG2; P13645; K7EPJ9; B4DJM5; B4E2P9; P19012; B4E204; Q99456; Q04695; B4DWU0; B4E2J5; P35527; P08779	0	809.44	7	100	8659621	8659621	1	NotUnique	High	1	0.1008	0	1	1	1	809.438	-2.79	-0.00225	15.2998	0.001585	0.01145	0.46	2.38	15.22
8977	FALSE		High	Unambiguous	KYNDALIISEHAR	[R].KYNDALIISEHAR.[M]			5.5011e-07	0.00190862	2.768	1	6	2	O95786	O95786 [547-559]			Antiviral innate immune response receptor RIG-I OS=Homo sapiens OX=9606 GN=RIGI PE=1 SV=2	B3KN51; B3KWW1; A0A7P0TB70; A2A376; B4DWT9; O95786	1	1529.81	13	100	24008084	24008084	2		High	2	0.7539	0	1	1	1	765.406	-1.33	-0.00102	15.51	0.001585	1.025e-07	2.768	5.12	15.54
9547	FALSE		High	Unambiguous	IGKPHTVPCK	[K].IGKPHTVPCK.[V]	1xCarbamidomethyl [C9]	1xCarbamidomethyl [C9]	0.141498	0.00812873	0.029	1	10	1	Q8N5L9	Q8N5L9 [174-183]	Q8N5L9 1xCarbamidomethyl [C182]	Q8N5L9 1xCarbamidomethyl [C182]	40S ribosomal protein S2 OS=Homo sapiens OX=9606 GN=RPS2 PE=2 SV=1	Q8N5L9; Q3KQT6; Q6IPX5; Q8J014; E9PMM9; E9PM36; P15880; Q8NI61; H0YEN5; I3L404	0	1136.62	10	100	162802	162802	1		High	3	0.6049	0	1	1	1	379.547	0.84	0.00032	9.4972	0.006061	0.09739	0.029	1.62	9.5
9570	FALSE		High	Unambiguous	LGLPPLTPEQQEALQK	[K].LGLPPLTPEQQEALQK.[A]			0.0111149	0.00190862	0.597	1	12	1	A0A0J9YYL3	A0A0J9YYL3 [17-32]			Poly(U)-binding-splicing factor PUF60 (Fragment) OS=Homo sapiens OX=9606 GN=PUF60 PE=1 SV=1	A0A0J9YYL3; A0A0J9YVP6; A0A0J9YXX5; A0A0J9YXJ8; E9PQ56; E9PL19; A0A0J9YVR6; A0A0J9YWM1; H0YEM1; E9PMU7; E9PN18; Q9UHX1	0	1761.97	16	100	919934	919934	1		High	2	0.5643	0	1	1	1	881.493	2.75	0.00242	24.2636	0.001585	0.00576	0.597	2.8	24.27
9866	FALSE		High	Unambiguous	ILHIQTHEK	[K].ILHIQTHEK.[F]			0.00147906	0.00190862	1.039	1	6	2	O95786	O95786 [780-788]			Antiviral innate immune response receptor RIG-I OS=Homo sapiens OX=9606 GN=RIGI PE=1 SV=2	B3KN51; B3KWW1; A0A7P0T9I8; A0A7P0TB70; A2A376; O95786	0	1118.63	9	100	159797460	159797460	2		High	2	0.6276	0	1	1	1	559.819	-1.24	-0.0007	10.9396	0.001585	0.0006215	1.039	2.9	10.98
9867	FALSE		High	Unambiguous	ILHIQTHEK	[K].ILHIQTHEK.[F]	1xGG [K9]	1xGG [K9]	0.0244007	0.00357933	0.424	1	6	4	O95786	O95786 [780-788]	O95786 1xGG [K788]	O95786 1xGG [K788]	Antiviral innate immune response receptor RIG-I OS=Homo sapiens OX=9606 GN=RIGI PE=1 SV=2	B3KN51; B3KWW1; A0A7P0T9I8; A0A7P0TB70; A2A376; O95786	0	1232.67	9	100	3.31314e+07	3.31314e+07	3		High	2	0.4201	0	1	1	1	616.842	1.04	0.00064	10.7455	0.002829	0.01372	0.424	1.69	10.76
9868	FALSE		High	Unambiguous	ILHIQTHEKFIR	[K].ILHIQTHEKFIR.[D]			0.0872513	0.00496921	0.14	1	6	1	O95786	O95786 [780-791]			Antiviral innate immune response receptor RIG-I OS=Homo sapiens OX=9606 GN=RIGI PE=1 SV=2	B3KN51; B3KWW1; A0A7P0T9I8; A0A7P0TB70; A2A376; O95786	1	1534.89	12	100	1.57564e+06	1.57564e+06	1		High	4	0.2734	0	1	1	1	384.477	0.05	2e-05	15.3821	0.003731	0.05656	0.14	1.39	15.45
9896	FALSE		High	Unambiguous	LLLGAGAVAYGVR	[K].LLLGAGAVAYGVR.[E]			0.00389357	0.00190862	0.827	1	10	1	F5GY37	F5GY37 [25-37]			Prohibitin OS=Homo sapiens OX=9606 GN=PHB2 PE=1 SV=1	A0A3G2KQ93; F5H0C5; F5GY37; Q99623; J3KPX7; F5H2D2; F5GWA7; B4DW05; A0A7I2V5F0; F5H3X6	0	1259.75	13	100	1460036	1460036	1		High	2	0.5493	0	1	1	1	630.377	-0.08	-5e-05	24.4709	0.001585	0.001809	0.827	3.35	24.48
9898	FALSE		High	Unambiguous	LILIESR	[R].LILIESR.[I]			0.107727	0.00496921	0.092	1	1	1	P62277	P62277 [115-121]			40S ribosomal protein S13 OS=Homo sapiens OX=9606 GN=RPS13 PE=1 SV=2	P62277	0	843.53	7	100	5.67129e+06	5.67129e+06	1		High	2	0.1027	0	1	1	1	422.268	-1.02	-0.00043	21.1975	0.003731	0.07145	0.092	1.46	21.12
9900	FALSE		High	Unambiguous	LLIIGDSGVGK	[KR].LLIIGDSGVGK.[TS]			0.000919857	0.00190862	1.143	2	32	2	Q5U0I6; Q6FIG4	Q5U0I6 [14-24]; Q6FIG4 [11-21]			H.sapiens ras-related Hrab1A protein OS=Homo sapiens OX=9606 GN=RAB1A PE=2 SV=1;RAB1B protein OS=Homo sapiens OX=9606 GN=RAB1B PE=2 SV=1	P61026; Q5U0I6; Q59EP4; F5H157; B7Z8M7; A0A024RB27; E7END7; Q6FIG4; G5EMR8; P61006; H0YNE9; G5ELZ5; D3DV69; Q53SX4; Q92928; A0A2R8YDI9; Q504R6; B3KTE3; P51153; B4DTA6; G5ELZ6; E9PLD0; H0YL94; G3V196; H0YLJ8; H0YMN7; Q9H0U4; A0A2R8YFB8; B4DMS1; Q15286; Q9H1C9; Q92930	0	1071.64	11	100	1.99651e+06	1.99651e+06	1	NotUnique	High	2	0.3941	0	1	1	1	536.325	1.61	0.00086	23.7028	0.001585	0.0003677	1.143	2.03	23.74
9910	FALSE		High	Unambiguous	LLLNNDNLLR	[R].LLLNNDNLLR.[ED]			0.00253505	0.00190862	0.921	1	6	1	C9JUG7	C9JUG7 [38-47]			F-actin-capping protein subunit alpha OS=Homo sapiens OX=9606 GN=CAPZA2 PE=1 SV=1	C9JUG7; P47755; A8K0T9; Q53GC7; P52907; F8W9N7	0	1197.69	10					NoQuanValues	High	2	0.5565	0	1	1	1	599.351	0.38	0.00023	24.0482	0.001585	0.001129	0.921	2.48
9912	FALSE		High	Unambiguous	LLLPGELAK	[R].LLLPGELAK.[H]			0.12652	0.00582921	0.055	1	22	1	Q16778	Q16778 [101-109]			Histone H2B type 2-E OS=Homo sapiens OX=9606 GN=H2BC21 PE=1 SV=3	Q16778; Q5QNW6; Q99879; A0A2R8Y619; P33778; A0A024QZZ7; Q96A08; B4DR52; Q93079; O60814; Q99880; I6L9F7; B2R4S9; Q0D2M2; P57053; Q8N257; P06899; L0R4T3; P23527; U3KQK0; Q99877; A8K9J7	0	953.603	9	100	11119329	11119329	1		High	2	0.2053	0	1	1	1	477.305	-0.31	-0.00015	23.8335	0.004348	0.0857	0.055	1.9	23.72
9921	FALSE		High	Unambiguous	LLLQVQHASK	[K].LLLQVQHASK.[Q]			0.0154955	0.00190862	0.524	2	8	2	Q6I9V5; P05141	Q6I9V5 [34-43]; P05141 [34-43]			ADP/ATP translocase OS=Homo sapiens OX=9606 GN=SLC25A6 PE=2 SV=1;ADP/ATP translocase 2 OS=Homo sapiens OX=9606 GN=SLC25A5 PE=1 SV=7	Q6I9V5; Q59EI9; P05141; A0A0S2Z3H3; Q6NVC0; A0A0S2Z359; V9GYG0; A8K787	0	1136.68	10	100	4090124	4090124	1	NotUnique	High	3	0.3693	0	1	1	1	379.564	-0.63	-0.00024	16.219	0.001585	0.008306	0.524	2.41	16.18
9933	FALSE		High	Unambiguous	ILLWDTR	[R].ILLWDTR.[C]			0.0351976	0.00456424	0.343	1	2	1	A0A024R0H7	A0A024R0H7 [192-198]			Testis tissue sperm-binding protein Li 44a OS=Homo sapiens OX=9606 GN=WDR77 PE=2 SV=1	A0A024R0H7; H0Y711	0	916.525	7	100	20355300	20355300	1		High	2	0.4324	0	1	1	1	458.765	-1.7	-0.00078	24.9712	0.00358	0.02059	0.343	1.85	24.89
9943	FALSE		High	Unambiguous	LLIYKVSNR	[R].LLIYKVSNR.[FL]			0.024847	0.00357933	0.42	1	4	4	A0A075B6R9	A0A075B6R9 [71-79]			Probable non-functional immunoglobulin kappa variable 2D-24 OS=Homo sapiens OX=9606 GN=IGKV2D-24 PE=1 SV=1	A0A075B6R9; A0A5C2FXM2; A0A5C2G6R6; A0A5C2G8K4	1	1105.67	9	100	96567124	96567124	2		High	2	0.3785	0	1	1	1	553.34	-0.87	-0.00048	17.1885	0.002829	0.01406	0.42	2.88	17.17
9853	FALSE		High	Unambiguous	ILGPGLNK	[R].ILGPGLNK.[A]			0.0592751	0.00496921	0.227	1	3	2	P62906	P62906 [123-130]			60S ribosomal protein L10a OS=Homo sapiens OX=9606 GN=RPL10A PE=1 SV=2	P62906; A0A024RCW3; Q1JQ76	0	811.504	8	100	2.11359e+06	2.11359e+06	1		High	2	0.4372	0	1	1	1	406.256	0.45	0.00018	16.6713	0.003731	0.0367	0.227	2.15	16.7
9944	FALSE		High	Unambiguous	LLIYKVSNR	[R].LLIYKVSNR.[FL]	1xGG [K5]	1xGG [K5]	0.0928048	0.00496921	0.126	1	4	2	A0A075B6R9	A0A075B6R9 [71-79]	A0A075B6R9 1xGG [K75]	A0A075B6R9 1xGG [K75]	Probable non-functional immunoglobulin kappa variable 2D-24 OS=Homo sapiens OX=9606 GN=IGKV2D-24 PE=1 SV=1	A0A075B6R9; A0A5C2FXM2; A0A5C2G6R6; A0A5C2G8K4	1	1219.72	9	100	30428834	30428834	1		High	2	0.382	0	1	1	1	610.362	1.59	0.00097	17.9174	0.003731	0.06046	0.126	2.33	17.97
9960	FALSE		High	Unambiguous	ILMVGLDAAGK	[R].ILMVGLDAAGK.[T]	1xOxidation [M3]	1xOxidation [M3]	0.0118466	0.00190862	0.583	2	22	1	F5H423; C9JPM4	F5H423 [20-30]; C9JPM4 [20-30]	F5H423 1xOxidation [M22]; C9JPM4 1xOxidation [M22]	F5H423 1xOxidation [M22]; C9JPM4 1xOxidation [M22]	ADP-ribosylation factor 3 OS=Homo sapiens OX=9606 PE=3 SV=1;ADP-ribosylation factor 4 (Fragment) OS=Homo sapiens OX=9606 GN=ARF4 PE=1 SV=1	F5H423; C9JPM4; P61204; B4DN70; B4DJC8; B4E190; B4DLJ3; P18085; A0A024R3Q0; A0A8V8TNZ5; A0A8V8TP99; A0A8V8TQC0; B4DEB9; C9J1Z8; A4D0Z3; F5H6T5; F5H0C7; F8WDB3; F5H1V1; A0A8V8TQP8; A0A8V8TP92; A0A8V8TNZ0	0	1103.61	11	100	400791	400791	1	NotUnique	High	2	0.6283	0	1	1	1	552.313	5.72	0.00316	20.9659	0.001585	0.00619	0.583	2.26	20.96
9963	FALSE		High	Unambiguous	IINEPTAAAIAYGLDK	[R].IINEPTAAAIAYGLDK.[-GKR]			0.000483119	0.00190862	1.284	1	23	1	E9PKE3	E9PKE3 [153-168]			Heat shock cognate 71 kDa protein OS=Homo sapiens OX=9606 GN=HSPA8 PE=1 SV=1	E9PLF4; B4DXY3; E9PKE3; E9PI65; B4DI54; P54652; Q53HF2; A0A1U9X7X9; V9HW22; Q96IS6; A0A7P0TAI0; V9HWB4; B2RCQ9; A0A7P0TB36; B4DEF7; B4DTX2; P34931; A0A384MDT7; E9PN89; B4E1Q1; B3KTV0; Q53FA3; A0A1U9X7X4	0	1659.9	16					NoQuanValues	High	2	0.6971	0	1	1	1	830.449	-2.8	-0.00232	24.5419	0.001585	0.0001809	1.284	3.07
9964	FALSE		High	Unambiguous	IINEPTAAAIAYGLDR	[R].IINEPTAAAIAYGLDR.[TR]			0.000635423	0.00190862	1.224	1	16	2	A0A0G2JIW1	A0A0G2JIW1 [173-188]			Heat shock 70 kDa protein 1B OS=Homo sapiens OX=9606 GN=HSPA1B PE=1 SV=1	B4E1S9; B4DI39; A0A0G2JIW1; P17066; Q53FC7; B4DHP5; B3KSM6; B4DFN9; B4DWK5; B4DNT8; P0DMV9; B2R6X5; Q9UQC1; A0A1U9X7W4; Q59EJ3; B4DVU9	0	1687.9	16					NoQuanValues	High	2	0.6222	0	1	1	1	844.452	-3.26	-0.00275	24.8576	0.001585	0.0002445	1.224	3.6
9991	FALSE		High	Unambiguous	LLQDFFNGR	[K].LLQDFFNGR.[D]			0.0321581	0.00357933	0.363	1	15	1	A0A0G2JIW1	A0A0G2JIW1 [350-358]			Heat shock 70 kDa protein 1B OS=Homo sapiens OX=9606 GN=HSPA1B PE=1 SV=1	B4E1S9; B4DNX1; V9GZ37; B4E1T6; B4DI39; A0A0G2JIW1; B4DFN9; B4DWK5; B4DNT8; P0DMV9; B4E388; A0A1U9X7W4; Q59EJ3; B4DVU9; B3KTT5	0	1109.57	9	100	2.01619e+06	2.01619e+06	1		High	2	0.4932	0	1	1	1	555.29	-0.74	-0.00041	24.5857	0.002829	0.01866	0.363	2.21	24.59
9992	FALSE		High	Unambiguous	LLQEDSSPLLR	[R].LLQEDSSPLLR.[C]			0.0154955	0.00190862	0.524	1	5	1	Q9UJV9	Q9UJV9 [283-293]			Probable ATP-dependent RNA helicase DDX41 OS=Homo sapiens OX=9606 GN=DDX41 PE=1 SV=2	Q9UJV9; B3KRK2; A0A499FJW5; H0Y8L8; Q53HI2	0	1270.7	11	100	1.43763e+06	1.43763e+06	1		High	2	0.659	0	1	1	1	635.853	-1.27	-0.00081	21.3651	0.001585	0.008331	0.524	2.61	21.38
10014	FALSE		High	Unambiguous	ILSGVVTK	[R].ILSGVVTK.[M]			0.0872513	0.00496921	0.14	1	2	2	P62280	P62280 [72-79]			40S ribosomal protein S11 OS=Homo sapiens OX=9606 GN=RPS11 PE=1 SV=3	P62280; M0QZC5	0	816.519	8	100	11986151	11986151	1		High	2	0.2245	0	1	1	1	408.763	-1.45	-0.00059	16.2323	0.003731	0.05669	0.14	1.96	16.24
10020	FALSE		High	Unambiguous	IISNASCTTNCLAPLAK	[K].IISNASCTTNCLAPLAK.[V]	2xCarbamidomethyl [C7; C11]	2xCarbamidomethyl [C7; C11]	0.000635423	0.00190862	1.224	1	6	1	P04406	P04406 [146-162]	P04406 2xCarbamidomethyl [C152; C156]	P04406 2xCarbamidomethyl [C152; C156]	Glyceraldehyde-3-phosphate dehydrogenase OS=Homo sapiens OX=9606 GN=GAPDH PE=1 SV=3	E7EUT5; Q2TSD0; P04406; B4DRV9; A4UCT1; Q0QET7	0	1833.92	17					NoQuanValues	High	2	0.7103	0	1	1	1	917.463	-0.5	-0.00046	20.3684	0.001585	0.0002443	1.224	2.9
10025	FALSE		High	Unambiguous	LISQIVSSITASLR	[R].LISQIVSSITASLR.[F]			0.00253505	0.00190862	0.921	1	18	1	B3KT06	B3KT06 [195-208]			Tubulin alpha chain OS=Homo sapiens OX=9606 PE=2 SV=1	B7Z1K5; F5H5D3; C9J2C0; Q53GA7; Q7Z3M3; A8JZY9; B3KT06; A0A7P0T945; C9JDS9; A0A7P0TA31; Q9NY65; P68363; B3KPS3; Q9BQE3; B4DDU2; F8VVB9; Q9H853; P68366	0	1487.88	14					NoQuanValues	High	2	0.7577	0	1	1	1	744.443	-0.14	-0.00011	26.0452	0.001585	0.001126	0.921	3.55
10033	FALSE		High	Unambiguous	LISWYDNEFGYSNR	[K].LISWYDNEFGYSNR.[V]			0.00111945	0.00190862	1.1	1	3	2	P04406	P04406 [310-323]			Glyceraldehyde-3-phosphate dehydrogenase OS=Homo sapiens OX=9606 GN=GAPDH PE=1 SV=3	E7EUT5; Q2TSD0; P04406	0	1763.8	14	100	2.1535e+06	2.1535e+06	1		High	2	0.7164	0	1	1	1	882.406	1.59	0.0014	25.2058	0.001585	0.0004573	1.1	3.42	25.2
10035	FALSE		High	Unambiguous	LITEDVQGK	[K].LITEDVQGK.[N]			0.00595192	0.00190862	0.734	1	12	3	A8K4W0	A8K4W0 [86-94]			40S ribosomal protein S3a OS=Homo sapiens OX=9606 GN=RPS3A PE=2 SV=1	A8K4W0; D6RG13; H0Y8L7; D6RED7; D6RB09; D6RAT0; B7Z3M5; P61247; E9PFI5; D6RGE0; Q6NXR8; D6RAS7	0	1002.55	9	100	7589267	7589267	1		High	2	0.5145	0	1	1	1	501.776	-2.54	-0.00128	14.4513	0.001585	0.002888	0.734	2.41	14.45
10043	FALSE		High	Unambiguous	LITPAVVSER	[K].LITPAVVSER.[L]			0.00243299	0.00190862	0.93	1	1	1	P62851	P62851 [67-76]			40S ribosomal protein S25 OS=Homo sapiens OX=9606 GN=RPS25 PE=1 SV=1	P62851	0	1084.64	10	100	300928352	300928352	1		High	2	0.4974	0	1	1	1	542.822	1.17	0.00064	20.3641	0.001585	0.001076	0.93	1.89	20.15
9959	FALSE		High	Unambiguous	ILMVGLDAAGK	[R].ILMVGLDAAGK.[T]			0.00486933	0.00190862	0.778	2	22	1	F5H423; C9JPM4	F5H423 [20-30]; C9JPM4 [20-30]			ADP-ribosylation factor 3 OS=Homo sapiens OX=9606 PE=3 SV=1;ADP-ribosylation factor 4 (Fragment) OS=Homo sapiens OX=9606 GN=ARF4 PE=1 SV=1	F5H423; C9JPM4; P61204; B4DN70; B4DJC8; B4E190; B4DLJ3; P18085; A0A024R3Q0; A0A8V8TNZ5; A0A8V8TP99; A0A8V8TQC0; B4DEB9; C9J1Z8; A4D0Z3; F5H6T5; F5H0C7; F8WDB3; F5H1V1; A0A8V8TQP8; A0A8V8TP92; A0A8V8TNZ0	0	1087.62	11	100	1.62601e+06	1.62601e+06	1	NotUnique	High	2	0.5786	0	1	1	1	544.313	0.23	0.00012	23.6828	0.001585	0.002319	0.778	2.8	23.71
9559	FALSE		High	Unambiguous	IGLFGGAGVGK	[K].IGLFGGAGVGK.[T]			0.00199928	0.00190862	0.973	1	4	1	Q0QEN7	Q0QEN7 [138-148]			ATP synthase subunit beta (Fragment) OS=Homo sapiens OX=9606 GN=ATP5B PE=2 SV=1	Q0QEN7; F8W079; V9HW31; H0YH81	0	975.562	11	100	1.74473e+06	1.74473e+06	1		High	2	0.5203	0	1	1	1	488.284	-0.58	-0.00028	22.8437	0.001585	0.0008656	0.973	2.96	22.83
9840	FALSE		High	Unambiguous	LLGGLAVR	[K].LLGGLAVR.[R]			0.0153552	0.00190862	0.526	1	8	1	P23396	P23396 [109-116]			40S ribosomal protein S3 OS=Homo sapiens OX=9606 GN=RPS3 PE=1 SV=2	H0YF32; H0YCJ7; A7E2S3; F2Z2S8; P23396; Q9NQS8; E9PL09; Q53G83	0	798.52	8	100	6341031	6341031	1		High	2	0.0654	0	1	1	1	399.764	1.52	0.00061	20.9102	0.001585	0.008222	0.526	2.14	20.95
9834	FALSE		High	Unambiguous	ILGADTSVDLEETGR	[R].ILGADTSVDLEETGR.[V]			0.0166648	0.00190862	0.508	1	7	1	P25705	P25705 [59-73]			ATP synthase subunit alpha, mitochondrial OS=Homo sapiens OX=9606 GN=ATP5F1A PE=1 SV=1	K7EK77; K7ERX7; K7ESA0; K7EJP1; B4DGW3; P25705; K7EQH4	0	1575.79	15					NoQuanValues	High	2	0.5931	0	1	1	1	788.4	4.04	0.00318	20.9751	0.001585	0.009002	0.508	2.04
9574	FALSE		High	Unambiguous	LGLTEIR	[R].LGLTEIR.[K]			0.121686	0.00582921	0.064	1	3	1	B4DWW8	B4DWW8 [366-372]			U4/U6 small nuclear ribonucleoprotein Prp31 OS=Homo sapiens OX=9606 PE=2 SV=1	B4DWW8; E7EVX8; Q8WWY3	0	801.483	7	100	1.34245e+06	1.34245e+06	1		High	2	0.1546	0	1	1	1	401.247	3.81	0.00153	19.5547	0.004348	0.08219	0.064	1.94	19.56
9583	FALSE		High	Unambiguous	LGNDFHTNK	[R].LGNDFHTNK.[R]			0.0150099	0.00190862	0.531	1	6	2	H3BNC9	H3BNC9 [473-481]			40S ribosomal protein S17 OS=Homo sapiens OX=9606 PE=3 SV=2	H0YN88; A0A0J9YYC4; H3BNC9; A0A075B716; H0YN73; P08708	0	1045.51	9	100	3.40699e+06	3.40699e+06	1		High	2	0.5821	0	1	1	1	523.257	0.05	2e-05	10.6616	0.001585	0.008011	0.531	2.8	10.66
9585	FALSE		High	Unambiguous	LGNDFHTNKR	[R].LGNDFHTNKR.[V]			0.00611708	0.00190862	0.728	1	6	1	H3BNC9	H3BNC9 [473-482]			40S ribosomal protein S17 OS=Homo sapiens OX=9606 PE=3 SV=2	H0YN88; A0A0J9YYC4; H3BNC9; A0A075B716; H0YN73; P08708	1	1201.61	10	100	480084	480084	1		High	3	0.5735	0	1	1	1	401.207	0.06	2e-05	9.8447	0.001585	0.002978	0.728	2.72	9.85
9598	FALSE		High	Unambiguous	IGPLGLSPK	[K].IGPLGLSPK.[K]			0.0253015	0.00357933	0.416	1	4	1	P30050	P30050 [32-40]			60S ribosomal protein L12 OS=Homo sapiens OX=9606 GN=RPL12 PE=1 SV=1	P30050; Q76P68; D3DS95; Q59FI9	0	881.545	9	100	1.12214e+06	1.12214e+06	1		High	2	0.4852	0	1	1	1	441.277	2.56	0.00113	20.9683	0.002829	0.01432	0.416	2.37	20.98
9649	FALSE		High	Unambiguous	IGVITNR	[R].IGVITNR.[E]			0.148943	0.00886541	0.017	1	3	1	Q96IR1	Q96IR1 [172-178]			RPS4X protein (Fragment) OS=Homo sapiens OX=9606 GN=RPS4X PE=2 SV=2	Q96IR1; B2R491; Q53HV1	0	772.468	7	100	10566960	10566960	1		High	2	0.37	0	1	1	1	386.737	-1.77	-0.00068	14.8128	0.006574	0.1032	0.017	2	14.84
9664	FALSE		High	Unambiguous	LHFFMPGFAPLTSR	[R].LHFFMPGFAPLTSR.[G]	1xOxidation [M5]	1xOxidation [M5]	7.5637e-05	0.00190862	1.69	2	42	1	Q8N6N5; Q6LC01	Q8N6N5 [263-276]; Q6LC01 [256-269]	Q8N6N5 1xOxidation [M267]; Q6LC01 1xOxidation [M260]	Q8N6N5 1xOxidation [M267]; Q6LC01 1xOxidation [M260]	Tubulin beta chain OS=Homo sapiens OX=9606 GN=TUBB2C PE=2 SV=1;Tubulin beta chain (Fragment) OS=Homo sapiens OX=9606 PE=2 SV=1	Q8N6N5; B4DMU8; B4E386; Q13885; B4DE77; P04350; Q6LC01; Q96B85; A6NNZ2; B4E052; A0A075B736; Q1KSF8; Q9BUF5; B4DQN9; Q5ST81; B4DXZ5; B4DY90; K7ESM5; Q8IWP6; B7ZAF0; B2R6L0; O43209; B7Z4N1; Q96HX0; Q8IZ29; I0CMK4; Q9BUU9; B4DP54; Q9UGA2; Q5JP53; B4DJ43; Q3ZCM7; B4DFH6; Q5SQY0; A0A384NYT8; P07437; B3KML9; P68371; B7ZAK1; B3KS31; Q9BVA1; A0A024QZU2	0	1636.83	14	100	2.3882e+06	2.3882e+06	1	NotUnique	High	3	0.6779	0	1	1	1	546.281	-1.97	-0.00108	25.3078	0.001585	2.339e-05	1.69	4.16	25.3
9665	FALSE		High	Unambiguous	IHFPLATYAPVISAEK	[R].IHFPLATYAPVISAEK.[A]			0.00104057	0.00190862	1.116	1	16	1	B3KT06	B3KT06 [230-245]			Tubulin alpha chain OS=Homo sapiens OX=9606 PE=2 SV=1	P0DPH8; B7Z1K5; F5H5D3; Q53GA7; Q6PEY2; Q9UQM3; B3KT06; Q71U36; C9JDS9; P68363; B3KPS3; Q9BQE3; B4DQK4; B4DDU2; F8VVB9; P68366	0	1756.96	16	100	5.66086e+06	5.66086e+06	1		High	3	0.7213	0	1	1	1	586.325	-0.89	-0.00052	25.3253	0.001585	0.0004209	1.116	4.09	25.34
9669	FALSE		High	Unambiguous	IHGVGFK	[R].IHGVGFK.[K]			0.0542014	0.00456424	0.247	1	7	2	H7C2W9	H7C2W9 [21-27]			60S ribosomal protein L31 (Fragment) OS=Homo sapiens OX=9606 GN=RPL31 PE=1 SV=1	H7C2W9; B8ZZK4; P62899; B7Z4C8; C9JU56; B7Z4E3; B2R4C1	0	757.436	7	100	4735901	4735901	1		High	2	0.5538	0	1	1	1	379.222	1.19	0.00045	12.8323	0.00358	0.03335	0.247	1.95	12.82
9678	FALSE		High	Unambiguous	LHNFHQLSAPQPCFTFSHPNR	[R].LHNFHQLSAPQPCFTFSHPNR.[D]	1xCarbamidomethyl [C13]	1xCarbamidomethyl [C13]	0.0019811	0.00190862	0.975	1	5	1	O14744	O14744 [506-526]	O14744 1xCarbamidomethyl [C518]	O14744 1xCarbamidomethyl [C518]	Protein arginine N-methyltransferase 5 OS=Homo sapiens OX=9606 GN=PRMT5 PE=1 SV=4	H7BZ44; B4DV00; B2RDD7; O14744; H0YJD3	0	2535.21	21	100	1393233	1393233	1		High	5	0.5378	0	1	1	1	507.847	-1.22	-0.00062	18.9056	0.001585	0.0008598	0.975	2.38	18.87
9715	FALSE		High	Unambiguous	IKFEMEQNLR	[R].IKFEMEQNLR.[Q]			0.0816547	0.00496921	0.155	1	2	1	P35527	P35527 [241-250]			Keratin, type I cytoskeletal 9 OS=Homo sapiens OX=9606 GN=KRT9 PE=1 SV=3	P35527; K7EQQ3	1	1307.68	10	100	4234503	4234503	1		High	3	0.5222	0	1	1	1	436.565	1.25	0.00054	18.5207	0.003731	0.05255	0.155	1.8	18.55
9716	FALSE		High	Unambiguous	IKFEMEQNLR	[R].IKFEMEQNLR.[Q]	1xOxidation [M5]	1xOxidation [M5]	0.0122861	0.00190862	0.575	1	2	1	P35527	P35527 [241-250]	P35527 1xOxidation [M245]	P35527 1xOxidation [M245]	Keratin, type I cytoskeletal 9 OS=Homo sapiens OX=9606 GN=KRT9 PE=1 SV=3	P35527; K7EQQ3	1	1323.67	10	100	1.64748e+06	1.64748e+06	1		High	3	0.5149	0	1	1	1	441.896	0.22	9e-05	14.7262	0.001585	0.006429	0.575	2.35	14.76
9839	FALSE		High	Unambiguous	LIGEYGLR	[K].LIGEYGLR.[N]			0.0831125	0.00496921	0.151	1	6	1	A0A024R4M0	A0A024R4M0 [31-38]			40S ribosomal protein S9 OS=Homo sapiens OX=9606 GN=RPS9 PE=1 SV=1	F2Z3C0; B5MCT8; C9JM19; A8MXK4; A0A024R4M0; B7Z732	0	920.52	8	100	1.54041e+06	1.54041e+06	1		High	2	0.3979	0	1	1	1	460.765	3.01	0.00139	19.5912	0.003731	0.05352	0.151	1.91	19.6
9741	FALSE		High	Unambiguous	LKYENEVALR	[R].LKYENEVALR.[Q]			0.00297428	0.00190862	0.886	1	2	2	A0A1B0GVI3	A0A1B0GVI3 [236-245]			Keratin, type I cytoskeletal 10 OS=Homo sapiens OX=9606 GN=KRT10 PE=1 SV=2	A0A1B0GVI3; P13645	1	1234.68	10	100	9173594	9173594	1		High	2	0.2243	0	1	1	1	617.843	-0.35	-0.00022	15.6319	0.001585	0.001341	0.886	2.63	15.64
9783	FALSE		High	Unambiguous	LLDFGSLSNLQVTQPTVGMNFK	[K].LLDFGSLSNLQVTQPTVGMNFK.[T]	1xOxidation [M19]	1xOxidation [M19]	1.35186e-05	0.00190862	2.067	1	2	1	H3BNC9	H3BNC9 [557-578]	H3BNC9 1xOxidation [M575]	H3BNC9 1xOxidation [M575]	40S ribosomal protein S17 OS=Homo sapiens OX=9606 PE=3 SV=2	H3BNC9; P08708	0	2425.24	22	100	5.52476e+06	5.52476e+06	1		High	3	0.5632	0	1	1	1	809.087	1.26	0.00102	25.7491	0.001585	3.496e-06	2.067	4.19	25.74
9785	FALSE		High	Unambiguous	LIDLHSPSEIVK	[R].LIDLHSPSEIVK.[Q]			0.0176791	0.00190862	0.495	1	3	1	P60866	P60866 [88-99]			40S ribosomal protein S20 OS=Homo sapiens OX=9606 GN=RPS20 PE=1 SV=1	P60866; G3XAN0; A0A7P0S5H5	0	1350.76	12	100	2.06271e+06	2.06271e+06	1		High	3	0.6421	0	1	1	1	450.928	5.17	0.00233	20.5929	0.001585	0.009609	0.495	2.99	20.62
9795	FALSE		High	Unambiguous	IIDVVYNASNNELVR	[R].IIDVVYNASNNELVR.[T]			0.0217856	0.00190862	0.449	1	2	1	Q5JR94	Q5JR94 [78-92]			40S ribosomal protein S8 OS=Homo sapiens OX=9606 GN=RPS8 PE=2 SV=1	Q5JR94; Q5JR95	0	1718.91	15					NoQuanValues	High	2	0.4644	0	1	1	1	859.958	1.42	0.00122	23.3069	0.001585	0.01215	0.449	2.39
9804	FALSE		High	Unambiguous	LLEGEDAHLSSSQFSSGSQSSR	[R].LLEGEDAHLSSSQFSSGSQSSR.[D]			0.00139381	0.00190862	1.052	1	3	1	P02533	P02533 [418-439]			Keratin, type I cytoskeletal 14 OS=Homo sapiens OX=9606 GN=KRT14 PE=1 SV=4	Q13092; P02533; A0A024R1X6	0	2309.06	22	100	410736	410736	1		High	3	0.6166	0	1	1	1	770.364	5.76	0.00443	17.0655	0.001585	0.0005815	1.052	2.53	17.02
9805	FALSE		High	Unambiguous	LLEGEECR	[KR].LLEGEECR.[ML-I]	1xCarbamidomethyl [C7]	1xCarbamidomethyl [C7]	0.0457051	0.00456424	0.285	3	23	2	P35908; B2R853; P13647	P35908 [483-490]; B2R853 [468-475]; P13647 [473-480]	P35908 1xCarbamidomethyl [C489]; B2R853 1xCarbamidomethyl [C474]; P13647 1xCarbamidomethyl [C479]	P35908 1xCarbamidomethyl [C489]; B2R853 1xCarbamidomethyl [C474]; P13647 1xCarbamidomethyl [C479]	Keratin, type II cytoskeletal 2 epidermal OS=Homo sapiens OX=9606 GN=KRT2 PE=1 SV=2;cDNA, FLJ93744, highly similar to Homo sapiens keratin 6E (KRT6E), mRNA OS=Homo sapiens OX=9606 PE=2 SV=1;Keratin, type II cytoskeletal 5 OS=Homo sapiens OX=9606 GN=KRT5 PE=1 SV=3	F8W1S1; Q7RTS7; Q86Y46; P35908; B4DQ49; B4E1T1; B2R853; B4DL32; P04259; A0A0S2Z428; Q01546; O95678; B4DKV4; P48668; B4DRY0; H0YIC5; P12036; A8K2I0; B4DRR0; H0YI76; Q8N1N4; P13647; B4DRU6	0	1005.47	8	100	1.52128e+06	1.52128e+06	1	NotUnique	High	2	0.6503	0	1	1	1	503.236	-2.5	-0.00126	12.6231	0.00358	0.02754	0.285	1.63	12.61
9814	FALSE		High	Unambiguous	LLEPVLLLGK	[-K].LLEPVLLLGK.[E]			0.0134572	0.00190862	0.555	1	6	1	M0R210	M0R210 [34-43]			40S ribosomal protein S16 OS=Homo sapiens OX=9606 GN=RPS16 PE=1 SV=1	M0QX76; Q6IPX4; M0R1M5; M0R210; M0R3H0; P62249	0	1094.72	10					NoQuanValues	High	2	0.5	0	1	1	1	547.864	1.7	0.00093	25.8897	0.001585	0.007129	0.555	2.62
9817	FALSE		High	Unambiguous	ILESVAEGR	[K].ILESVAEGR.[A]			0.00947659	0.00190862	0.632	1	5	1	Q9UJV9	Q9UJV9 [116-124]			Probable ATP-dependent RNA helicase DDX41 OS=Homo sapiens OX=9606 GN=DDX41 PE=1 SV=2	H0YA06; Q9UJV9; A0A499FJW5; Q53HI2; D6RGI7	0	973.531	9	100	1.07259e+06	1.07259e+06	1		High	2	0.338	0	1	1	1	487.269	0.07	4e-05	15.3797	0.001585	0.00483	0.632	2.13	15.39
9818	FALSE		High	Unambiguous	LLETLFVHR	[R].LLETLFVHR.[F]			0.122215	0.00582921	0.063	1	5	1	M0R2N5	M0R2N5 [180-188]			very-long-chain enoyl-CoA reductase OS=Homo sapiens OX=9606 GN=TECR PE=1 SV=1	M0R2N5; B3KM97; B3KSQ1; A0A384NL45; Q9NZ01	0	1127.66	9					NoQuanValues	High	3	0.527	0	1	1	1	376.557	-0.11	-4e-05	23.2831	0.004348	0.08232	0.063	1.48
9819	FALSE		High	Unambiguous	LIEVDDER	[K].LIEVDDER.[K]			0.153448	0.00886541	0.01	1	3	1	A2A3R6	A2A3R6 [15-22]			40S ribosomal protein S6 OS=Homo sapiens OX=9606 GN=RPS6 PE=2 SV=1	A2A3R6; Q96DV6; A2A3R7	0	988.495	8	100	530814	530814	1		High	2	0.3664	0	1	1	1	494.751	1.05	0.00052	15.5994	0.006574	0.1065	0.01	1.31	15.59
9821	FALSE		High	Unambiguous	LIFAGKQLEDGR	[R].LIFAGKQLEDGR.[T-]	1xGG [K6]	1xGG [K6]	0.0356773	0.00456424	0.34	1	39	1	J3QTR3	J3QTR3 [43-54]	J3QTR3 1xGG [K48]	J3QTR3 1xGG [K48]	Ubiquitin-40S ribosomal protein S27a (Fragment) OS=Homo sapiens OX=9606 GN=RPS27A PE=1 SV=1	M0R1V7; J3QTR3; F5H388; F5H265; M0R2S1; A0A2R8Y422; F5GXK7; Q3MIH3; L8B196; P62979; M0R1M6; L8B4J3; Q96C32; A8K674; F5GYU3; P0CG47; Q9UFQ0; A0A248RGE3; L8B4I8; L8B4Z6; Q5RKT7; F5H747; Q8WYN9; B4DV12; L8B4R0; P0CG48; Q5PY61; Q5UGI3; F5H6Q2; Q96H31; Q49A90; J3QS39; L8B4M0; Q96MH4; Q66K58; Q59EM9; F5H2Z3; J3QKN0; F5GZ39	1	1460.79	12	100	1.23828e+06	1.23828e+06	1		High	3	0.3862	0	1	1	1	487.6	0.44	0.00021	18.8729	0.00358	0.0209	0.34	1.89	18.77
9832	FALSE		High	Unambiguous	ILFRPVASQLPR	[R].ILFRPVASQLPR.[I]			0.0429165	0.00456424	0.299	1	8	1	Q53FV0	Q53FV0 [94-105]			Prohibitin (Fragment) OS=Homo sapiens OX=9606 PE=2 SV=1	Q53FV0; Q6PUJ7; E7ESE2; P35232; C9JW96; C9JZ20; Q6FHP5; E9PCW0	0	1396.84	12	100	1.67674e+06	1.67674e+06	1		High	3	0.5993	0	1	1	1	466.286	-0.24	-0.00011	21.2371	0.00358	0.02574	0.299	2.77	21.26
9747	FALSE		High	Unambiguous	LLADELISPK	[K].LLADELISPK.[D]			0.0253015	0.00357933	0.416	1	4	1	A0A8V8TNH3	A0A8V8TNH3 [446-455]			Phosphorylase b kinase regulatory subunit beta OS=Homo sapiens OX=9606 GN=PHKB PE=4 SV=1	A0A8V8TNH3; Q93100; A0A8Q3WM21; I3L0Z1	0	1098.64	10	100	839419	839419	1		High	2	0.2722	0	1	1	1	549.825	2.8	0.00154	23.5819	0.002829	0.0143	0.416	1.8	23.59
3738	FALSE		High	Unambiguous	FSGSGSGTGFTLKISR	[R].FSGSGSGTGFTLKISR.[V]	1xGG [K13]	1xGG [K13]	0.0320132	0.00357933	0.364	1	1	1	A0A5C2G3E4	A0A5C2G3E4 [67-82]	A0A5C2G3E4 1xGG [K79]	A0A5C2G3E4 1xGG [K79]	IGL c2465_light_IGKV2D-29_IGKJ2 (Fragment) OS=Homo sapiens OX=9606 PE=2 SV=1	A0A5C2G3E4	1	1715.87	16					NoQuanValues	High	3	0.3957	0	1	1	1	572.631	4	0.00229	18.8936	0.002829	0.01855	0.364	2.35
8951	FALSE		High	Unambiguous	KYEDEINKR	[K].KYEDEINKR.[T]			0.00107929	0.00190862	1.108	1	3	1	P35908	P35908 [267-275]			Keratin, type II cytoskeletal 2 epidermal OS=Homo sapiens OX=9606 GN=KRT2 PE=1 SV=2	P35908; Q01546; P12035	2	1194.61	9	100	5.35798e+06	5.35798e+06	1		High	3	0.6398	0	1	1	1	398.875	-1.1	-0.00044	9.8248	0.001585	0.0004385	1.108	3.72	9.85
8894	FALSE		High	Unambiguous	KVWYEWAVTAPVCSAIHNPTGR	[K].KVWYEWAVTAPVCSAIHNPTGR.[S]	1xCarbamidomethyl [C13]	1xCarbamidomethyl [C13]	3.94138e-07	0.00190862	2.841	1	4	1	O14744	O14744 [610-631]	O14744 1xCarbamidomethyl [C622]	O14744 1xCarbamidomethyl [C622]	Protein arginine N-methyltransferase 5 OS=Homo sapiens OX=9606 GN=PRMT5 PE=1 SV=4	H7BZ44; B4DV00; B2RDD7; O14744	1	2542.27	22					NoQuanValues	High	3	0.6138	0	1	1	1	848.093	-0.32	-0.00027	24.0769	0.001585	7.063e-08	2.841	4.35
4230	FALSE		High	Unambiguous	GGGHVAQIYAIR	[K].GGGHVAQIYAIR.[Q]			0.0891972	0.00496921	0.135	1	5	1	M0R210	M0R210 [57-68]			40S ribosomal protein S16 OS=Homo sapiens OX=9606 GN=RPS16 PE=1 SV=1	M0QX76; M0R1M5; M0R210; M0R3H0; P62249	0	1241.67	12	100	2.52311e+06	2.52311e+06	1		High	3	0.5531	0	1	1	1	414.562	-1.75	-0.00072	16.245	0.003731	0.05793	0.135	3.2	16.27
4241	FALSE		High	Unambiguous	GGKPEPPAMPQPVPTA	[K].GGKPEPPAMPQPVPTA.[-]	1xOxidation [M9]	1xOxidation [M9]	0.0809351	0.00496921	0.157	1	6	1	P23396	P23396 [228-243]	P23396 1xOxidation [M236]	P23396 1xOxidation [M236]	40S ribosomal protein S3 OS=Homo sapiens OX=9606 GN=RPS3 PE=1 SV=2	P23396; Q9NQS8; E9PL09; H0YEU2; Q53G83; E9PPU1	0	1589.8	16	100	1.72056e+06	1.72056e+06	1		High	2	0.6602	0	1	1	1	795.407	4.64	0.00369	15.6155	0.003731	0.05195	0.157	2.59	15.65
4258	FALSE		High	Unambiguous	GGSGGGGSISGGGYGSGGGSGGR	[R].GGSGGGGSISGGGYGSGGGSGGR.[Y]			3.23858e-07	0.00190862	2.884	1	1	1	P35908	P35908 [550-572]			Keratin, type II cytoskeletal 2 epidermal OS=Homo sapiens OX=9606 GN=KRT2 PE=1 SV=2	P35908	0	1741.75	23	100	813537	813537	1		High	2	0.7756	0	1	1	1	871.377	-0.56	-0.00048	10.7645	0.001585	5.686e-08	2.884	5.17	10.77
4259	FALSE		High	Unambiguous	GGSGGSHGGGSGFGGESGGSYGGGEEASGSGGGYGGGSGK	[R].GGSGGSHGGGSGFGGESGGSYGGGEEASGSGGGYGGGSGK.[S]			3.41661e-05	0.00190862	1.864	1	2	1	P35527	P35527 [580-619]			Keratin, type I cytoskeletal 9 OS=Homo sapiens OX=9606 GN=KRT9 PE=1 SV=3	P35527; K7EQQ3	0	3223.28	40	100	824704	824704	1		High	3	0.9005	0	1	1	1	1075.1	-3.16	-0.0034	12.2504	0.001585	9.731e-06	1.864	4.42	12.25
4260	FALSE		High	Unambiguous	GGSGGSYGGGGSGGGYGGGSGSR	[R].GGSGGSYGGGGSGGGYGGGSGSR.[G]			1.42427e-08	0.00190862	3.568	1	2	1	P35527	P35527 [491-513]			Keratin, type I cytoskeletal 9 OS=Homo sapiens OX=9606 GN=KRT9 PE=1 SV=3	P35527; K7EQQ3	0	1791.73	23	100	1502223	1502223	1		High	2	0.8673	0	1	1	1	896.369	2.04	0.00183	10.182	0.001585	1.819e-09	3.568	5.5	10.19
4280	FALSE		High	Unambiguous	GHAVGDIPGVR	[K].GHAVGDIPGVR.[F]			0.102218	0.00496921	0.104	1	2	1	A8K517	A8K517 [109-119]			40S ribosomal protein S23 OS=Homo sapiens OX=9606 GN=RPS23 PE=2 SV=1	D6RD47; A8K517	0	1077.58	11	100	764104	764104	1		High	3	0.5804	0	1	1	1	359.865	0.36	0.00013	14.869	0.003731	0.06752	0.104	2.24	14.86
4342	FALSE		High	Unambiguous	GKVVFFANQIPVYEQQK	[K].GKVVFFANQIPVYEQQK.[S]			0.0478052	0.00456424	0.275	1	5	1	O95786	O95786 [291-307]			Antiviral innate immune response receptor RIG-I OS=Homo sapiens OX=9606 GN=RIGI PE=1 SV=2	B3KWW1; A0A7P0TB70; A2A376; B4DWT9; O95786	1	1995.07	17	100	783475	783475	1		High	3	0.587	0	1	1	1	665.693	-2.3	-0.00153	23.169	0.00358	0.02896	0.275	2.93	23.17
4353	FALSE		High	Unambiguous	GLCAIAQAESLR	[R].GLCAIAQAESLR.[Y]	1xCarbamidomethyl [C3]	1xCarbamidomethyl [C3]	0.00325862	0.00190862	0.866	1	7	1	P23396	P23396 [95-106]	P23396 1xCarbamidomethyl [C97]	P23396 1xCarbamidomethyl [C97]	40S ribosomal protein S3 OS=Homo sapiens OX=9606 GN=RPS3 PE=1 SV=2	H0YF32; H0YCJ7; A7E2S3; F2Z2S8; P23396; Q9NQS8; Q53G83	0	1288.67	12	100	1.67949e+06	1.67949e+06	1		High	2	0.6686	0	1	1	1	644.838	0.26	0.00017	21.0475	0.001585	0.001484	0.866	3.38	21.06
4374	FALSE		High	Unambiguous	GLDVDSLVIEHIQVNK	[K].GLDVDSLVIEHIQVNK.[A]			0.00026559	0.00190862	1.415	1	12	1	J3KRX5	J3KRX5 [106-121]			60S ribosomal protein L17 (Fragment) OS=Homo sapiens OX=9606 GN=RPL17 PE=1 SV=1	J3KRX5; A0A087WXM6; J3QS96; J3KRB3; J3QQT2; A0A0A0MRF8; J3QLC8; A4D1R5; A0A024R261; A4D1R6; A0A0A6YYL6; A0A087WWH0	0	1778.96	16					NoQuanValues	High	3	0.6501	0	1	1	1	593.659	-0.92	-0.00055	25.3182	0.001585	9.329e-05	1.415	3.83
4420	FALSE		High	Unambiguous	GLGTGTLYIAESR	[K].GLGTGTLYIAESR.[L]			0.000234777	0.00190862	1.442	1	4	1	E9PMI6	E9PMI6 [31-43]			Methylosome subunit pICln OS=Homo sapiens OX=9606 GN=CLNS1A PE=1 SV=1	E9PMI6; J3KN38; P54105; E9PJF4	0	1337.71	13	100	946123	946123	1		High	2	0.6405	0	1	1	1	669.353	-5.16	-0.00345	21.6729	0.001585	8.163e-05	1.442	3.31	21.67
4454	FALSE		High	Unambiguous	GIPHLVTHDAR	[K].GIPHLVTHDAR.[T]			0.00265347	0.00190862	0.911	1	9	1	Q96IR1	Q96IR1 [115-125]			RPS4X protein (Fragment) OS=Homo sapiens OX=9606 GN=RPS4X PE=2 SV=2	P22090; Q96IR1; Q8TD47; Q496E4; A4FU11; B2R491; Q53HI6; Q53HV1; C9JEH7	0	1215.66	11	100	2228384	2228384	1		High	3	0.6811	0	1	1	1	405.893	4.57	0.00185	13.4304	0.001585	0.001185	0.911	3.23	13.46
4226	FALSE		High	Unambiguous	GGGGSFGYSYGGGSGGGFSASSLGGGFGGGSR	[R].GGGGSFGYSYGGGSGGGFSASSLGGGFGGGSR.[G]			2.95395e-06	0.00190862	2.4	1	1	1	P35527	P35527 [64-95]			Keratin, type I cytoskeletal 9 OS=Homo sapiens OX=9606 GN=KRT9 PE=1 SV=3	P35527	0	2705.16	32	100	2.74958e+06	2.74958e+06	1		High	3	0.8241	0	1	1	1	902.396	4.68	0.00422	23.5148	0.001585	6.518e-07	2.4	3.98	23.54
4482	FALSE		High	Unambiguous	GLSQSALPYR	[K].GLSQSALPYR.[R]			0.00730799	0.00190862	0.689	1	3	1	P62277	P62277 [10-19]			40S ribosomal protein S13 OS=Homo sapiens OX=9606 GN=RPS13 PE=1 SV=2	E9PS50; P62277; J3KMX5	0	1091.58	10	100	2.05732e+06	2.05732e+06	1		High	2	0.494	0	1	1	1	546.298	4.16	0.00227	17.7979	0.001585	0.003622	0.689	2.49	17.83
4543	FALSE		High	Unambiguous	GNKPWISLPR	[K].GNKPWISLPR.[G]			0.0376616	0.00456424	0.328	1	3	1	Q96IR1	Q96IR1 [211-220]			RPS4X protein (Fragment) OS=Homo sapiens OX=9606 GN=RPS4X PE=2 SV=2	Q96IR1; B2R491; Q53HV1	0	1167.66	10	100	3.84842e+06	3.84842e+06	1		High	3	0.3243	0	1	1	1	389.893	-0.12	-5e-05	20.1982	0.00358	0.02227	0.328	1.85	20.24
4547	FALSE		High	Unambiguous	GNLANVIR	[R].GNLANVIR.[Y]			0.127618	0.00582921	0.053	2	11	1	Q6I9V5; P05141	Q6I9V5 [73-80]; P05141 [73-80]			ADP/ATP translocase OS=Homo sapiens OX=9606 GN=SLC25A6 PE=2 SV=1;ADP/ATP translocase 2 OS=Homo sapiens OX=9606 GN=SLC25A5 PE=1 SV=7	Q6I9V5; Q59EI9; P05141; A0A0S2Z3H3; Q9H0C2; Q6NVC0; O75961; A0A0S2Z359; V9GYG0; A8K787; Q59EP7	0	856.5	8	100	3.71435e+06	3.71435e+06	1	NotUnique	High	2	0.3842	0	1	1	1	428.753	-0.67	-0.00029	17.6592	0.004348	0.08671	0.053	1.77	17.64
4569	FALSE		High	Unambiguous	GNVGFVFTK	[R].GNVGFVFTK.[E]			0.148309	0.00886541	0.018	1	15	1	P05388	P05388 [84-92]			60S acidic ribosomal protein P0 OS=Homo sapiens OX=9606 GN=RPLP0 PE=1 SV=1	P05388; F8VS58; F8VPE8; F8VU65; F8VW21; Q53HK9; F8VWV4; F8VWS0; A8K4Z4; Q53HW2; G3V210; F8VQY6; F8VZS0; F8VRK7; Q6NSF2	0	968.52	9	100	363090	363090	1		High	2	0.3526	0	1	1	1	484.765	3.74	0.00181	21.8126	0.006574	0.1024	0.018	1.73	21.8
5103	FALSE		High	Unambiguous	GPLQSVQVFGR	[K].GPLQSVQVFGR.[K]			0.00428523	0.00190862	0.806	1	4	1	M0R210	M0R210 [5-15]			40S ribosomal protein S16 OS=Homo sapiens OX=9606 GN=RPS16 PE=1 SV=1	Q6IPX4; M0R210; M0R3H0; P62249	0	1187.65	11	100	3.75399e+06	3.75399e+06	1		High	2	0.6502	0	1	1	1	594.329	-1.86	-0.0011	22.5823	0.001585	0.002014	0.806	3.23	22.63
5125	FALSE		High	Unambiguous	GPLVNASLR	[R].GPLVNASLR.[A]			0.0502246	0.00456424	0.264	1	5	2	O14744	O14744 [369-377]			Protein arginine N-methyltransferase 5 OS=Homo sapiens OX=9606 GN=PRMT5 PE=1 SV=4	H0YJ77; H0YJX6; B4DV00; B2RDD7; O14744	0	926.542	9	100	21058772	21058772	1		High	2	0.5079	0	1	1	1	463.777	4.78	0.00221	17.8315	0.00358	0.0306	0.264	2.54	17.87
5132	FALSE		High	Unambiguous	GPMEAATLFLK	[K].GPMEAATLFLK.[F]			0.000549024	0.00190862	1.256	1	4	1	O95786	O95786 [49-59]			Antiviral innate immune response receptor RIG-I OS=Homo sapiens OX=9606 GN=RIGI PE=1 SV=2	A0A7P0T9I8; O95786; Q3B797; A0A7P0Z442	0	1177.63	11	100	20506242	20506242	1		High	2	0.7889	0	1	1	1	589.32	3.18	0.00187	25.6311	0.001585	0.0002079	1.256	3.6	25.63
5133	FALSE		High	Unambiguous	GPMEAATLFLK	[K].GPMEAATLFLK.[F]	1xOxidation [M3]	1xOxidation [M3]	0.000251425	0.00190862	1.427	1	4	1	O95786	O95786 [49-59]	O95786 1xOxidation [M51]	O95786 1xOxidation [M51]	Antiviral innate immune response receptor RIG-I OS=Homo sapiens OX=9606 GN=RIGI PE=1 SV=2	A0A7P0T9I8; O95786; Q3B797; A0A7P0Z442	0	1193.62	11	100	44935628	44935628	1		High	2	0.6856	0	1	1	1	597.314	-2.74	-0.00164	23.4935	0.001585	8.811e-05	1.427	3.69	23.62
5616	FALSE		High	Unambiguous	GPYESGSGHSSGLGHR	[R].GPYESGSGHSSGLGHR.[E]			0.000463663	0.00190862	1.293	1	1	1	Q86YZ3	Q86YZ3 [1038-1053]; [1978-1993]; [2448-2463]			Hornerin OS=Homo sapiens OX=9606 GN=HRNR PE=1 SV=2	Q86YZ3	0	1584.71	16					NoQuanValues	High	3	0.7178	0	1	1	1	528.91	-0.07	-4e-05	9.7117	0.001585	0.0001732	1.293	4.11
5740	FALSE		High	Unambiguous	GSAITGPVAK	[K].GSAITGPVAK.[E]			0.0556773	0.00456424	0.241	1	3	1	P62829	P62829 [114-123]			60S ribosomal protein L23 OS=Homo sapiens OX=9606 GN=RPL23 PE=1 SV=1	P62829; Q9BTQ7; J3KTJ3	0	900.515	10	100	10265178	10265178	1		High	2	0.4958	0	1	1	1	450.762	1.3	0.00058	13.3942	0.00358	0.03426	0.241	2.4	13.43
5770	FALSE		High	Unambiguous	GSGGGSSGGSIGGR	[R].GSGGGSSGGSIGGR.[G]			0.00158392	0.00190862	1.024	1	7	1	H6VRF8	H6VRF8 [603-616]			Keratin, type II cytoskeletal 1 OS=Homo sapiens OX=9606 GN=KRT1 PE=3 SV=1	H6VRF8; H6VRG0; P04264; H6VRG3; H6VRF9; H6VRG2; H6VRG1	0	1092.5	14					NoQuanValues	High	2	0.7321	0	1	1	1	546.755	0.25	0.00014	9.3347	0.001585	0.0006706	1.024	2.65
5778	FALSE		High	Unambiguous	GSGSGTDFTLK	[R].GSGSGTDFTLK.[I]			0.00115582	0.00190862	1.093	1	2	2	A0A5C2GJP7	A0A5C2GJP7 [69-79]			IG c399_light_IGKV2D-29_IGKJ3 (Fragment) OS=Homo sapiens OX=9606 PE=2 SV=1	A0A5C2GJP7; A0A5C2GXW3	0	1069.52	11	100	6.8512e+06	6.8512e+06	1		High	2	0.7207	0	1	1	1	535.262	1.31	0.0007	16.8248	0.001585	0.0004729	1.093	3.33	16.86
4490	FALSE		High	Unambiguous	GLTPSQIGVILR	[K].GLTPSQIGVILR.[D]			0.0111656	0.00190862	0.596	1	2	1	P62277	P62277 [44-55]			40S ribosomal protein S13 OS=Homo sapiens OX=9606 GN=RPS13 PE=1 SV=2	P62277; J3KMX5	0	1253.76	12					NoQuanValues	High	2	0.6491	0	1	1	1	627.382	-1.15	-0.00072	25.4113	0.001585	0.005779	0.596	2.85
5779	FALSE		High	Unambiguous	GSGSGTDFTLKISR	[R].GSGSGTDFTLKISR.[V]			0.000802081	0.00190862	1.173	1	2	1	A0A5C2GJP7	A0A5C2GJP7 [69-82]			IG c399_light_IGKV2D-29_IGKJ3 (Fragment) OS=Homo sapiens OX=9606 PE=2 SV=1	A0A5C2GJP7; A0A5C2GXW3	1	1425.73	14					NoQuanValues	High	2	0.5966	0	1	1	1	713.367	-4.09	-0.00291	20.0067	0.001585	0.0003171	1.173	2.9
4223	FALSE		High	Unambiguous	GGGGGGYGSGGSSYGSGGGSYGSGGGGGGGR	[R].GGGGGGYGSGGSSYGSGGGSYGSGGGGGGGR.[G]			1.00657e-08	0.00190862	3.644	1	7	1	H6VRF8	H6VRF8 [519-549]			Keratin, type II cytoskeletal 1 OS=Homo sapiens OX=9606 GN=KRT1 PE=3 SV=1	H6VRF8; H6VRG0; P04264; H6VRG3; H6VRF9; H6VRG2; H6VRG1	0	2383.95	31	100	1.22483e+06	1.22483e+06	1		High	2	0.9141	0	1	1	1	1192.48	2.07	0.00246	11.3612	0.001585	1.238e-09	3.644	5.47	11.38
4188	FALSE		High	Unambiguous	GFSSGSAVVSGGSR	[R].GFSSGSAVVSGGSR.[R]			0.000941103	0.00190862	1.138	1	1	1	P35908	P35908 [21-34]			Keratin, type II cytoskeletal 2 epidermal OS=Homo sapiens OX=9606 GN=KRT2 PE=1 SV=2	P35908	0	1254.61	14	100	7.35182e+06	7.35182e+06	1		High	2	0.8104	0	1	1	1	627.806	-1.69	-0.00106	14.221	0.001585	0.0003775	1.138	3.85	14.27
3741	FALSE		High	Unambiguous	FSGSGSGTNFTLK	[RK].FSGSGSGTNFTLK.[I]	1xGG [K13]	1xGG [K13]	0.0138928	0.00190862	0.548	1	13	1	A0A5C2GH22	A0A5C2GH22 [67-79]	A0A5C2GH22 1xGG [K79]	A0A5C2GH22 1xGG [K79]	IG c1145_light_IGKV2-30_IGKJ3 (Fragment) OS=Homo sapiens OX=9606 PE=2 SV=1	A0A5C2GMY4; A0A5C2G4C4; A0A5C2GH22; A0A5C2FT34; A0A5C2G6Q5; A0A5C2FYC9; A0A5C2GVG8; A0A5C2G2T9; A0A5C2GJR9; A0A5C2G3H1; A0A5C2GXR3; A0A5C2GA26; A0A5C2FYQ9	0	1416.68	13	100	19082558	19082558	1		High	2	0.6538	0	1	1	1	708.841	-1.12	-0.00079	17.5952	0.001585	0.007386	0.548	2.86	17.65
3742	FALSE		High	Unambiguous	FSGSGSGTNFTLKISR	[R].FSGSGSGTNFTLKISR.[V]	1xGG [K13]	1xGG [K13]	0.00595192	0.00190862	0.734	1	11	1	A0A5C2GH22	A0A5C2GH22 [67-82]	A0A5C2GH22 1xGG [K79]	A0A5C2GH22 1xGG [K79]	IG c1145_light_IGKV2-30_IGKJ3 (Fragment) OS=Homo sapiens OX=9606 PE=2 SV=1	A0A5C2G4C4; A0A5C2GH22; A0A5C2FT34; A0A5C2G6Q5; A0A5C2FYC9; A0A5C2GVG8; A0A5C2G2T9; A0A5C2GJR9; A0A5C2G3H1; A0A5C2GA26; A0A5C2FYQ9	1	1772.89	16	100	2692962	2692962	1		High	3	0.6491	0	1	1	1	591.636	1.01	0.0006	18.7866	0.001585	0.00289	0.734	3.22	18.8
3755	FALSE		High	Unambiguous	FSGVPDR	[R].FSGVPDR.[FI]			0.0279518	0.00357933	0.394	12	72	21	A0A5C2GYY3; A0A5C2GIW6; A0A5C2GJI2; A0A5C2GJP7; A0A075B6R9; A0A5C2G3W4; A0A5C2GUC4; A0A5C2GID7; A0A5C2FY16; A0A5C2H0U9; A0A5C2GC48; A0A5C2GJ36	A0A5C2GYY3 [60-66]; A0A5C2GIW6 [60-66]; A0A5C2GJI2 [60-66]; A0A5C2GJP7 [60-66]; A0A075B6R9 [80-86]; A0A5C2G3W4 [60-66]; A0A5C2GUC4 [60-66]; A0A5C2GID7 [60-66]; A0A5C2FY16 [60-66]; A0A5C2H0U9 [60-66]; A0A5C2GC48 [60-66]; A0A5C2GJ36 [60-66]			IG c1589_light_IGKV2-24_IGKJ1 (Fragment) OS=Homo sapiens OX=9606 PE=2 SV=1;IG c84_light_IGKV2D-29_IGKJ2 (Fragment) OS=Homo sapiens OX=9606 PE=2 SV=1;IG c283_light_IGKV2D-29_IGKJ1 (Fragment) OS=Homo sapiens OX=9606 PE=2 SV=1;IG c399_light_IGKV2D-29_IGKJ3 (Fragment) OS=Homo sapiens OX=9606 PE=2 SV=1;Probable non-functional immunoglobulin kappa variable 2D-24 OS=Homo sapiens OX=9606 GN=IGKV2D-24 PE=…	A0A5C2GK67; A0A5C2FUL3; A0A5C2GTE9; A2NJV5; A0A5C2GC64; A0A5C2FZD9; A0A5C2GYY3; A0A5C2GUP9; A0A5C2GK32; A0A5C2G0K6; A0A5C2GIH9; A0A5C2GIW6; A0A5C2FXJ0; A0A5C2GJI2; A0A5C2GJP7; A0A5C2GBX0; A0A5C2GLP2; A0A075B6R9; A0A5C2FT34; A0A5C2GH90; A0A5C2FUR6; A0A5C2G3W4; A0A5C2FXM2; A0A5C2GL22; A0A5C2GMB2; A0A5C2GTW5; A0A5C2GAD6; A0A5C2G6D8; A0A5C2GUC4; A0A5C2GRH5; A0A5C2G6N1; A0A5C2GY75; A0A5C2GUZ0; A0A5C2G…	0	777.389	7	100	3.82519e+09	3.82519e+09	5	NotUnique	High	2	0.1659	0	1	1	1	389.195	-7.15	-0.00278	13.5717	0.002829	0.01599	0.394	2.17	13.55
3756	FALSE		High	Unambiguous	FSGVPDRFSGSGSGTDFTLK	[R].FSGVPDRFSGSGSGTDFTLK.[IV]			0.010147	0.00190862	0.617	4	25	3	A0A5C2GIW6; A0A5C2GJI2; A0A5C2GUC4; A0A5C2GID7	A0A5C2GIW6 [60-79]; A0A5C2GJI2 [60-79]; A0A5C2GUC4 [60-79]; A0A5C2GID7 [60-79]			IG c84_light_IGKV2D-29_IGKJ2 (Fragment) OS=Homo sapiens OX=9606 PE=2 SV=1;IG c283_light_IGKV2D-29_IGKJ1 (Fragment) OS=Homo sapiens OX=9606 PE=2 SV=1;IG c542_light_IGKV2D-29_IGKJ3 (Fragment) OS=Homo sapiens OX=9606 PE=2 SV=1;IG c1255_light_IGKV2D-29_IGKJ2 (Fragment) OS=Homo sapiens OX=9606 PE=2 SV=1	A0A5C2GTE9; A2NJV5; A0A5C2GUP9; A0A5C2GK32; A0A5C2GIH9; A0A5C2GIW6; A0A5C2GJI2; A0A5C2GBX0; A0A5C2GLP2; A0A5C2GL22; A0A5C2GUC4; A0A5C2G6N1; A0A5C2GID7; A0A5C2GUW2; A0A5C2G5N4; A0A5C2GLS3; A0A5C2GSE1; A0A5C2GS21; A0A5C2G1Z7; A0A075B6S2; A0A5C2GI33; A0A0A0MRZ7; A0A5C2GTL9; A0A5C2G8Y0; A0A5C2G1L1	1	2061.99	20	100	8.89306e+06	8.89306e+06	2	NotUnique	High	3	0.1174	0	1	1	1	688	-0.41	-0.00028	21.3893	0.001585	0.005201	0.617	2.81	21.38
3757	FALSE		High	Unambiguous	FSGVPER	[R].FSGVPER.[F]			0.0368219	0.00456424	0.333	1	1	1	A0A5C2FW52	A0A5C2FW52 [60-66]			IGL c1159_light_IGKV2D-29_IGKJ1 (Fragment) OS=Homo sapiens OX=9606 PE=2 SV=1	A0A5C2FW52	0	791.405	7	100	1.21372e+06	1.21372e+06	1		High	2	0.5455	0	1	1	1	396.206	-1.02	-0.0004	15.3075	0.00358	0.02169	0.333	2.09	15.32
3758	FALSE		High	Unambiguous	FSGVPNR	[R].FSGVPNR.[F]			0.110586	0.00496921	0.086	1	1	2	A0A5C2GQA8	A0A5C2GQA8 [60-66]			IG c976_light_IGKV2D-29_IGKJ1 (Fragment) OS=Homo sapiens OX=9606 PE=2 SV=1	A0A5C2GQA8	0	776.405	7	100	6819146	6819146	1		High	2	0.5026	0	1	1	1	388.706	-0.93	-0.00036	12.5838	0.003731	0.07384	0.086	1.93	12.63
3775	FALSE		High	Unambiguous	FSPAGPILSIR	[K].FSPAGPILSIR.[VI]			0.150859	0.00886541	0.014	1	24	1	A0A7I2V649	A0A7I2V649 [31-41]			Polyadenylate-binding protein 1 OS=Homo sapiens OX=9606 GN=PABPC1 PE=1 SV=1	A0A7I2V649; A0A087WTT1; H0YBN4; A0A6Q8JFV4; Q9H361; E5RFD8; A0A024R9E2; A0A7I2V3J9; A0A6Q8JFT6; E5RJB9; B3KT93; Q3ZCS4; A0A7I2YQ90; H0YAR2; B4DQX0; E5RHG7; E5RH24; P11940; E5RGC4; Q4VXU2; Q5JQF8; A0A7I2YQ88; Q2VIP3; E7ERJ7	0	1157.67	11	100	14825453	14825453	1		High	2	0.5153	0	1	1	1	579.337	-0.88	-0.00051	24.9238	0.006574	0.1047	0.014	1.96	25.16
3791	FALSE		High	Unambiguous	FSSCGGGGGSFGAGGGFGSR	[R].FSSCGGGGGSFGAGGGFGSR.[S]	1xCarbamidomethyl [C4]	1xCarbamidomethyl [C4]	1.10142e-06	0.00190862	2.616	1	6	1	H6VRF8	H6VRF8 [46-65]	H6VRF8 1xCarbamidomethyl [C49]	H6VRF8 1xCarbamidomethyl [C49]	Keratin, type II cytoskeletal 1 OS=Homo sapiens OX=9606 GN=KRT1 PE=3 SV=1	H6VRF8; H6VRG0; P04264; H6VRG3; H6VRG2; H6VRG1	0	1765.73	20	100	2.11356e+06	2.11356e+06	1		High	2	0.859	0	1	1	1	883.369	-2.41	-0.00213	17.9705	0.001585	2.202e-07	2.616	3.9	17.99
3793	FALSE		High	Unambiguous	FSSELEQIELHNSIR	[R].FSSELEQIELHNSIR.[D]			0.000374091	0.00190862	1.34	1	4	2	H0Y9X1	H0Y9X1 [124-138]			Translation machinery-associated protein 16 (Fragment) OS=Homo sapiens OX=9606 GN=TMA16 PE=1 SV=1	H0Y9X1; Q96EY4; B7Z504; D6RA57	0	1801.91	15	100	844331	844331	1		High	3	0.3953	0	1	1	1	601.309	2.14	0.00128	21.4614	0.001585	0.0001367	1.34	1.72	21.45
3797	FALSE		High	Unambiguous	FSSSSGYGGGSSR	[R].FSSSSGYGGGSSR.[V]			0.00297428	0.00190862	0.886	1	1	1	P35527	P35527 [47-59]			Keratin, type I cytoskeletal 9 OS=Homo sapiens OX=9606 GN=KRT9 PE=1 SV=3	P35527	0	1235.53	13	100	4462034	4462034	1		High	2	0.7833	0	1	1	1	618.268	0.06	4e-05	10.6597	0.001585	0.001345	0.886	3	10.68
3817	FALSE		High	Unambiguous	FTGSGSGTDFTLK	[R].FTGSGSGTDFTLK.[I]			0.00469477	0.00190862	0.786	1	4	1	A0A5C2GJ36	A0A5C2GJ36 [67-79]			IG c844_light_IGKV2D-29_IGKJ4 (Fragment) OS=Homo sapiens OX=9606 PE=2 SV=1	A0A5C2FX88; A0A5C2GR14; A0A5C2GJ36; A0A5C2GLK2	0	1317.63	13	100	2.59849e+06	2.59849e+06	1		High	2	0.1214	0	1	1	1	659.322	3.76	0.00248	19.0827	0.001585	0.002228	0.786	2.8	19.11
4220	FALSE		High	Unambiguous	GGGFGGGSSFGGGSGFSGGGFGGGGFGGGR	[R].GGGFGGGSSFGGGSGFSGGGFGGGGFGGGR.[F]			0.0450929	0.00456424	0.288	1	1	1	P35908	P35908 [93-122]			Keratin, type II cytoskeletal 2 epidermal OS=Homo sapiens OX=9606 GN=KRT2 PE=1 SV=2	P35908	0	2399.02	30	100	17518206	17518206	1		High	3	0.6089	0	1	1	1	800.341	-4.02	-0.00322	23.7862	0.00358	0.02714	0.288	2.71	23.94
3818	FALSE		High	Unambiguous	FTGSGTGTDFTLTITK	[R].FTGSGTGTDFTLTITK.[L]			0.0645222	0.00496921	0.208	1	1	2	A0A5C2GMC2	A0A5C2GMC2 [63-78]			IG c610_light_IGKV3-20_IGKJ3 (Fragment) OS=Homo sapiens OX=9606 PE=2 SV=1	A0A5C2GMC2	0	1646.83	16	100	7.61236e+07	7.61236e+07	2		High	2	0.3874	0	1	1	1	823.915	-2.55	-0.0021	15.7912	0.003731	0.04037	0.208	1.11	22.1
3821	FALSE		High	Unambiguous	FTLDCTHPVEDGIMDAANFEQFLQER	[K].FTLDCTHPVEDGIMDAANFEQFLQER.[I]	1xCarbamidomethyl [C5]; 1xOxidation [M14]	1xCarbamidomethyl [C5]; 1xOxidation [M14]	1.55748e-05	0.00190862	2.036	1	2	1	Q7Z4W8	Q7Z4W8 [21-46]	Q7Z4W8 1xCarbamidomethyl [C25]; 1xOxidation [M34]	Q7Z4W8 1xCarbamidomethyl [C25]; 1xOxidation [M34]	Heparin-binding protein HBp15 OS=Homo sapiens OX=9606 PE=1 SV=1	Q7Z4W8; P35268	0	3099.38	26					NoQuanValues	High	3	0.8104	0	1	1	1	1033.8	2.59	0.00268	25.7364	0.001585	4.089e-06	2.036	5.01
3833	FALSE		High	Unambiguous	FTQAGSEVSALLGR	[R].FTQAGSEVSALLGR.[I]			0.014148	0.00190862	0.544	1	4	1	Q0QEN7	Q0QEN7 [247-260]			ATP synthase subunit beta (Fragment) OS=Homo sapiens OX=9606 GN=ATP5B PE=2 SV=1	Q0QEN7; F8W0P7; V9HW31; H0YH81	0	1435.75	14	100	998347	998347	1		High	2	0.4549	0	1	1	1	718.38	-0.68	-0.00049	23.8948	0.001585	0.007503	0.544	2.33	23.85
3845	FALSE		High	Unambiguous	FVDGLMIHSGDPVNYYVDTAVR	[K].FVDGLMIHSGDPVNYYVDTAVR.[H]	1xOxidation [M6]	1xOxidation [M6]	0.0128	0.00190862	0.566	1	7	1	P23396	P23396 [152-173]	P23396 1xOxidation [M157]	P23396 1xOxidation [M157]	40S ribosomal protein S3 OS=Homo sapiens OX=9606 GN=RPS3 PE=1 SV=2	A7E2S3; P23396; Q9NQS8; E9PL09; E9PSF4; H0YEU2; Q53G83	0	2484.19	22					NoQuanValues	High	3	0.5692	0	1	1	1	828.735	1.68	0.00139	24.6572	0.001585	0.006726	0.566	2.53
3854	FALSE		High	Unambiguous	FVIGGPQGDAGLTGR	[R].FVIGGPQGDAGLTGR.[K]			0.00105975	0.00190862	1.112	1	2	1	B4DEX8	B4DEX8 [250-264]			S-adenosylmethionine synthase OS=Homo sapiens OX=9606 GN=MAT2A PE=2 SV=1	B4DEX8; P31153	0	1444.75	15					NoQuanValues	High	2	0.5919	0	1	1	1	722.878	-3.4	-0.00246	21.5805	0.001585	0.0004305	1.112	2.72
3857	FALSE		High	Unambiguous	FVNVVPTFGK	[R].FVNVVPTFGK.[K]			0.00611708	0.00190862	0.728	1	2	1	P62861	P62861 [116-125]			FAU ubiquitin-like and ribosomal protein S30 OS=Homo sapiens OX=9606 GN=FAU PE=1 SV=2	P62861; E9PR30	0	1107.62	10	100	33150336	33150336	1		High	2	0.7669	0	1	1	1	554.314	1.09	0.00061	24.1244	0.001585	0.002981	0.728	2.66	24.17
3858	FALSE		High	Unambiguous	FVNVVPTFGKK	[R].FVNVVPTFGKK.[K]			0.0595405	0.00496921	0.226	1	2	1	P62861	P62861 [116-126]			FAU ubiquitin-like and ribosomal protein S30 OS=Homo sapiens OX=9606 GN=FAU PE=1 SV=2	P62861; E9PR30	1	1235.71	11	100	743054	743054	1		High	3	0.6078	0	1	1	1	412.577	1.66	0.00068	20.9482	0.003731	0.03699	0.226	2.55	20.96
3915	FALSE		High	Unambiguous	GAFGKPQGTVAR	[R].GAFGKPQGTVAR.[V]			0.012684	0.00190862	0.568	1	6	1	H7C123	H7C123 [27-38]			60S ribosomal protein L10 (Fragment) OS=Homo sapiens OX=9606 GN=RPL10 PE=1 SV=1	H7C123; F8W7C6; X1WI28; Q96L21; X5D2T3; H7C2C5	0	1188.65	12	100	785018	785018	1		High	3	0.5375	0	1	1	1	396.887	-0.41	-0.00016	11.2707	0.001585	0.00668	0.568	2.4	11.27
3942	FALSE		High	Unambiguous	GALQNIIPASTGAAK	[R].GALQNIIPASTGAAK.[A]			0.000732065	0.00190862	1.193	1	6	1	P04406	P04406 [201-215]			Glyceraldehyde-3-phosphate dehydrogenase OS=Homo sapiens OX=9606 GN=GAPDH PE=1 SV=3	E7EUT5; Q2TSD0; Q5ZEY3; P04406; A4UCT1; Q0QET7	0	1411.79	15	100	6.35361e+06	6.35361e+06	1		High	2	0.6221	0	1	1	1	706.4	1.8	0.00127	21.766	0.001585	0.0002861	1.193	2.99	21.82
3992	FALSE		High	Unambiguous	GCEVVVSGK	[K].GCEVVVSGK.[L]	1xCarbamidomethyl [C2]	1xCarbamidomethyl [C2]	0.0471654	0.00456424	0.278	1	8	2	P23396	P23396 [133-141]	P23396 1xCarbamidomethyl [C134]	P23396 1xCarbamidomethyl [C134]	40S ribosomal protein S3 OS=Homo sapiens OX=9606 GN=RPS3 PE=1 SV=2	A7E2S3; E9PJN9; P23396; Q9NQS8; E9PL09; E9PSF4; H0YEU2; Q53G83	0	934.466	9	100	1.2763e+06	1.2763e+06	1		High	2	0.6339	0	1	1	1	467.737	-0.01	0	11.9747	0.00358	0.02852	0.278	2.24	12
4161	FALSE		High	Unambiguous	GFLDALDHAGYSGLYEAIESWDFK	[R].GFLDALDHAGYSGLYEAIESWDFK.[K]			1.74926e-08	0.00190862	3.523	1	5	1	O95786	O95786 [72-95]			Antiviral innate immune response receptor RIG-I OS=Homo sapiens OX=9606 GN=RIGI PE=1 SV=2	A0A7P0T9I8; A0A7P0TB70; O95786; Q3B797; A0A7P0Z442	0	2704.26	24					NoQuanValues	High	3	0.7346	0	1	1	1	902.085	-6.48	-0.00584	26.2799	0.001585	2.276e-09	3.523	6.82
4162	FALSE		High	Unambiguous	GFLDALDHAGYSGLYEAIESWDFKK	[R].GFLDALDHAGYSGLYEAIESWDFKK.[I]			0.000798426	0.00190862	1.174	1	5	1	O95786	O95786 [72-96]			Antiviral innate immune response receptor RIG-I OS=Homo sapiens OX=9606 GN=RIGI PE=1 SV=2	A0A7P0T9I8; A0A7P0TB70; O95786; Q3B797; A0A7P0Z442	1	2832.35	25					NoQuanValues	High	4	0.6482	0	1	1	1	708.843	-0.32	-0.00023	26.0591	0.001585	0.0003141	1.174	3.98
3820	FALSE		High	Unambiguous	FTLDCTHPVEDGIMDAANFEQFLQER	[K].FTLDCTHPVEDGIMDAANFEQFLQER.[I]	1xCarbamidomethyl [C5]	1xCarbamidomethyl [C5]	0.00226159	0.00190862	0.946	1	2	1	Q7Z4W8	Q7Z4W8 [21-46]	Q7Z4W8 1xCarbamidomethyl [C25]	Q7Z4W8 1xCarbamidomethyl [C25]	Heparin-binding protein HBp15 OS=Homo sapiens OX=9606 PE=1 SV=1	Q7Z4W8; P35268	0	3083.39	26					NoQuanValues	High	3	0.3357	0	1	1	1	1028.47	-1.3	-0.00134	25.8873	0.001585	0.0009925	0.946	1.43
8950	FALSE		High	Unambiguous	KYEDEINK	[K].KYEDEINK.[R]	1xGG [K1]	1xGG [K1]	0.00861159	0.00190862	0.653	1	3	1	P35908	P35908 [267-274]	P35908 1xGG [K267]	P35908 1xGG [K267]	Keratin, type II cytoskeletal 2 epidermal OS=Homo sapiens OX=9606 GN=KRT2 PE=1 SV=2	P35908; Q01546; P12035	1	1152.55	8	100	481592	481592	1		High	2	0	0	1	1	1	576.781	1.64	0.00094	10.6276	0.001585	0.004341	0.653	2.7	10.82
5780	FALSE		High	Unambiguous	GSGTDFTLK	[R].GSGTDFTLK.[I]			0.0595405	0.00496921	0.226	1	3	2	A0A5C2G7M2	A0A5C2G7M2 [71-79]			IGL c458_light_IGKV2D-28_IGKJ3 (Fragment) OS=Homo sapiens OX=9606 PE=2 SV=1	A0A5C2G7M2; A0A5C2FXI7; A0A1W6IYJ4	0	925.463	9	100	4.16873e+06	4.16873e+06	1		High	2	0.4682	0	1	1	1	463.236	2.39	0.00111	17.0832	0.003731	0.03702	0.226	2.2	17.08
5826	FALSE		High	Unambiguous	GSSGGGCFGGSSGGYGGLGGFGGGSFR	[R].GSSGGGCFGGSSGGYGGLGGFGGGSFR.[G]	1xCarbamidomethyl [C7]	1xCarbamidomethyl [C7]	1.4496e-07	0.00190862	3.06	1	2	1	A0A1B0GVI3	A0A1B0GVI3 [60-86]	A0A1B0GVI3 1xCarbamidomethyl [C66]	A0A1B0GVI3 1xCarbamidomethyl [C66]	Keratin, type I cytoskeletal 10 OS=Homo sapiens OX=9606 GN=KRT10 PE=1 SV=2	A0A1B0GVI3; P13645	0	2342.98	27					NoQuanValues	High	2	0.8533	0	1	1	1	1171.99	-3.93	-0.0046	23.2378	0.001585	2.344e-08	3.06	3.34
6345	FALSE		High	Unambiguous	HSVAVMTVR	[R].HSVAVMTVR.[E]			0.0307371	0.00357933	0.373	1	2	1	Q9BRS2	Q9BRS2 [371-379]			Serine/threonine-protein kinase RIO1 OS=Homo sapiens OX=9606 GN=RIOK1 PE=1 SV=2	Q9H2L9; Q9BRS2	0	999.54	9	100	589386	589386	1		High	2	0.6345	0	1	1	1	500.274	-0.44	-0.00022	13.7495	0.002829	0.0177	0.373	2.49	13.77
6392	FALSE		High	Unambiguous	HVVFIAQR	[K].HVVFIAQR.[R]			0.00595192	0.00190862	0.734	1	3	2	P62081	P62081 [91-98]			40S ribosomal protein S7 OS=Homo sapiens OX=9606 GN=RPS7 PE=1 SV=1	P62081; B5MCP9; A0A2R8Y623	0	969.563	8	100	38316828	38316828	1		High	2	0.7715	0	1	1	1	485.285	0.38	0.00018	15.3803	0.001585	0.002893	0.734	2.67	15.43
6400	FALSE		High	Unambiguous	HWPFQVINDGDKPK	[K].HWPFQVINDGDKPK.[V]			0.0002413	0.00190862	1.436	1	8	2	A0A0G2JIW1	A0A0G2JIW1 [90-103]			Heat shock 70 kDa protein 1B OS=Homo sapiens OX=9606 GN=HSPA1B PE=1 SV=1	B4DI39; A0A0G2JIW1; B4DWK5; B4DNT8; P0DMV9; Q9UQC1; A0A1U9X7W4; Q59EJ3	0	1680.85	14	100	956431	956431	1		High	3	0.6802	0	1	1	1	560.954	-1.81	-0.00102	20.3506	0.001585	8.394e-05	1.436	3.69	20.36
6407	FALSE		High	Unambiguous	HYFQNTQGLIFVVDSNDR	[RK].HYFQNTQGLIFVVDSNDR.[E]			0.00147232	0.00190862	1.04	2	18	1	F5H423; C9JPM4	F5H423 [80-97]; C9JPM4 [80-97]			ADP-ribosylation factor 3 OS=Homo sapiens OX=9606 PE=3 SV=1;ADP-ribosylation factor 4 (Fragment) OS=Homo sapiens OX=9606 GN=ARF4 PE=1 SV=1	F5H423; C9JPM4; P61204; B4DN70; B4DJC8; B4DLJ3; P18085; A0A024R3Q0; A0A8V8TNZ5; A0A8V8TQC0; B4DEB9; C9J1Z8; A4D0Z3; F5H0C7; C9JAK5; A0A8V8TQP8; A0A8V8TP92; A0A8V8TNZ0	0	2153.04	18	100	1.42837e+06	1.42837e+06	1	NotUnique	High	3	0.5668	0	1	1	1	718.355	4.07	0.00292	24.5527	0.001585	0.0006175	1.04	3.37	24.52
6408	FALSE		High	Unambiguous	HYFQNTQGLIFVVDSNDRER	[RK].HYFQNTQGLIFVVDSNDRER.[VI]			0.00778975	0.00190862	0.675	2	18	1	F5H423; C9JPM4	F5H423 [80-99]; C9JPM4 [80-99]			ADP-ribosylation factor 3 OS=Homo sapiens OX=9606 PE=3 SV=1;ADP-ribosylation factor 4 (Fragment) OS=Homo sapiens OX=9606 GN=ARF4 PE=1 SV=1	F5H423; C9JPM4; P61204; B4DN70; B4DJC8; B4DLJ3; P18085; A0A024R3Q0; A0A8V8TNZ5; A0A8V8TQC0; B4DEB9; C9J1Z8; A4D0Z3; F5H0C7; C9JAK5; A0A8V8TQP8; A0A8V8TP92; A0A8V8TNZ0	1	2438.18	20					NoQuanValues	High	3	0.5146	0	1	1	1	813.401	1.7	0.00138	22.7008	0.001585	0.003899	0.675	2.39
6465	FALSE		High	Unambiguous	KADIDLTK	[R].KADIDLTK.[R]			0.00446491	0.00190862	0.797	1	1	3	P62269	P62269 [47-54]			40S ribosomal protein S18 OS=Homo sapiens OX=9606 GN=RPS18 PE=1 SV=3	P62269	1	903.515	8	100	10797245	10797245	1		High	2	0.557	0	1	1	1	452.262	2.47	0.00112	12.3807	0.001585	0.002102	0.797	3.07	12.36
6466	FALSE		High	Unambiguous	KADIDLTKR	[R].KADIDLTKR.[A]			0.0223867	0.00190862	0.443	1	1	1	P62269	P62269 [47-55]			40S ribosomal protein S18 OS=Homo sapiens OX=9606 GN=RPS18 PE=1 SV=3	P62269	2	1059.62	9	100	2.44688e+06	2.44688e+06	1		High	3	0.4481	0	1	1	1	353.876	-0.82	-0.00029	11.0014	0.001585	0.01246	0.443	3.37	11.01
6476	FALSE		High	Unambiguous	KADVDAIHEYLLLK	[K].KADVDAIHEYLLLK.[G]			0.0734119	0.00496921	0.179	1	3	1	Q9UJV9	Q9UJV9 [442-455]			Probable ATP-dependent RNA helicase DDX41 OS=Homo sapiens OX=9606 GN=DDX41 PE=1 SV=2	Q9UJV9; B3KRK2; Q53HI2	1	1627.91	14	100	565515	565515	1		High	3	0.5462	0	1	1	1	543.307	0.19	0.0001	22.6244	0.003731	0.04661	0.179	2.49	22.64
6479	FALSE		High	Unambiguous	KAEAGAGSATEFQFR	[K].KAEAGAGSATEFQFR.[G]			0.120114	0.00582921	0.067	1	3	1	P46783	P46783 [139-153]			40S ribosomal protein S10 OS=Homo sapiens OX=9606 GN=RPS10 PE=1 SV=1	P46783; Q9NQ39; Q59GE4	1	1569.77	15					NoQuanValues	High	3	0.3529	0	1	1	1	523.927	0.76	0.0004	16.8728	0.004348	0.08073	0.067	1.7
6619	FALSE		High	Unambiguous	KASGPPVSELITK	[R].KASGPPVSELITK.[VA]			0.0488904	0.00456424	0.27	1	6	1	P16403	P16403 [34-46]			Histone H1.2 OS=Homo sapiens OX=9606 GN=H1-2 PE=1 SV=2	Q4VB24; B2R984; P16402; A3R0T8; P16403; A3R0T7	1	1326.76	13	100	1.23396e+06	1.23396e+06	1		High	3	0.6512	0	1	1	1	442.927	3.51	0.00155	17.9559	0.00358	0.02976	0.27	2.15	17.98
6776	FALSE		High	Unambiguous	KDGFLHETLLDR	[R].KDGFLHETLLDR.[R]			0.000855039	0.00190862	1.159	1	1	1	Q14331	Q14331 [236-247]			Protein FRG1 OS=Homo sapiens OX=9606 GN=FRG1 PE=1 SV=1	Q14331	1	1443.76	12	100	880826	880826	1		High	3	0.522	0	1	1	1	481.927	4.7	0.00226	19.2477	0.001585	0.0003398	1.159	2.95	19.29
6286	FALSE		High	Unambiguous	HPGSFDVVHVK	[R].HPGSFDVVHVK.[D]			0.04311	0.00456424	0.298	1	7	1	Q96IR1	Q96IR1 [181-191]			RPS4X protein (Fragment) OS=Homo sapiens OX=9606 GN=RPS4X PE=2 SV=2	P22090; Q96IR1; Q496E4; A4FU11; B2R491; Q53HV1; C9JEH7	0	1221.64	11	100	2.07633e+06	2.07633e+06	1		High	3	0.4065	0	1	1	1	407.883	-2.15	-0.00088	15.0514	0.00358	0.02581	0.298	1.55	15.09
6954	FALSE		High	Unambiguous	KEELTLEGIR	[K].KEELTLEGIR.[Q]			0.00811605	0.00190862	0.666	1	11	1	A8K7F6	A8K7F6 [238-247]			RNA helicase OS=Homo sapiens OX=9606 PE=2 SV=1	Q59F68; B4DNH2; A8K7F6; J3KSZ0; P60842; J3KTB5; J3KTN0; J3QS69; J3KT12; A8K088; B4DKP9	1	1187.66	10					NoQuanValues	High	3	0.2564	0	1	1	1	396.559	-0.53	-0.00021	18.3653	0.001585	0.004077	0.666	2.34
7411	FALSE		High	Unambiguous	KGHAVGDIPGVR	[R].KGHAVGDIPGVR.[F]			0.00233504	0.00190862	0.939	1	2	2	A8K517	A8K517 [108-119]			40S ribosomal protein S23 OS=Homo sapiens OX=9606 GN=RPS23 PE=2 SV=1	D6RD47; A8K517	1	1205.67	12	100	468540	468540	1		High	2	0.5884	0	1	1	1	603.342	0.74	0.00045	12.7829	0.001585	0.001032	0.939	3.28	12.8
7444	FALSE		High	Unambiguous	KGLTPSQIGVILR	[K].KGLTPSQIGVILR.[D]			0.119594	0.00582921	0.068	1	2	1	P62277	P62277 [43-55]			40S ribosomal protein S13 OS=Homo sapiens OX=9606 GN=RPS13 PE=1 SV=2	P62277; J3KMX5	1	1381.85	13	100	699109	699109	1		High	3	0.5848	0	1	1	1	461.291	4.77	0.0022	22.4692	0.004348	0.08036	0.068	2.77	22.48
7708	FALSE		High	Unambiguous	KIAFAITAIK	[R].KIAFAITAIK.[G-]			0.000327683	0.00190862	1.369	1	3	2	P62269	P62269 [25-34]			40S ribosomal protein S18 OS=Homo sapiens OX=9606 GN=RPS18 PE=1 SV=3	P62269; Q5GGW2; A0A0G2JQH2	1	1075.69	10	100	3497561	3497561	1		High	2	0.6444	0	1	1	1	538.348	1.7	0.00091	21.8346	0.001585	0.0001177	1.369	3.6	21.86
7733	FALSE		High	Unambiguous	KLDPGSEETQTLVR	[R].KLDPGSEETQTLVR.[E]			0.00555823	0.00190862	0.749	1	2	1	P26641	P26641 [401-414]			Elongation factor 1-gamma OS=Homo sapiens OX=9606 GN=EEF1G PE=1 SV=3	P26641; B4DUP0	1	1572.82	14	100	633265	633265	1		High	3	0.5943	0	1	1	1	524.948	3.34	0.00175	15.6399	0.001585	0.002684	0.749	3.18	15.64
7738	FALSE		High	Unambiguous	KIEDNNTLVFIVDVK	[K].KIEDNNTLVFIVDVK.[A]			2.80738e-05	0.00190862	1.907	1	6	1	K7EJV9	K7EJV9 [82-96]			60S ribosomal protein L23a (Fragment) OS=Homo sapiens OX=9606 GN=RPL23A PE=1 SV=1	K7EJV9; H7BY10; A8MUS3; P62750; K7ERT8; K7EMA7	1	1746.96	15					NoQuanValues	High	2	0.6287	0	1	1	1	873.986	1.18	0.00103	25.3589	0.001585	7.853e-06	1.907	4.39
7747	FALSE		High	Unambiguous	KIEKLEEYR	[K].KIEKLEEYR.[L]			0.0304604	0.00357933	0.375	1	6	1	O95786	O95786 [96-104]			Antiviral innate immune response receptor RIG-I OS=Homo sapiens OX=9606 GN=RIGI PE=1 SV=2	B3KWW1; A0A7P0T9I8; A0A7P0TB70; O95786; Q3B797; A0A7P0Z442	2	1207.67	9	100	356433	356433	1		High	3	0.3651	0	1	1	1	403.228	1.76	0.00071	11.3047	0.002829	0.01758	0.375	2.52	11.29
7906	FALSE		High	Unambiguous	KLYDIDVAK	[K].KLYDIDVAK.[V]			0.0974034	0.00496921	0.115	1	6	2	K7EJV9	K7EJV9 [108-116]			60S ribosomal protein L23a (Fragment) OS=Homo sapiens OX=9606 GN=RPL23A PE=1 SV=1	K7EJV9; H7BY10; A8MUS3; P62750; K7ERT8; K7EMA7	1	1064.6	9	100	10029027	10029027	1		High	2	0.1418	0	1	1	1	532.799	-7	-0.00373	16.8459	0.003731	0.06399	0.115	1.34	16.9
8124	FALSE		High	Unambiguous	KNQLLLEFSFWNEPVPR	[R].KNQLLLEFSFWNEPVPR.[S]			0.103118	0.00496921	0.102	1	4	1	C9J7B1	C9J7B1 [25-41]			Protein NipSnap homolog 2 (Fragment) OS=Homo sapiens OX=9606 GN=NIPSNAP2 PE=1 SV=1	C9J7B1; O75323; H7C333; C9K068	1	2117.12	17					NoQuanValues	High	3	0.0516	0	1	1	1	706.379	2.63	0.00185	24.9352	0.003731	0.06817	0.102	1.55
8239	FALSE		High	Unambiguous	KPLFFGEGTVLR	[R].KPLFFGEGTVLR.[Q]			0.152148	0.00886541	0.012	1	5	1	A8K6K2	A8K6K2 [292-303]			cDNA FLJ75877, highly similar to Homo sapiens 5'-nucleotidase, cytosolic II (NT5C2), mRNA OS=Homo sapiens OX=9606 PE=2 SV=1	A8K6K2; A0A6Q8PHB5; P49902; A0A6Q8PHP0; B3KXN5	0	1363.77	12	100	312417	312417	1		High	3	0.4485	0	1	1	1	455.262	-1.53	-0.00069	22.9073	0.006574	0.1053	0.012	1.94	22.91
8242	FALSE		High	Unambiguous	KPLPDHVSIVEPK	[K].KPLPDHVSIVEPK.[D]			0.00025028	0.00190862	1.428	1	7	1	P23396	P23396 [202-214]			40S ribosomal protein S3 OS=Homo sapiens OX=9606 GN=RPS3 PE=1 SV=2	P23396; Q9NQS8; E9PL09; E9PSF4; H0YEU2; Q53G83; E9PPU1	0	1458.83	13	100	1.75081e+06	1.75081e+06	1		High	3	0.6391	0	1	1	1	486.95	2.32	0.00113	16.1426	0.001585	8.776e-05	1.428	3.99	16.23
8407	FALSE		High	Unambiguous	KQISNLQQSISDAEQR	[K].KQISNLQQSISDAEQR.[G]			1.66792e-05	0.00190862	2.021	1	7	1	H6VRF8	H6VRF8 [417-432]			Keratin, type II cytoskeletal 1 OS=Homo sapiens OX=9606 GN=KRT1 PE=3 SV=1	H6VRF8; H6VRG0; P04264; H6VRG3; H6VRF9; H6VRG2; H6VRG1	1	1844.95	16	100	1.18369e+06	1.18369e+06	1		High	3	0.6717	0	1	1	1	615.651	-3.63	-0.00223	16.0248	0.001585	4.419e-06	2.021	3.96	16.02
7193	FALSE		High	Unambiguous	KETEFLR	[R].KETEFLR.[L]			0.152797	0.00886541	0.011	1	7	1	B2R6F9	B2R6F9 [72-78]			cDNA, FLJ92932, highly similar to Homo sapiens serine/threonine kinase 38 (STK38), mRNA OS=Homo sapiens OX=9606 PE=2 SV=1	Q9Y2H1; I3L0D0; B2R6F9; F5GY51; F5H7Z3; Q15208; Q9UPD3	1	922.499	7	100	620749	620749	1		High	2	0.1152	0	1	1	1	461.755	3.41	0.00157	13.207	0.006574	0.1061	0.011	1.91	13.17
5795	FALSE		High	Unambiguous	GSLGGGFSSGGFSGGSFSR	[K].GSLGGGFSSGGFSGGSFSR.[G]			6.30894e-07	0.00190862	2.738	1	2	1	A0A1B0GVI3	A0A1B0GVI3 [41-59]			Keratin, type I cytoskeletal 10 OS=Homo sapiens OX=9606 GN=KRT10 PE=1 SV=2	A0A1B0GVI3; P13645	0	1707.77	19	100	12463195	12463195	1		High	2	0.8016	0	1	1	1	854.389	-1.42	-0.00121	21.5611	0.001585	1.189e-07	2.738	5.09	21.6
6268	FALSE		High	Unambiguous	HNLEELEQVVYKPQK	[K].HNLEELEQVVYKPQK.[F]	1xGG [K12]	1xGG [K12]	1.05156e-05	0.00190862	2.122	1	5	1	O95786	O95786 [444-458]	O95786 1xGG [K455]	O95786 1xGG [K455]	Antiviral innate immune response receptor RIG-I OS=Homo sapiens OX=9606 GN=RIGI PE=1 SV=2	B3KWW1; A0A7P0TB70; A2A376; B4DWT9; O95786	0	1968.02	15	100	4633764	4633764	1		High	3	0.1906	0	1	1	1	656.677	-0.47	-0.00031	20.0249	0.001585	2.651e-06	2.122	2.99	20.07
6227	FALSE		High	Unambiguous	HIVMTQTPLYSPVTLGQPASISCR	[-].HIVMTQTPLYSPVTLGQPASISCR.[S]	1xAcetyl [N-Term]; 1xCarbamidomethyl [C23]; 1xOxidation [M4]	1xAcetyl [N-Term]; 1xCarbamidomethyl [C23]; 1xOxidation [M4]	0.0598072	0.00496921	0.225	1	1	2	A0A5C2FY16	A0A5C2FY16 [1-24]	A0A5C2FY16 1xAcetyl [N-Term]; 1xCarbamidomethyl [C23]; 1xOxidation [M4]	A0A5C2FY16 1xAcetyl [N-Term]; 1xCarbamidomethyl [C23]; 1xOxidation [M4]	IGL c1782_light_IGKV2D-24_IGKJ2 (Fragment) OS=Homo sapiens OX=9606 PE=2 SV=1	A0A5C2FY16	0	2714.36	24	100	25557435	25557435	2		High	3	0.1462	0	1	1	1	905.466	7.02	0.00635	26.2623	0.003731	0.03721	0.225	1.3	26.26
5830	FALSE		High	Unambiguous	GSSSGGGYSSGSSSYGSGGR	[R].GSSSGGGYSSGSSSYGSGGR.[Q]			3.00841e-06	0.00190862	2.396	1	1	1	P35908	P35908 [525-544]			Keratin, type II cytoskeletal 2 epidermal OS=Homo sapiens OX=9606 GN=KRT2 PE=1 SV=2	P35908	0	1740.71	20					NoQuanValues	High	2	0.8366	0	1	1	1	870.861	5.32	0.00463	10.2861	0.001585	6.672e-07	2.396	5.08
5843	FALSE		High	Unambiguous	GSYGSGGSSYGSGGGSYGSGGGGGGHGSYGSGSSSGGYR	[R].GSYGSGGSSYGSGGGSYGSGGGGGGHGSYGSGSSSGGYR.[G]			1.71087e-09	0.00190862	4.032	1	6	1	H6VRF8	H6VRF8 [550-588]			Keratin, type II cytoskeletal 1 OS=Homo sapiens OX=9606 GN=KRT1 PE=3 SV=1	H6VRF8; H6VRG0; P04264; H6VRF9; H6VRG2; H6VRG1	0	3312.31	39	100	1.99928e+06	1.99928e+06	1		High	3	0.8684	0	1	1	1	1104.77	-2.08	-0.00229	12.0206	0.001585	1.753e-10	4.032	6.46	12.04
5844	FALSE		High	Unambiguous	GSYVSIHSSGFR	[K].GSYVSIHSSGFR.[D]			0.154101	0.00886541	0.009	1	33	1	K7EL56	K7EL56 [36-47]			RNA helicase (Fragment) OS=Homo sapiens OX=9606 GN=DDX39A PE=1 SV=1	K7EL56; F6WLT2; B4DH55; Q5STU3; F6QYI9; A0A286SD65; Q7KYK3; A0A0G2JHN7; F6S2B7; A0A286SD64; A0A286SD68; A0A286SD63; B4DX78; F6TRA5; O00148; A0A286SD67; K7ENP6; K7EIL8; A0A024R7H0; F6S4E6; A0A0G2JJL7; F6R6M7; K7EQN7; B4DF34; A0A286SD59; K7EN69; A0A0A0MT12; A0A286SD52; F6U6E2; K7EPJ3; Q13838; F6SXL5; Q59G92	0	1296.63	12					NoQuanValues	High	3	0.4641	0	1	1	1	432.883	1.35	0.00058	15.7225	0.006574	0.1068	0.009	1.81
5892	FALSE		High	Unambiguous	GTIPSLSIFTLMIFDECHNTSK	[K].GTIPSLSIFTLMIFDECHNTSK.[Q]	1xCarbamidomethyl [C17]	1xCarbamidomethyl [C17]	0.0239623	0.00357933	0.428	1	5	1	O95786	O95786 [358-379]	O95786 1xCarbamidomethyl [C374]	O95786 1xCarbamidomethyl [C374]	Antiviral innate immune response receptor RIG-I OS=Homo sapiens OX=9606 GN=RIGI PE=1 SV=2	B3KWW1; A0A7P0TB70; A2A376; B4DWT9; O95786	0	2511.23	22					NoQuanValues	High	3	0.1786	0	1	1	1	837.747	-0.26	-0.00021	26.1802	0.002829	0.01347	0.428	1.68
5893	FALSE		High	Unambiguous	GTIPSLSIFTLMIFDECHNTSK	[K].GTIPSLSIFTLMIFDECHNTSK.[Q]	1xCarbamidomethyl [C17]; 1xOxidation [M12]	1xCarbamidomethyl [C17]; 1xOxidation [M12]	2.41459e-05	0.00190862	1.94	1	5	1	O95786	O95786 [358-379]	O95786 1xCarbamidomethyl [C374]; 1xOxidation [M369]	O95786 1xCarbamidomethyl [C374]; 1xOxidation [M369]	Antiviral innate immune response receptor RIG-I OS=Homo sapiens OX=9606 GN=RIGI PE=1 SV=2	B3KWW1; A0A7P0TB70; A2A376; B4DWT9; O95786	0	2527.22	22					NoQuanValues	High	3	0.6608	0	1	1	1	843.078	-0.04	-3e-05	25.9729	0.001585	6.637e-06	1.94	3.39
5894	FALSE		High	Unambiguous	GTIQVITQGTSLK	[K].GTIQVITQGTSLK.[N]			0.0267147	0.00357933	0.404	1	8	1	Q9UMY2	Q9UMY2 [224-236]			3-phosphoglycerate dehydrogenase (Fragment) OS=Homo sapiens OX=9606 GN=PGDH3 PE=2 SV=1	Q9UMY2; O43175; B3KSC3; Q9UMY3; Q8N5M8; V9HW79; A0A286YF22; A0A2C9F2M7	0	1345.77	13					NoQuanValues	High	2	0.3949	0	1	1	1	673.392	6.4	0.0043	20.5445	0.002829	0.01521	0.404	1.95
5903	FALSE		High	Unambiguous	GTNYLADVFEK	[K].GTNYLADVFEK.[K]			0.0181677	0.00190862	0.489	1	1	1	P31151	P31151 [51-61]			Protein S100-A7 OS=Homo sapiens OX=9606 GN=S100A7 PE=1 SV=4	P31151	0	1256.62	11					NoQuanValues	High	2	0.6702	0	1	1	1	628.811	-0.1	-7e-05	24.7942	0.001585	0.009915	0.489	2.82
5910	FALSE		High	Selected	GTQAMDEAYYYCQTWDTNNVLFGGGTK	[R].GTQAMDEAYYYCQTWDTNNVLFGGGTK.[L]	1xCarbamidomethyl [C12]	1xCarbamidomethyl [C12]	0.0727625	0.00496921	0.181	1	1	1	A0A5C2G4D1	A0A5C2G4D1 [76-102]	A0A5C2G4D1 1xCarbamidomethyl [C87]	A0A5C2G4D1 1xCarbamidomethyl [C87]	IGL c3420_light_IGLV3-1_IGLJ2 (Fragment) OS=Homo sapiens OX=9606 PE=2 SV=1	A0A5C2G4D1	0	3090.32	27	100	4.10406e+06	4.10406e+06	1		High	3		0.0127	2	2	2	1030.78	3.8	0.00391	24.4332	0.003731	0.04627	0.181	1.56	24.56
5925	FALSE		High	Unambiguous	GTVVTGTLER	[R].GTVVTGTLER.[G]			0.00730799	0.00190862	0.689	1	1	1	A0A384ME17	A0A384ME17 [275-284]			Elongation factor Tu OS=Homo sapiens OX=9606 GN=TUFM PE=2 SV=1	A0A384ME17	0	1032.57	10	100	678108	678108	1		High	2	0.4251	0	1	1	1	516.788	0.18	9e-05	15.6148	0.001585	0.003625	0.689	2.07	15.6
5929	FALSE		High	Unambiguous	GTYIHALDNGLFTLGAPHK	[K].GTYIHALDNGLFTLGAPHK.[E]			0.000289667	0.00190862	1.396	1	2	2	Q14331	Q14331 [67-85]			Protein FRG1 OS=Homo sapiens OX=9606 GN=FRG1 PE=1 SV=1	Q14331; E9PRR7	0	2025.06	19	100	1.57599e+06	1.57599e+06	1		High	3	0.7042	0	1	1	1	675.693	4.65	0.00314	24.1433	0.001585	0.0001027	1.396	4.26	24.15
5938	FALSE		High	Unambiguous	GVEAVAIHGGK	[K].GVEAVAIHGGK.[D]			0.0450929	0.00456424	0.288	1	3	1	Q9UJV9	Q9UJV9 [456-466]			Probable ATP-dependent RNA helicase DDX41 OS=Homo sapiens OX=9606 GN=DDX41 PE=1 SV=2	Q9UJV9; B3KRK2; Q53HI2	0	1037.57	11					NoQuanValues	High	2	0.6596	0	1	1	1	519.29	-1.8	-0.00093	12.7659	0.00358	0.02718	0.288	1.88
6267	FALSE		High	Unambiguous	HNLEELEQVVYKPQK	[K].HNLEELEQVVYKPQK.[F]			2.21676e-07	0.00190862	2.967	1	5	2	O95786	O95786 [444-458]			Antiviral innate immune response receptor RIG-I OS=Homo sapiens OX=9606 GN=RIGI PE=1 SV=2	B3KWW1; A0A7P0TB70; A2A376; B4DWT9; O95786	0	1853.98	15	100	171495956	171495956	2		High	2	0.7997	0	1	1	1	927.491	-0.1	-9e-05	20.0079	0.001585	3.748e-08	2.967	5.84	20.06
5967	FALSE		High	Unambiguous	GVQYLNEIK	[K].GVQYLNEIK.[D]			0.158075	0.00886541	0.003	1	4	1	Q8TA90	Q8TA90 [327-335]			Similar to Elongation factor 2b (Fragment) OS=Homo sapiens OX=9606 PE=2 SV=1	Q8TA90; B4DPU3; Q6W6M8; P13639	0	1063.58	9	100	1.08331e+06	1.08331e+06	1		High	2	0.4607	0	1	1	1	532.29	-4.85	-0.00258	19.148	0.006574	0.11	0.003	1.91	19.22
5995	FALSE		High	Unambiguous	GYDVIAQAQSGTGK	[K].GYDVIAQAQSGTGK.[T]			4.33252e-05	0.00190862	1.812	1	21	1	A8K7F6	A8K7F6 [69-82]			RNA helicase OS=Homo sapiens OX=9606 PE=2 SV=1	Q59F68; E7EMV8; J3KT04; J3QLN6; J3KSN7; J3QR64; A8K7F6; J3KS93; P60842; J3QKZ9; Q86WD0; J3KTB5; J3QS69; E7EQG2; J3KT12; Q14240; J3KS25; A8K088; J3QL43; B4E047; B4E102	0	1394.69	14	100	622783	622783	1		High	2	0.4152	0	1	1	1	697.854	6.38	0.00445	16.9514	0.001585	1.266e-05	1.812	2.89	16.97
6004	FALSE		High	Selected	GYGFIEYEK	[K].GYGFIEYEK.[A]			0.0415856	0.00456424	0.306	1	10	1	A0A0J9YYL3	A0A0J9YYL3 [214-222]			Poly(U)-binding-splicing factor PUF60 (Fragment) OS=Homo sapiens OX=9606 GN=PUF60 PE=1 SV=1	A0A0J9YYL3; A0A0J9YVP6; A0A0J9YXX5; A0A0J9YXJ8; E9PQ56; A0A0J9YVR6; A0A0J9YWM1; H0YEM1; H0YCP8; Q9UHX1	0	1105.52	9	100	633925	633925	1		High	2	0.013	0	1	1	1	553.267	6.28	0.00347	20.5892	0.00358	0.02477	0.306	1.54	20.6
6023	FALSE		High	Unambiguous	GYSFTTTAER	[R].GYSFTTTAER.[E]			0.0157084	0.00190862	0.521	1	21	1	Q53G99	Q53G99 [197-206]			Beta actin variant (Fragment) OS=Homo sapiens OX=9606 PE=2 SV=1	A0A2R8Y793; V9HVZ7; Q53G99; A0A2R8YEA7; Q6PJ43; Q53GK6; P60709; B4E335; I3L4N8; Q8WVW5; Q53G76; A0A6Q8PFE4; B4E3A4; B4DVQ0; I3L3I0; E7EVS6; B4DW52; A0A804GS07; P63261; B3KWQ3; B7ZAP6	0	1132.53	10	100	9668343	9668343	1		High	2	0.7343	0	1	1	1	566.766	-1.49	-0.00084	16.026	0.001585	0.008427	0.521	2.86	16.07
6102	FALSE		High	Unambiguous	HFELGGDK	[K].HFELGGDK.[K]			0.042341	0.00456424	0.302	1	7	2	J3KQN4	J3KQN4 [126-133]			60S ribosomal protein L36a OS=Homo sapiens OX=9606 GN=RPL36A PE=1 SV=1	J3KQN4; R4GN19; H0Y5B4; B2R4V2; Q969Q0; P83881; H7BZ11	0	902.437	8	100	1.09496e+06	1.09496e+06	1		High	2	0.4706	0	1	1	1	451.722	-0.41	-0.00019	13.3136	0.00358	0.0253	0.302	2.04	13.34
6108	FALSE		High	Unambiguous	HFNAPSHIR	[R].HFNAPSHIR.[R]			0.0144735	0.00190862	0.539	1	8	2	J3QQQ9	J3QQQ9 [18-26]			KOW domain-containing protein OS=Homo sapiens OX=9606 PE=3 SV=1	J3QQQ9; J3KSS0; J3QRI7; P61254; J3QQV1; J3QRC4; Q6IBH6; A0A024RBF6	0	1078.55	9	100	1.44636e+06	1.44636e+06	1		High	3	0.4207	0	1	1	1	360.189	-0.31	-0.00011	10.851	0.001585	0.007694	0.539	2.71	10.82
6131	FALSE		High	Unambiguous	HGGGGGGFGGGGFGSR	[R].HGGGGGGFGGGGFGSR.[S]			0.00192756	0.00190862	0.981	1	1	3	P35908	P35908 [46-61]			Keratin, type II cytoskeletal 2 epidermal OS=Homo sapiens OX=9606 GN=KRT2 PE=1 SV=2	P35908	0	1320.58	16	100	4.9972e+06	4.9972e+06	2		High	3	0.75	0	1	1	1	440.867	2.52	0.00111	13.2484	0.001585	0.0008337	0.981	3.68	13.28
6146	FALSE		High	Unambiguous	HGVQELEIELQSQLSK	[R].HGVQELEIELQSQLSK.[K]			3.34164e-06	0.00190862	2.373	1	2	2	P35527	P35527 [375-390]			Keratin, type I cytoskeletal 9 OS=Homo sapiens OX=9606 GN=KRT9 PE=1 SV=3	P35527; K7EQQ3	0	1837.97	16	100	4937419	4937419	1		High	3	0.6897	0	1	1	1	613.326	-0.47	-0.00029	24.2964	0.001585	7.488e-07	2.373	4.64	24.34
6149	FALSE		High	Unambiguous	HGYIGEFEIIDDHR	[K].HGYIGEFEIIDDHR.[A]			0.000216248	0.00190862	1.46	1	5	1	I3L3P7	I3L3P7 [44-57]			40S ribosomal protein S15a OS=Homo sapiens OX=9606 GN=RPS15A PE=1 SV=1	H3BN98; A8K7H3; I3L246; I3L3P7; P62244	0	1700.8	14	100	496757	496757	1		High	3	0.6891	0	1	1	1	567.605	-1.54	-0.00087	21.0512	0.001585	7.447e-05	1.46	3.57	21.06
6183	FALSE		High	Unambiguous	HIDFSLR	[K].HIDFSLR.[S]			0.0651002	0.00496921	0.206	1	2	1	A0A024R4M0	A0A024R4M0 [156-162]			40S ribosomal protein S9 OS=Homo sapiens OX=9606 GN=RPS9 PE=1 SV=1	A5D904; A0A024R4M0	0	887.473	7	100	1.41473e+06	1.41473e+06	1		High	2	0.1176	0	1	1	1	444.241	2.43	0.00108	18.704	0.003731	0.0409	0.206	1.53	18.71
6213	FALSE		High	Unambiguous	HLQLAIR	[R].HLQLAIR.[NG]			0.0308764	0.00357933	0.372	1	24	1	Q16777	Q16777 [83-89]			Histone H2A type 2-C OS=Homo sapiens OX=9606 GN=H2AC20 PE=1 SV=4	Q16777; Q7L7L0; Q71UI9; C9J386; Q96QV6; P04908; A0A3B3IS11; P0C0S5; A0A0U1RR32; Q93077; B2R5B6; Q99878; A0A0U1RRH7; A3KPC7; H0YFX9; Q9BTM1; P16104; B4E0B3; P20671; A0A494C189; C9J0D1; A4FTV9; B2R5B3; Q6FI13	0	850.526	7	100	5262899	5262899	1		High	2	0.4089	0	1	1	1	425.766	-0.26	-0.00011	16.7347	0.002829	0.01781	0.372	2.03	16.72
6223	FALSE		High	Unambiguous	HLTGEFEK	[R].HLTGEFEK.[K]			0.104939	0.00496921	0.098	1	5	1	B5MDF5	B5MDF5 [30-37]			GTP-binding nuclear protein Ran OS=Homo sapiens OX=9606 GN=RAN PE=1 SV=1	B5MDF5; H0YFC6; F5H018; P62826; J3KQE5	0	960.479	8	100	880206	880206	1		High	2	0.5564	0	1	1	1	480.743	0.58	0.00028	11.6476	0.003731	0.06941	0.098	2.57	11.69
5983	FALSE		High	Unambiguous	GVVDSEDIPLNLSR	[R].GVVDSEDIPLNLSR.[E]			1.54331e-05	0.00190862	2.038	1	18	2	A0A024RD80	A0A024RD80 [379-392]			Heat shock protein 90kDa alpha (Cytosolic), class B member 1, isoform CRA_a OS=Homo sapiens OX=9606 GN=HSP90AB1 PE=3 SV=1	Q53FS6; K9JA46; Q2VPJ6; I3L239; Q8TBA7; Q86U12; Q8N9Z3; Q9BV61; Q9H6X9; A0A024RD80; Q12931; Q53G55; B4DMA2; B4DGL0; A8K3W9; O75322; I3L0K7; Q96HX7	0	1513.79	14	100	839677	839677	1		High	2	0.6606	0	1	1	1	757.395	-1.42	-0.00108	23.8714	0.001585	4.054e-06	2.038	3.27	23.87
18768	FALSE		High	Unambiguous	YYVTIIDAPGHR	[K-].YYVTIIDAPGHR.[D]			0.00480312	0.00190862	0.781	1	38	2	Q53HQ7	Q53HQ7 [85-96]			Elongation factor 1-alpha (Fragment) OS=Homo sapiens OX=9606 PE=2 SV=1	Q53HQ7; A0A4D5RA52; A0A087WVQ9; Q6IPT9; A0A7I2V659; Q9H2I7; A9X7H1; A0A7I2V5N4; Q53GA1; Q96RE1; A0A4D5RAF1; A8K9C4; B4DV42; A0A4D5RAE2; A0A4D5RA61; Q53HM9; Q53G85; Q16577; Q6IPS9; Q5JR01; A0A4D5RBG5; B4DNE0; A0A4D5RA69; A0A4D5RAN2; A0A7I2V3H3; Q6IPN6; Q9NZS6; A0A4D5RAC9; A0A087WV01; A0A4D5RA98; Q53HR5; Q53GE9; Q5VTE0; A0A4D5RBK4; A0A4D5RAC7; A0A4D5RA76; A6PW80; A0A4D5RAA9	0	1404.73	12	100	4.8455e+06	4.8455e+06	1		High	3	0.7034	0	1	1	1	468.914	-0.74	-0.00034	20.324	0.001585	0.00228	0.781	2.9	20.31
